# Supplementary material for: Environmental Regulation of PndbA600, an Auto-Inducible Promoter for Two-Stage Industrial Biotechnology in Cyanobacteria
Source: Front Bioeng Biotechnol. 2021 Jan 19;8:619055. doi: 10.3389/fbioe.2020.619055 (PMC7853294; doi:10.3389/fbioe.2020.619055)
Supplement: Supplementary file 2 [file Data_Sheet_2.ZIP]

Archive with 28 entries (28 files):
- Data Sheet 2/Figure_2A.xlsx
- Data Sheet 2/Figure_3A.xlsx
- Data Sheet 2/Figure_3B.xlsx
- Data Sheet 2/Figure_3C.xlsx
- Data Sheet 2/Figure_4A.xlsx
- Data Sheet 2/Figure_4B.xlsx
- Data Sheet 2/Figure_5A.xlsx
- Data Sheet 2/Figure_5B.xlsx
- Data Sheet 2/Figure_5C.xlsx
- Data Sheet 2/Figure_5D.xlsx
- Data Sheet 2/Figure_6A.xlsx
- Data Sheet 2/Figure_6B.xlsx
- Data Sheet 2/Figure_6C.xlsx
- Data Sheet 2/Figure_6D.xlsx
- Data Sheet 2/Figure_6E.xlsx
- Data Sheet 2/Figure_7A.xlsx
- Data Sheet 2/Figure_7B.xlsx
- Data Sheet 2/Figure_8.xlsx
- Data Sheet 2/Figure_9.xlsx
- Data Sheet 2/Figure_9inset.xlsx
- Data Sheet 2/Figure_S4A.xlsx
- Data Sheet 2/Figure_S4B.xlsx
- Data Sheet 2/Figure_S5A.xlsx
- Data Sheet 2/Figure_S5B.xlsx
- Data Sheet 2/Figure_S5C.xlsx
- Data Sheet 2/Figure_S5D.xlsx
- Data Sheet 2/Figure_S6A.xlsx
- Data Sheet 2/Figure_S6B.xlsx
