# Supplementary material for: Environmental Regulation of PndbA600, an Auto-Inducible Promoter for Two-Stage Industrial Biotechnology in Cyanobacteria
Source: Front Bioeng Biotechnol. 2021 Jan 19;8:619055. doi: 10.3389/fbioe.2020.619055 (PMC7853294; doi:10.3389/fbioe.2020.619055)
Supplement: Supplementary file 2 [file Data_Sheet_2.ZIP › Data Sheet 2/Figure_2A.xlsx]

## Sheet: Figure 1
Averages								SE
	BG11	BG11-N	BG11-P	BG11-S	BG11-Mg	BG11-K		Day	BG11	BG11-N	BG11-P	BG11-S	BG11-Mg	BG11-K
0	0.01	0.01	0.01	0.01	0.01	0.01		0
2	0.0323667	0.0331	0.0422667	0.0215	0.0211667	0.0148667		2	0.00543149	0.00210792	0.0135327	0.0127704	0.0133677	0.00511219
4	0.497633	0.486333	0.381333	0.475667	0.572	0.525033		4	0.0661335	0.0409159	0.0599405	0.0791251	0.100322	0.114166
6	1.59267	1.18773	1.25367	2.6275	3.57667	1.47887		6	0.0964319	0.0552148	0.153139	0.267679	0.373512	0.180726
8	3.12822	1.718	2.19993	4.211	3.152	1.542		8	0.314112	0.0818352	0.157336	0.246982	0.236766	0.17152
10	4.73667	1.584	3.28233	3.86533	2.76433	1.58317		10	0.584732	0.151596	0.124367	0.31463	0.325416	0.15152
12	6.667	1.45933	4.07667	2.88567	3.09833	1.54283		12	0.630967	0.229786	0.0913023	0.496094	0.300199	0.057754
14	7.47	1.09367	4.52333	2.87133	4.25567	1.717		14	0.528771	0.176065	0.221911	0.517424	0.622024	0.11577
16	8.75733							16	0.442855
