# Supplementary material for: Environmental Regulation of PndbA600, an Auto-Inducible Promoter for Two-Stage Industrial Biotechnology in Cyanobacteria
Source: Front Bioeng Biotechnol. 2021 Jan 19;8:619055. doi: 10.3389/fbioe.2020.619055 (PMC7853294; doi:10.3389/fbioe.2020.619055)
Supplement: Supplementary file 2 [file Data_Sheet_2.ZIP › Data Sheet 2/Figure_3A.xlsx]

## Sheet: NormFinder
NormFinder results - stability values										Replicate 1 - input data
	Gene name	Replicate 1	Replicate 2	Replicate 3	Average	SE					BG11 D4	BG11 D16	BG11-N D4	BG11-N D8	BG11-P D4	BG11-P D8	BG11-S D4	BG11-S D8	BG11-M D4	BG11-M D8	BG11-K D4	BG11-K D8
	rnpB	0.0813554	0.112148	0.0756891	0.089731	0.0113274				rnpB	17.7117	13.923	16.3903	23.7024	15.3771	13.9246	16.2198	21.7777	15.6157	15.7315	16.3548	20.885
	psbA1	0.122633	0.0561922	0.0695678	0.0827976	0.0202884				psbA1	20.0375	21.6944	20.8447	37.0585	18.7893	18.1384	17.3672	24.7107	18.5929	19.8683	20.582	22.9892
	slr2144	0.0277842	0.0442874	0.034903	0.0356582	0.00477901				slr2144	25.8782	22.8683	23.3904	30.019	20.7546	19.9663	22.8015	25.7684	23.049	19.6707	22.8254	24.7405
	slr0073	0.0383488	0.0356105	0.0263998	0.033453	0.00361411				slr0073	24.8888	21.6075	22.2416	28.3642	20.3645	19.1815	22.1398	24.5019	21.6238	17.8469	22.5723	24.862
	slr1697	0.0302641	0.0235925	0.0193639	0.0244068	0.00317285				slr1697	25.3762	23.6751	24.7306	29.989	22.8854	20.8848	24.5004	27.4021	23.8172	21.4136	24.5568	26.6005
	sll0401	0.029998	0.0186331	0.0238754	0.0241688	0.00328405				sll0401	24.9041	22.1704	23.7824	29.0838	21.4381	19.6556	23.7207	26.7223	23.4966	19.9247	23.6085	25.6148
	slr0451	0.0180255	0.0236557	0.0126558	0.0181123	0.00317571				slr0451	24.89	24.2805	23.3299	30.9123	22.3834	21.1441	23.5725	27.827	23.2732	21.158	24.0528	26.2852
	slr0211	0.00900089	0.00751914	0.0186299	0.0117166	0.00348298				slr0211	23.9742	21.8737	22.9701	30.4175	20.55	19.4378	22.6557	25.9724	22.5054	18.8418	22.8554	24.4575
										Replicate 2 - input data
											BG11 D4	BG11 D16	BG11-N D4	BG11-N D8	BG11-P D4	BG11-P D8	BG11-S D4	BG11-S D8	BG11-M D4	BG11-M D8	BG11-K D4	BG11-K D8
										psbA1	26.9046	25.9679	27.6109	32.5103	25.8266	24.0041	23.7885	32.1321	23.136	27.0641	24.6975	30.1079
										rnpB	16.3667	13.0431	17.5808	25.1555	16.5014	14.8352	17.3997	22.9669	15.8981	19.421	15.9218	19.9261
										slr1697	25.8675	22.7996	25.7185	29.1017	24.1292	21.7142	24.6589	28.5712	24.1869	23.5407	23.7929	25.4645
										sll0401	24.8799	20.8188	25.411	29.1894	22.1665	20.1858	24.1848	28.0712	23.4488	22.8219	22.5277	25.6023
										slr0451	24.4889	23.7281	25.2419	29.7963	22.9011	21.9672	24.2301	29.9449	23.4874	23.9256	23.0994	25.7803
										slr0211	23.8937	20.9525	24.8999	28.9548	22.1665	20.3867	23.3597	27.2702	22.4383	21.8983	22.0789	24.1273
										slr2144	25.6883	21.8906	23.4618	27.3705	21.1677	19.8556	21.8665	25.7259	21.9807	21.2912	20.9117	23.1268
										slr0073	25.8977	21.4811	24.8368	27.7157	22.6686	20.4789	23.5518	26.6677	22.3586	21.3198	22.0879	24.9953
										Replicate 3 - input data
											BG11 D4	BG11 D16	BG11-N D4	BG11-N D8	BG11-P D4	BG11-P D8	BG11-S D4	BG11-S D8	BG11-M D4	BG11-M D8	BG11-K D4	BG11-K D8
										psbA1	26.5277	24.8389	26.34	32.7261	24.6234	23.0676	23.4544	30.9415	22.3051	24.4088	24.7035	27.9038
										rnpB	15.0749	13.8938	15.6066	21.4301	15.6591	13.0273	16.7194	20.1274	15.7629	15.8722	15.8528	16.9895
										slr1697	24.1277	22.4086	24.8999	28.4642	24.2854	20.9096	24.4889	27.5786	23.976	20.4208	24.3426	23.8878
										sll0401	23.7321	20.8769	24.2425	27.9247	22.9217	19.5083	23.949	27.4209	23.4809	19.4341	23.7337	23.4734
										slr0451	23.8333	23.1551	23.9981	29.5765	22.9261	20.8587	23.8721	28.0014	23.5512	20.4748	23.5233	23.6371
										slr0211	22.8897	20.7377	23.6696	27.8583	22.1068	19.3764	22.6277	26.3937	22.4336	18.417	22.4269	21.9807
										slr2144	23.8724	21.849	23.5527	26.9902	22.558	19.2225	21.9718	25.0931	22.0452	18.5255	22.5572	21.7261
										slr0073	23.902	21.1613	23.1294	27.8012	21.9215	19.3835	22.5639	25.7614	22.1439	18.0759	22.6598	22.63
