# Supplementary material for: Environmental Regulation of PndbA600, an Auto-Inducible Promoter for Two-Stage Industrial Biotechnology in Cyanobacteria
Source: Front Bioeng Biotechnol. 2021 Jan 19;8:619055. doi: 10.3389/fbioe.2020.619055 (PMC7853294; doi:10.3389/fbioe.2020.619055)
Supplement: Supplementary file 2 [file Data_Sheet_2.ZIP › Data Sheet 2/Figure_3B.xlsx]

## Sheet: Analysis
Early				Average	SE
BG11	5.26471	5.46482	8.10988	6.2798	0.91686
BG11-N	4.34265	5.52703	5.2232	5.03096	0.355155
BG11-P	8.806	5.77062	4.39592	6.32418	1.30282
BG11-S	6.25451	4.57658	4.7226	5.18456	0.536631
BG11-Mg	1.0523	4.54893	6.78563	4.12895	1.66834
BG11-K	3.66029	6.06671	2.48861	4.07187	1.05321
Late				Average	SE
BG11	22.1314	30.5212	34.8374	29.1633	3.73021
BG11-N	24.0441	23.8613	32.6879	26.8644	2.91221
BG11-P	24.8708	21.388	23.5934	23.2841	1.01722
BG11-S	30.7619	25.4068	27.5359	27.9015	1.55666
BG11-Mg	25.0132	23.797	29.9122	26.2408	1.86897
BG11-K	7.23838	17.0111	10.5459	11.5985	2.86981
