# Supplementary material for: Environmental Regulation of PndbA600, an Auto-Inducible Promoter for Two-Stage Industrial Biotechnology in Cyanobacteria
Source: Front Bioeng Biotechnol. 2021 Jan 19;8:619055. doi: 10.3389/fbioe.2020.619055 (PMC7853294; doi:10.3389/fbioe.2020.619055)
Supplement: Supplementary file 2 [file Data_Sheet_2.ZIP › Data Sheet 2/Figure_3C.xlsx]

## Sheet: Analysis
Early				Average	SE
BG11	0.107148	0.0903742	0.104028	0.100517	0.00515055
BG11-N	0.116769	0.116554	0.114019	0.11578	0.0008831
BG11-P	0.239133	0.16442	0.140345	0.181299	0.0297403
BG11-S	0.137135	0.133767	0.129695	0.133532	0.00215077
BG11-Mg	0.148175	0.120062	0.114758	0.127665	0.0103687
BG11-K	0.106228	0.112246	0.0885543	0.102343	0.00710982
Late				Average	SE
BG11	0.29161	0.259517	0.27867	0.276599	0.00932229
BG11-N	0.452951	0.618933	0.340464	0.470783	0.0808801
BG11-P	0.40209	0.612984	0.452665	0.489246	0.063568
BG11-S	0.365868	0.231492	0.263302	0.286888	0.040544
BG11-Mg	0.256458	0.243124	0.308436	0.26934	0.0199238
BG11-K	0.1339	0.163158	0.170422	0.155827	0.0111621
