# Supplementary material for: Environmental Regulation of PndbA600, an Auto-Inducible Promoter for Two-Stage Industrial Biotechnology in Cyanobacteria
Source: Front Bioeng Biotechnol. 2021 Jan 19;8:619055. doi: 10.3389/fbioe.2020.619055 (PMC7853294; doi:10.3389/fbioe.2020.619055)
Supplement: Supplementary file 2 [file Data_Sheet_2.ZIP › Data Sheet 2/Figure_4A.xlsx]

## Sheet: Analysed data
Control
True OD							GFP/OD730
	180220	180221	180222	Average	SE			180220	180221	180222	Average	SE	Fold change W3/W2
0.428571	0.74	0.894	0.422	0.685333	0.138969		0.428571	189.741	160.515	173.032	174.429	8.46554
1	2.3225	3.43	1.6425	2.465	0.520903		1	423.079	450.415	328.828	400.774	36.8283
2	7.83	11	5.35	8.06	1.63506		2	358.686	698.314	309.251	455.417	122.284
3	11.54	20.98	9.7	14.0733	3.49394		3	1153.65	1979.67	1189.69	1441	269.534	3.21632	2.83493	3.84701	3.29942	0.295102
4	16.1	25.23	14.264	18.5313	3.39101		4	1335.47	2107.49	1891.94	1778.3	229.994
5	14.99	26.4	16.34	19.2433	3.59949		5	1330.74	2306.05	2106.58	1914.46	297.484
6	14.8	25.8	16.03	18.8767	3.47983		6	1229.9	2010.39	1877.09	1705.79	241.038
7	13.39	24.36	17.66	18.47	3.19256		7	975.952	2833.21	1450.23	1753.13	557.123
8	12.28	20.14	14.02	15.48	2.38353		8	882.645	2384.45	2063.89	1777	456.65
9	12.22	17.1	13	14.1067	1.51351		9	708.557	2666.28	2525.8	1966.88	630.466
