# Supplementary material for: Environmental Regulation of PndbA600, an Auto-Inducible Promoter for Two-Stage Industrial Biotechnology in Cyanobacteria
Source: Front Bioeng Biotechnol. 2021 Jan 19;8:619055. doi: 10.3389/fbioe.2020.619055 (PMC7853294; doi:10.3389/fbioe.2020.619055)
Supplement: Supplementary file 2 [file Data_Sheet_2.ZIP › Data Sheet 2/Figure_4B.xlsx]

## Sheet: Analysed data
PndbA600 (before max OD, n=20)				PndbA600 (after max OD, n=10)				WT 7002 (n=7)				No promoter control (n=6)
Date	Day	OD	GFP	Date	Day	OD	GFP	Date	Day	OD	GFP	Date	Day	OD	GFP
170330	2	0.353	117.33	170330	32	25.2	1036.73	190516	7	3.024	75.6782	170714	4	1.689	75.1123
170330	4	1.044	328.878	170330	36	19.14	979.85	190516	14	6.935	76.3268	170714	7	3.275	79.7149
170330	8	3.11	409.729	170330	40	29.6	1016.44	190516	21	12.91	59.6837	170714	11	6.12	61.5236
170330	12	6.6	313.639	170714	39	16.34	2061.59	190516	28	18.31	68.4229	170714	18	10.84	65.4517
170330	16	10.71	499.195	170714	46	13.2	2355.22	190516	35	23.74	72.3933	170714	25	16.66	104.934
170330	20	15.04	1019.11	170714	53	8.8	2874.37	170714	4	1.788	78.7236	170714	32	20.84	77.9275
170330	24	19.7	1142.06	170714	60	11.9	2886.38	170714	11	7.63	68.8475	170714	39	19.76	85.0294
170330	28	25.5	1327.23	170721	39	19.34	2606.07	170714	18	14.72	86.2844	170714	46	16.3	122.335
170403	2	0.31	111.633	170721	46	10.26	2450.36	170714	25	22.4	89.2786	170714	53	16.66	132.9
170403	4	1.02	267.326	170721	53	13.04	3091.49	170714	32	26.08	92.0456	170714	60	12.88	148.72
170403	8	2.99	385.071	170721	60	13.88	1571.17	170714	39	26.292	90.4594	170721	4	1.622	62.1493
170403	12	6.4	353.792	170728	53	26.12	3590.34	170714	46	26.78	119.959	170721	7	3.4	72.9234
170403	16	10	319.257	170728	60	31.84	2867.78	170714	53	26.16	123.805	170721	11	6.89	74.5735
170403	20	15.4	1776.51	180220	35	14.99	1330.74	170714	60	24.6	143.772	170721	18	12.18	88.7891
170403	24	18.68	2068.43	180220	42	14.8	1229.9	170721	4	1.57	51.2753	170721	25	16.02	69.3537
170403	28	21.378	2310.35	180220	49	13.39	975.952	170721	11	6.86	50.0646	170721	32	19.48	90.6376
170403	32	25.68	1888.54	180220	56	12.28	882.645	170721	18	13.8	71.5677	170721	39	19.9	84.6469
170403	36	25.86	1786.74	180220	63	12.22	708.557	170721	25	20.64	71.4956	170721	46	20.76	105.474
170403	40	25.96	2164.58	180221	42	25.8	2010.39	170721	32	24	83.0993	170721	53	20.48	94.4556
170411	2	0.2315	85.8877	180221	49	24.36	2833.21	170721	39	23.56	104.369	170721	60	14.84	116.373
170411	4	1.052	246.352	180221	56	20.14	2384.45	170721	46	24.3	109.968	170728	4	1.719	68.3481
170411	8	3.54	297.526	180221	63	17.1	2666.28	170721	53	23.6	89.8049	170728	7	4.735	66.716
170411	12	6.02	429.191	180222	56	14.02	2063.89	170721	60	23.48	115.067	170728	11	8.52	58.2256
170411	16	10.14	378.217	180222	63	13	2525.8	170728	4	1.334	76.2282	170728	18	16.33	78.913
170411	20	14.54	1617.95	180515	35	7.98	636.524	170728	11	8.46	57.9286	170728	25	22.44	63.4084
170411	24	19.44	1744.19	180515	42	15.78	982.518	170728	18	16.71	61.9587	170728	32	31.64	85.4524
170411	28	21.6	1657.37	180516	42	17.36	753.538	170728	25	21.32	65.7992	170728	39	36.6	162.877
170411	32	25.98	1773.29	180517	42	16.68	2149.69	170728	32	28.74	90.362	170728	46	44.08	82.0383
170411	36	27.4	1774.37					170728	39	31.68	137.776	170728	53	44.48	113.179
170411	40	27.68	2112.81					170728	46	34.92	111.086	170728	60	60.52	146.304
170714	4	1.671	286.76					170728	53	36.96	102.09	170330	2	0.399	69.561
170714	7	4.1	450.188					170728	60	52.32	146.471	170330	4	1.118	82.9751
170714	11	7.15	378.744					170330	2	0.479	63.4514	170330	8	3.41	72.3029
170714	18	11.84	2107.95					170330	4	1.216	79.9225	170330	12	8.57	71.6619
170714	25	14.68	1815.46					170330	8	4.8	72.3097	170330	16	11.86	63.7463
170714	32	17.31	2337.13					170330	12	8.73	63.8719	170330	20	15.12	64.6438
170721	4	1.904	288.909					170330	16	14.38	79.7424	170330	24	18.9	76.3156
170721	7	4.36	432.97					170330	20	17.88	70.1517	170330	28	22.12	154.057
170721	11	7.73	430.985					170330	24	22.8	90.9373	170330	32	23.04	81.5621
170721	18	15.94	1059.79					170330	28	26.04	92.2521	170330	36	22.8	72.2241
170721	25	19.1	2092.22					170330	32	33.36	84.4261	170330	40	22.16	78.9717
170721	32	22.24	2177.04					170330	36	30.64	81.1779	170403	2	0.358	85.5336
170728	4	1.864	344.784					170330	40	17.88	86.8508	170403	4	1.2	67.4113
170728	7	4.705	420.88					170403	2	0.5	77.3098	170403	8	1.97	77.9961
170728	11	7.91	268.106					170403	4	1.608	60.516	170403	12	4.73	78.4821
170728	18	15.6	1496.1					170403	8	4.92	64.2471	170403	16	8.98	70.324
170728	25	21.24	2689.88					170403	12	10	59.4179	170403	20	13.46	87.6304
170728	32	24	2836.63					170403	16	15.72	64.9656	170403	24	17.47	75.5399
170728	39	28.16	2906.92					170403	20	21.56	80.9366	170403	28	22.22	124.039
170728	46	29.02	3538.2					170403	24	24.6	77.5924	170403	32	23.94	77.6914
180220	3	0.74	189.741					170403	28	29.08	120.974	170403	36	22.84	77.2826
180220	5	1.555	273.154					170403	32	32.92	69.2399	170403	2	0.331	56.6288
180220	7	2.3225	423.079					170403	36	35.12	68.9216	170411	4	1.176	59.4186
180220	14	7.83	358.686					170403	40	37.46	87.8586	170411	8	3.47	91.7306
180220	21	11.54	1153.65					170411	2	0.35	60.032	170411	12	6.72	77.4475
180220	28	16.1	1335.47					170411	4	1.32	54.4245	170411	16	10.84	93.7985
180221	3	0.894	160.515					170411	8	3.915	89.698	170411	20	15.04	131.372
180221	5	1.9825	327.46					170411	12	8.2	88.8636	170411	24	19.6	63.4221
180221	7	3.43	450.415					170411	16	13.6	77.4606	170411	28	23.88	62.6338
180221	14	11	698.314					170411	20	17.94	121.927	170411	32	28.48	72.2674
180221	21	20.98	1979.67					170411	24	25.92	63.9521	170411	36	28.148	72.7063
180221	28	25.23	2107.49					170411	28	29.44	71.8727	170411	40	29.72	73.3247
180221	35	26.4	2306.05					170411	32	34.1	79.8459
180222	3	0.422	173.032					170411	36	34.22	72.354
180222	5	0.875	307.711					170411	40	34.332	72.4774
180222	7	1.6425	328.828
180222	14	5.35	309.251
180222	21	9.7	1189.69
180222	28	14.264	1891.94
180222	35	16.34	2106.58
180222	42	16.03	1877.09
180222	49	17.66	1450.23
180515	7	2.092	256.325
180515	14	6.5	330.203
180515	21	15.02	656.84
180515	28	17.72	677.931
180516	7	4.62	380.885
180516	14	8.92	301.315
180516	21	15.18	776.007
180516	28	18.2	1017.74
180516	35	18.34	862.726
180517	7	3.703	189.671
180517	14	8.46	450.776
180517	21	14.98	1265.86
180517	28	13.5	2345.88
180517	35	17.22	2223.24
190516	7	2.185	241.974
190516	14	5.3	266.01
190516	21	12.69	757.52
190516	28	19.17	1253.17
190516	35	26	1488.46
190618	7	2.71	193.085
190618	14	9.15	292.372
190618	21	13.9	1169.19
190618	28	18.55	1206.73
190618	7	2.26	193.757
190618	14	8.165	244.495
190618	21	13.12	1272.28
190618	28	16.72	1408.01
190618	7	2.35	182.054
190618	14	9.56	231.287
190618	21	13.81	729.147
190618	28	18.8	730.353
190626	7	1.86	163.622
190626	14	2.99	213.916
190626	21	7.08	164.556
190626	28	11.17	747.613
190626	7	1.955	185.004
190626	14	4.77	214.341
190626	21	10.34	220.528
190626	28	14.68	752.869
190626	7	1.88	153.401
190626	14	4.11	214.9
190626	21	9.74	312.482
190626	28	13.41	1270.87
190709	7	1.1115	183.708
190709	14	4.26	237.813
190709	21	9.53	448.488
190709	28	13.48	1158.97
190709	42	20.595	1619.07
190709	7	1.071	188.762
190709	14	4.095	252.685
190709	21	9.54	287.417
190709	28	14.96	1410.98
190709	42	16.45	1895.95
190709	7	1.12725	162.08
190709	14	4.47	198.956
190709	21	9.26	334.73
190709	28	13.61	1244.47
190709	42	19.86	1741.54
190730	7	1.94	190.121
190730	14	5.4315	207.885
190730	21	10.76	667.832
190730	28	16.28	1225.74
190730	7	2.094	189.611
190730	14	5.444	200.929
190730	21	8.46	202.163
190730	28	21.4	1459.56
190730	7	2.148	172.605
190730	14	4.161	219.935
190730	21	12.2	1114.16
190730	28	17.14	1414.07
190730	7	1.878	177.283
190730	14	6.744	219.037
190730	21	10.84	669.564
190730	28	16.72	1256.55
190807	7	2.1352	211.184
190807	14	6.52	230.759
190807	21	10.17	373.214
190807	28	13.49	1138.59
190807	7	2.2608	198.662
190807	14	5.81	246.217
190807	21	10.71	453.819
190807	28	14.13	1317.16
190807	7	2.0912	198.275
190807	14	4.74	228.551
190807	21	9.32	279.509
190807	28	14.14	1245.38
190807	7	2.2888	184.876
190807	14	5.8	224.769
190807	21	10.12	275.031
190807	28	14.22	1127.64
190807	35	19.22	1253.57
190807	7	2.1304	198.378
190807	14	5.62	230.021
190807	21	9.56	252.526
190807	28	13.26	938.778
190807	35	17.54	955.153
190807	7	1.3224	192.769
190807	14	3.281	212.204
190807	21	6.52	242.053
190807	28	10.8	831.077
190807	35	16.38	1119.77
