# Supplementary material for: Environmental Regulation of PndbA600, an Auto-Inducible Promoter for Two-Stage Industrial Biotechnology in Cyanobacteria
Source: Front Bioeng Biotechnol. 2021 Jan 19;8:619055. doi: 10.3389/fbioe.2020.619055 (PMC7853294; doi:10.3389/fbioe.2020.619055)
Supplement: Supplementary file 2 [file Data_Sheet_2.ZIP › Data Sheet 2/Figure_5A.xlsx]

## Sheet: Analysed data
Low to high, control media
True OD							GFP/OD730
	190311	190318	190401	Average	SE			190311	190318	190401	Average	SE
0	3.895	3.915	3.35	3.72	0.18509		0	182.04	211.527	200.606	198.058	8.60704
0.0014881	12.32	12.31	10.84	11.8233	0.491675		0.0014881	164.405	201.922	159.833	175.387	13.3332
0.00595238	12.27	12.36	11.08	11.9033	0.412486		0.00595238	183.63	220.072	161.573	188.425	17.0566
0.142857	13	13.58	11.53	12.7033	0.610091		0.142857	146.858	194.448	181.365	174.224	14.1945
0.285714	13.93	14.8	12.05	13.5933	0.811508		0.285714	168.181	201.986	177.473	182.547	10.0828
0.428571	14.91	15.36	12.64	14.3033	0.841751		0.428571	154.141	231.22	181.311	188.891	22.571
0.571429	15.226	15.484	12.76	14.49	0.8682		0.571429	109.183	218.019	172.574	166.592	31.5602
1	17.42	18.74	14.52	16.8933	1.24635		1	414.098	182.464	185.456	260.673	76.7174
2	25.78	25.8	21.792	24.4573	1.33268		2	181.124	672.406	705.25	519.593	169.5
3	26.72	26.94	25.9	26.52	0.316439		3	504.945	760.075	1232.57	832.528	213.147
4	30.3	26.38	30.04	28.9067	1.26556		4	770.33	651.939	1432.02	951.431	242.715
5	30.72	19.98	29.6	26.7667	3.4087		5	675.433	854.308	1454.75	994.829	235.685
Low to low, control media
True OD							GFP/OD730
	190826	190827	190902	Average	SE			190826	190827	190902	Average	SE
0	1.7875	1.968	2.025	1.92683	0.0715835		0	203.351	192.707	197.956	198.005	3.07283
0.0014881	1.1	1.074	1.084	1.086	0.00757188		0.0014881	177.709	183.397	219.745	193.617	13.167
0.00595238	1.112	1.088	1.132	1.11067	0.0127192		0.00595238	194.675	188.879	244.237	209.264	17.5665
0.142857	1.61	1.54	1.495	1.54833	0.0334581		0.142857	191.946	204.189	215.215	203.783	6.7201
0.285714	2.046	2.116	1.96	2.04067	0.0451122		0.285714	228.466	203.539	216	216.002	7.19585
0.428571	2.552	2.625	2.415	2.53067	0.061553		0.428571	249.306	225.426	243.426	239.386	7.18337
1	4.753	5.475	4.88	5.036	0.222541		1	260.406	252.802	249.556	254.255	3.21513
2	10.55	11.43	10.2	10.7267	0.365893		2	285.365	549.431	266.032	366.943	91.4147
3	15	17.88	14.44	15.7733	1.06567		3	1117.69	1107.32	1054.8	1093.27	19.4664
4	19.42	20.3	19.26	19.66	0.323316		4	1320.59	1495.03	1136.48	1317.37	103.517
5	21.3	22.18	22.44	21.9733	0.344932		5	1476.38	1920.18	1325.49	1574.02	178.478
