# Supplementary material for: Environmental Regulation of PndbA600, an Auto-Inducible Promoter for Two-Stage Industrial Biotechnology in Cyanobacteria
Source: Front Bioeng Biotechnol. 2021 Jan 19;8:619055. doi: 10.3389/fbioe.2020.619055 (PMC7853294; doi:10.3389/fbioe.2020.619055)
Supplement: Supplementary file 2 [file Data_Sheet_2.ZIP › Data Sheet 2/Figure_5C.xlsx]

## Sheet: Analysed data
High to low, control media
True OD							GFP/OD730
	190311	190318	190325	Average	SE			190311	190318	190325	Average	SE
0	0.96	0.9945	0.88	0.944833	0.0339121		0	1365.8	1635.78	1650.59	1550.73	92.5591
0.00595238	1.08	1.07	0.893	1.01433	0.0607353		0.00595238	1410.91	1760.63	1179.7	1450.41	168.858
0.142857	1.1575	1.104	1.2	1.15383	0.0277734		0.142857	985.04	1451.26	982.903	1139.73	155.763
0.285714	1.485	1.39	1.31	1.395	0.05058		0.285714	687.96	1081.81	908.042	892.603	113.956
0.428571	1.806	1.5725	1.6434	1.67397	0.0691166		0.428571	606.111	960.656	692.793	753.187	106.71
0.571429	2.0951	1.9152	2.3718	2.12737	0.132793		0.571429	529.148	828.411	446.372	601.31	116.037
1	3.67	3.68	2.78	3.37667	0.298347		1	467.564	441.789	448.766	452.706	7.69698
2	8.9	8.7	9.63	9.07667	0.282627		2	309.108	309.932	341.038	320.026	10.5086
3	10.2	12.08	13.428	11.9027	0.936052		3	1072.07	1207.66	1690.43	1323.39	187.648
4	7.48	14.494	13.56	11.8447	2.19893		4	1278.21	983.038	2250.18	1503.81	382.79
5	9.37	14.78	17.4	13.85	2.36424		5	957.671	1029.31	2468.03	1485	491.947
High to high, control media
True OD							GFP/OD730
	190819	190820	190821	Average	SE			190819	190820	190821	Average	SE
0	12.22	11.98	12.27	12.1567	0.0895048		0	1895.95	1552.08	1536.92	1661.65	117.234
0.00595238	12.03	12.29	12.22	12.18	0.0776745		0.00595238	1953.3	1481.99	1608.39	1681.23	140.845
0.142857	11.49	11.5	10.59	11.1933	0.30168		0.142857	1803.97	1649.06	1579.94	1677.65	66.2331
0.285714	10.64	10.25	10.16	10.35	0.147309		0.285714	1714.01	1520.65	1517.94	1584.2	64.9098
0.428571	11.422	10.34	10.28	10.6807	0.371071		0.428571	1693.62	1510.44	1532.75	1578.94	57.702
1	14.27	13.06	12.84	13.39	0.44456		1	1099.04	1281.08	1289.85	1223.32	62.1935
2	19.12	17.74	18.58	18.48	0.401497		2	1444.48	1390.8	1594.49	1476.59	60.953
3	22.02	21.26	21.86	21.7133	0.231325		3	1253.14	1336.73	1364.9	1318.26	33.5573
4	21.48	21.82	21.46	21.5867	0.116809		4	1145.86	1311.15	1341.76	1266.26	60.8418
5	17.26	20.7	20.84	19.6	1.1707		5	1007.62	1204.53	1650.58	1287.58	190.193
