# Supplementary material for: Environmental Regulation of PndbA600, an Auto-Inducible Promoter for Two-Stage Industrial Biotechnology in Cyanobacteria
Source: Front Bioeng Biotechnol. 2021 Jan 19;8:619055. doi: 10.3389/fbioe.2020.619055 (PMC7853294; doi:10.3389/fbioe.2020.619055)
Supplement: Supplementary file 2 [file Data_Sheet_2.ZIP › Data Sheet 2/Figure_5D.xlsx]

## Sheet: Analysed data
High to low, spent media
True OD							GFP/OD730
	190311	190318	190325	Average	SE			190311	190318	190325	Average	SE
0	15.82	7.25	14.04	12.37	2.61106		0	1436.17	1841.12	1694.45	1657.24	118.37
0.0014881	0.9645	0.975	0.87	0.9365	0.0333879		0.0014881	1676.45	1884.34	1863.17	1807.99	66.0507
0.00595238	0.976	1.01	0.904	0.963333	0.0312481		0.00595238	1736.48	1945.18	1724.95	1802.21	71.5664
0.142857	1.43	1.052	1.36	1.28067	0.116105		0.142857	1443.78	2113.76	1820.84	1792.8	193.914
0.285714	1.5825	1.152	1.75	1.49483	0.178106		0.285714	1579.48	2122.95	1893.7	1865.37	157.524
0.428571	1.695	1.1525	1.9716	1.60637	0.240571		0.428571	1756.45	2526.31	1886.14	2056.3	237.968
1	1.95	1.975	2.15	2.025	0.0629153		1	1947.37	1991.64	2910.71	2283.24	313.994
2	2.395	0.93	1.33	1.55167	0.437191		2	2064.42	2279.92	4610.92	2985.09	815.296
3	1.725	0.855	1.5525	1.3775	0.265953		3	2364.04	1471.38	1351.58	1729	319.398
4	1.46	1.03	0.7675	1.08583	0.201847		4	1919.84	808.035	1102.55	1276.81	332.566
5	1.6125	0.5	1.115	1.07583	0.321748		5	1017.74	1121.89	435.322	858.317	213.623
High to high, spent media
True OD							GFP/OD730
	190902	190909	190910	Average	SE			190902	190909	190910	Average	SE
0	20.595	16.45	19.86	18.9683	1.27692		0	1619.07	1895.95	1741.54	1752.19	80.1058
0.0014881	12.24	12.64	12.26	12.38	0.130128		0.0014881	976.265	1023.18	1247.43	1082.29	83.674
0.142857	13.38	13.2	13.02	13.2	0.103923		0.142857	1229.22	1285.09	1375.21	1296.51	42.5283
0.285714	14.24	13.6	11.4	13.08	0.860078		0.285714	1308.94	1234.73	1405.26	1316.31	49.365
0.428571	15.4	13.42	13.92	14.2467	0.594456		0.428571	1185.42	1308.2	1371.65	1288.42	54.6603
1	16.88	14.12	16.04	15.68	0.816823		1	1365.37	1408.83	1435.03	1403.08	20.3151
2	18.88	14	17.24	16.7067	1.43375		2	1525.53	1461.04	1440.5	1475.69	25.6171
3	20.56	13.56	17.28	17.1333	2.02206		3	1464.04	1371.47	1677.36	1504.29	90.5656
4	18.36	13.1	13.738	15.066	1.65727		4	1614.76	1261.73	1839.73	1572.07	168.213
5	17.92	10.44	13.68	14.0133	2.16571		5	1919.26	1228.64	1958.42	1702.11	237.002
