# Supplementary material for: Environmental Regulation of PndbA600, an Auto-Inducible Promoter for Two-Stage Industrial Biotechnology in Cyanobacteria
Source: Front Bioeng Biotechnol. 2021 Jan 19;8:619055. doi: 10.3389/fbioe.2020.619055 (PMC7853294; doi:10.3389/fbioe.2020.619055)
Supplement: Supplementary file 2 [file Data_Sheet_2.ZIP › Data Sheet 2/Figure_6A.xlsx]

## Sheet: Analysed data
20% N
True OD							GFP/OD730
	190827	190903	190910	Average	SE			190827	190903	190910	Average	SE
0.285714	0.307	0.32	0.265	0.297333	0.0165965		0.285714	78.1852	78.4429	119.158	91.9289	13.615
0.428571	0.556	0.67	0.567	0.597667	0.0363058		0.428571	105.312	122.106	155.644	127.687	14.7951
1	1.845	2.53	1.94	2.105	0.214262		1	825.191	1013.53	720.243	852.988	85.7976
2	4.135	4.6	4.125	4.28667	0.156693		2	833.019	674.304	767.708	758.344	46.0557
3	3.95	3.845	4.03	3.94167	0.0535672		3	827.829	828.478	752.186	802.831	25.3233
4	3.335	3.01	3.675	3.34	0.191985		4	831.442	773.8	741.697	782.313	26.2546
5	2.52	2.56	3.565	2.88167	0.341862		5	958.73	1030.91	808.267	932.635	65.5814
6	1.755	1.31	3.225	2.09667	0.578607		6	727.385	1382.38	793.516	967.761	208.188
7	1.562	1.1775	2.955	1.89817	0.539948		7	197.31	1929.15	566.918	897.794	526.602
8	0.848	0.89	2.86	1.53267	0.663777		8	277.538	1539.69	376.75	731.325	405.194
9	1.6875	2.855	2.73	2.42417	0.370097		9	153.59	1211.02	270.937	545.182	334.638
