# Supplementary material for: Environmental Regulation of PndbA600, an Auto-Inducible Promoter for Two-Stage Industrial Biotechnology in Cyanobacteria
Source: Front Bioeng Biotechnol. 2021 Jan 19;8:619055. doi: 10.3389/fbioe.2020.619055 (PMC7853294; doi:10.3389/fbioe.2020.619055)
Supplement: Supplementary file 2 [file Data_Sheet_2.ZIP › Data Sheet 2/Figure_6B.xlsx]

## Sheet: Analysed data
2% K
True OD							GFP/OD730
	170714	170721	170728	Average	SE			170714	170721	170728	Average	SE
0.571429	1.497	1.266	1.397	1.38667	0.0668838		0.571429	220.041	238.819	355.579	271.48	42.3976
1	2.79	2.29	3.195	2.75833	0.26173		1	391.912	413.365	235.563	346.947	56.0349
1.57143	4.735	4.04	5.345	4.70667	0.376987		1.57143	307.353	420.487	366.483	364.774	32.6702
2.57143	7.59	7.23	7.79	7.53667	0.163843		2.57143	270.841	233.862	188.229	230.978	23.8916
3.57143	8.87	8.025	9.12	8.67167	0.33129		3.57143	306.723	446.032	593.653	448.803	82.841
4.57143	8.72	8.08	9.34	8.71333	0.363746		4.57143	803.756	1576.52	1138.15	1172.81	223.75
5.57143	8.16	6.91	10.43	8.5	1.03026		5.57143	2436.31	2192.87	1510.96	2046.71	276.94
6.57143	7.03	6.07	6.504	6.53467	0.277552		6.57143	1247.92	1829.43	1308.28	1461.88	184.6
7.57143	6.16	6.26	0.92	4.44667	1.76357		7.57143	938.471	985.545	1000.44	974.819	18.6756
8.57143	8.94	6.56	0.384	5.29467	2.54965		8.57143	210.758	1191.21	140.266	514.079	339.178
