# Supplementary material for: Environmental Regulation of PndbA600, an Auto-Inducible Promoter for Two-Stage Industrial Biotechnology in Cyanobacteria
Source: Front Bioeng Biotechnol. 2021 Jan 19;8:619055. doi: 10.3389/fbioe.2020.619055 (PMC7853294; doi:10.3389/fbioe.2020.619055)
Supplement: Supplementary file 2 [file Data_Sheet_2.ZIP › Data Sheet 2/Figure_6C.xlsx]

## Sheet: Analysed data
0.5% Mg
True OD							GFP/OD730
	190619	190626	190703	Average	SE			190619	190626	190703	Average	SE
0.142857	0.023	0.08	0.0357	0.0462333	0.0172768		0.142857
1	2.135	2.62	1.3175	2.02417	0.380061		1	140.992	162.477	170.782	158.084	8.87556
2	6.375	6.84	4.65	5.955	0.666164		2	125.545	144.585	187.154	152.428	18.212
3	11.3	14.2	8.8	11.4333	1.56027		3	109.577	245.299	141.899	165.592	40.9312
4	13.24	19.82	14.28	15.78	2.04219		4	91.2663	331.924	397.525	273.572	93.099
5	10.24	21.28	17.324	16.2813	3.22933		5	118.659	444.378	581.533	381.523	137.266
6	5.145	19.64	19.2	14.6617	4.76003		6	482.025	565.922	964.9	670.949	148.957
7	2.265	18.86	16.28	12.4683	5.15574		7	248.31	558.148	1104.59	637.016	250.312
8	2.221	13.3	16.96	10.827	4.43081		8	364.448	489.607	1312.2	722.086	297.262
9	2.5	8	8.27	6.25667	1.87995		9	300.796	455.419	1793.89	850.034	474.033
