# Supplementary material for: Environmental Regulation of PndbA600, an Auto-Inducible Promoter for Two-Stage Industrial Biotechnology in Cyanobacteria
Source: Front Bioeng Biotechnol. 2021 Jan 19;8:619055. doi: 10.3389/fbioe.2020.619055 (PMC7853294; doi:10.3389/fbioe.2020.619055)
Supplement: Supplementary file 2 [file Data_Sheet_2.ZIP › Data Sheet 2/Figure_6D.xlsx]

## Sheet: 10-20%P
20% P
True OD							GFP/OD730
	200114	200121	200128	Average	SE			200114	200121	200128	Average	SE
0.285714	0.286	0.315	0.252	0.284333	0.0182056		0.285714	61.5944	81.4096	78.5635	73.8558	6.18552
1	2.21333	2.472	1.575	2.08678	0.266561		1	305.889	184.238	220.347	236.825	36.0711
2	7.2	5.88	4.725	5.935	0.715		2	195.979	144.255	95.6473	145.294	28.9679
3	12	10.47	4.91	9.12667	2.1541		3	156.754	92.7043	91.931	113.796	21.4799
4	14.97	7.14	12.58	11.5633	2.31678		4	109.36	91.9922	100.766	100.706	5.01362
5	15.34	16.11	13.12	14.8567	0.896332		5	100.603	110.363	97.2145	102.727	3.94151
6	13.22	15.08	13.8	14.0333	0.549464		6	115.689	107.539	96.7873	106.672	5.47361
7	10.76	15.07	15.2	13.6767	1.45882		7	120.227	104.284	101.224	108.578	5.89074
8	9.78	16.78	16.28	14.28	2.25462		8	124.645	97.8903	102.115	108.217	8.30423
9	10.4	15.82	16.527	14.249	1.93529		9	132.947	112.265	124.142	123.118	5.9922
10% P
True OD							GFP/OD730
	190827	190903	190910	Average	SE			190827	190903	190910	Average	SE
0.142857	0.041	0.038	0.0285	0.0358333	0.00376755		0.142857
1	2.015	2.51	1.63	2.05167	0.254695		1	137.512	150.382	146.061	144.652	3.78159
2	5.25	5.54	4.36	5.05	0.355012		2	121.199	110.617	128.445	120.087	5.17643
3	7.48	7.525	7.05	7.35167	0.151392		3	92.334	104.555	110.231	102.373	5.28041
4	6.21	6.33	7.03	6.52333	0.255691		4	100.629	113.919	100.263	104.937	4.49221
5	5.3	5.625	5.86	5.595	0.162352		5	122.476	105.944	116.799	115.073	4.84966
6	4.26	4.27	4.725	4.41833	0.153361		6	113.797	124.885	128.007	122.23	4.31162
7	3.615	4.41	3.93	3.985	0.231138		7	126.704	152.901	105.508	128.371	13.7067
8	4.495	6	4.11	4.86833	0.576645		8	149.161	117.659	110.626	125.815	11.848
9	4.33	6.95	4.435	5.23833	0.85637		9	105.4	103.07	114.553	107.674	3.50447

## Sheet: 20%P
20% P
True OD							GFP/OD730
	200114	200121	200128	Average	SE			200114	200121	200128	Average	SE
0.285714	0.286	0.315	0.252	0.284333	0.0182056		0.285714	61.5944	81.4096	78.5635	73.8558	6.18552
1	2.21333	2.472	1.575	2.08678	0.266561		1	305.889	184.238	220.347	236.825	36.0711
2	7.2	5.88	4.725	5.935	0.715		2	195.979	144.255	95.6473	145.294	28.9679
3	12	10.47	4.91	9.12667	2.1541		3	156.754	92.7043	91.931	113.796	21.4799
4	14.97	7.14	12.58	11.5633	2.31678		4	109.36	91.9922	100.766	100.706	5.01362
5	15.34	16.11	13.12	14.8567	0.896332		5	100.603	110.363	97.2145	102.727	3.94151
6	13.22	15.08	13.8	14.0333	0.549464		6	115.689	107.539	96.7873	106.672	5.47361
7	10.76	15.07	15.2	13.6767	1.45882		7	120.227	104.284	101.224	108.578	5.89074
8	9.78	16.78	16.28	14.28	2.25462		8	124.645	97.8903	102.115	108.217	8.30423
9	10.4	15.82	16.527	14.249	1.93529		9	132.947	112.265	124.142	123.118	5.9922

## Sheet: 10%P
10% P
True OD							GFP/OD730
	190827	190903	190910	Average	SE			190827	190903	190910	Average	SE
0.142857	0.041	0.038	0.0285	0.0358333	0.00376755		0.142857
1	2.015	2.51	1.63	2.05167	0.254695		1	137.512	150.382	146.061	144.652	3.78159
2	5.25	5.54	4.36	5.05	0.355012		2	121.199	110.617	128.445	120.087	5.17643
3	7.48	7.525	7.05	7.35167	0.151392		3	92.334	104.555	110.231	102.373	5.28041
4	6.21	6.33	7.03	6.52333	0.255691		4	100.629	113.919	100.263	104.937	4.49221
5	5.3	5.625	5.86	5.595	0.162352		5	122.476	105.944	116.799	115.073	4.84966
6	4.26	4.27	4.725	4.41833	0.153361		6	113.797	124.885	128.007	122.23	4.31162
7	3.615	4.41	3.93	3.985	0.231138		7	126.704	152.901	105.508	128.371	13.7067
8	4.495	6	4.11	4.86833	0.576645		8	149.161	117.659	110.626	125.815	11.848
9	4.33	6.95	4.435	5.23833	0.85637		9	105.4	103.07	114.553	107.674	3.50447
