# Supplementary material for: Environmental Regulation of PndbA600, an Auto-Inducible Promoter for Two-Stage Industrial Biotechnology in Cyanobacteria
Source: Front Bioeng Biotechnol. 2021 Jan 19;8:619055. doi: 10.3389/fbioe.2020.619055 (PMC7853294; doi:10.3389/fbioe.2020.619055)
Supplement: Supplementary file 2 [file Data_Sheet_2.ZIP › Data Sheet 2/Figure_6E.xlsx]

## Sheet: Analysed data
Control (n=20)				2% K (n=3)				0.5% Mg (n=3)				20% N (n=3)				10% P (n=3)
Date	Day	OD	GFP	Date	Day	OD	GFP	Date	Day	OD	GFP	Date	Day	OD	GFP	Date	Day	OD	GFP
170330	2	0.353	117.33	170714	4	1.497	220.041	190619	7	2.135	140.992	190827	2	0.307	78.1852	190827	7	2.015	137.512
170330	4	1.044	328.878	170714	11	4.735	307.353	190619	14	6.375	125.545	190827	3	0.556	105.312	190827	14	5.25	121.199
170330	8	3.11	409.729	170714	18	7.59	270.841	190619	21	11.3	109.577	190827	7	1.845	825.191	190827	21	7.48	92.334
170330	12	6.6	313.639	170714	25	8.87	306.723	190619	28	13.24	91.2663	190827	14	4.135	833.019	190827	28	6.21	100.629
170330	16	10.71	499.195	170714	32	8.72	803.756	190626	7	2.62	162.477	190903	2	0.32	78.4429	190827	35	5.3	122.476
170330	20	15.04	1019.11	170714	39	8.16	2436.31	190626	14	6.84	144.585	190903	3	0.67	122.106	190827	42	4.26	113.797
170330	24	19.7	1142.06	170714	46	7.03	1247.92	190626	21	14.2	245.299	190903	7	2.53	1013.53	190827	49	3.615	126.704
170330	28	25.5	1327.23	170714	53	6.16	938.471	190626	28	19.82	331.924	190903	14	4.6	674.304	190827	56	4.495	149.161
170403	2	0.31	111.633	170714	60	8.94	210.758	190626	35	21.28	444.378	190910	2	0.265	119.158	190827	63	4.33	105.4
170403	4	1.02	267.326	170721	4	1.266	238.819	190703	7	1.3175	170.782	190910	3	0.567	155.644	190903	7	2.51	150.382
170403	8	2.99	385.071	170721	11	4.04	420.487	190703	14	4.65	187.154	190910	7	1.94	720.243	190903	14	5.54	110.617
170403	12	6.4	353.792	170721	18	7.23	233.862	190703	21	8.8	141.899	190910	14	4.125	767.708	190903	21	7.525	104.555
170403	16	10	319.257	170721	25	8.025	446.032	190703	28	14.28	397.525	190827	21	3.95	827.829	190903	28	6.33	113.919
170403	20	15.4	1776.51	170721	32	8.08	1576.52	190703	35	17.324	581.533	190827	28	3.335	831.442	190903	35	5.625	105.944
170403	24	18.68	2068.43	170728	4	1.397	355.579	190703	42	19.2	964.9	190827	35	2.52	958.73	190903	42	4.27	124.885
170403	28	21.378	2310.35	170728	11	5.345	366.483	190703	49	16.28	1104.59	190827	42	1.755	727.385	190903	49	4.41	152.901
170403	32	25.68	1888.54	170728	18	7.79	188.229	190703	56	16.96	1312.2	190827	49	1.562	197.31	190903	56	6	117.659
170403	36	25.86	1786.74	170728	25	9.12	593.653	190703	63	8.27	1793.89	190827	56	0.848	277.538	190903	63	6.95	103.07
170403	40	25.96	2164.58	170728	32	9.34	1138.15	190619	35	10.24	118.659	190827	63	1.6875	153.59	190910	7	1.63	146.061
170411	2	0.2315	85.8877	170728	39	10.43	1510.96	190619	42	5.145	482.025	190903	21	3.845	828.478	190910	14	4.36	128.445
170411	4	1.052	246.352	170728	46	6.504	1308.28	190619	49	2.265	248.31	190903	28	3.01	773.8	190910	21	7.05	110.231
170411	8	3.54	297.526	170728	53	0.92	1000.44	190619	56	2.221	364.448	190903	35	2.56	1030.91	190910	28	7.03	100.263
170411	12	6.02	429.191	170728	60	0.384	140.266	190619	63	2.5	300.796	190903	42	1.31	1382.38	190910	35	5.86	116.799
170411	16	10.14	378.217	170721	39	6.91	2192.87	190626	42	19.64	565.922	190903	49	1.1775	1929.15	190910	42	4.725	128.007
170411	20	14.54	1617.95	170721	46	6.07	1829.43	190626	49	18.86	558.148	190903	56	0.89	1539.69	190910	49	3.93	105.508
170411	24	19.44	1744.19	170721	53	6.26	985.545	190626	56	13.3	489.607	190903	63	2.855	1211.02	190910	56	4.11	110.626
170411	28	21.6	1657.37	170721	60	6.56	1191.21	190626	63	8	455.419	190910	21	4.03	752.186	190910	63	4.435	114.553
170411	32	25.98	1773.29									190910	28	3.675	741.697
170411	36	27.4	1774.37									190910	35	3.565	808.267
170411	40	27.68	2112.81									190910	42	3.225	793.516
170714	4	1.671	286.76									190910	49	2.955	566.918
170714	7	4.1	450.188									190910	56	2.86	376.75
170714	11	7.15	378.744									190910	63	2.73	270.937
170714	18	11.84	2107.95
170714	25	14.68	1815.46
170714	32	17.31	2337.13
170721	4	1.904	288.909
170721	7	4.36	432.97
170721	11	7.73	430.985
170721	18	15.94	1059.79
170721	25	19.1	2092.22
170721	32	22.24	2177.04
170728	4	1.864	344.784
170728	7	4.705	420.88
170728	11	7.91	268.106
170728	18	15.6	1496.1
170728	25	21.24	2689.88
170728	32	24	2836.63
170728	39	28.16	2906.92
170728	46	29.02	3538.2
180220	3	0.74	189.741
180220	5	1.555	273.154
180220	7	2.3225	423.079
180220	14	7.83	358.686
180220	21	11.54	1153.65
180220	28	16.1	1335.47
180221	3	0.894	160.515
180221	5	1.9825	327.46
180221	7	3.43	450.415
180221	14	11	698.314
180221	21	20.98	1979.67
180221	28	25.23	2107.49
180221	35	26.4	2306.05
180222	3	0.422	173.032
180222	5	0.875	307.711
180222	7	1.6425	328.828
180222	14	5.35	309.251
180222	21	9.7	1189.69
180222	28	14.264	1891.94
180222	35	16.34	2106.58
180222	42	16.03	1877.09
180222	49	17.66	1450.23
180515	7	2.092	256.325
180515	14	6.5	330.203
180515	21	15.02	656.84
180515	28	17.72	677.931
180516	7	4.62	380.885
180516	14	8.92	301.315
180516	21	15.18	776.007
180516	28	18.2	1017.74
180516	35	18.34	862.726
180517	7	3.703	189.671
180517	14	8.46	450.776
180517	21	14.98	1265.86
180517	28	13.5	2345.88
180517	35	17.22	2223.24
190516	7	2.185	241.974
190516	14	5.3	266.01
190516	21	12.69	757.52
190516	28	19.17	1253.17
190516	35	26	1488.46
190618	7	2.71	193.085
190618	14	9.15	292.372
190618	21	13.9	1169.19
190618	28	18.55	1206.73
190618	7	2.26	193.757
190618	14	8.165	244.495
190618	21	13.12	1272.28
190618	28	16.72	1408.01
190618	7	2.35	182.054
190618	14	9.56	231.287
190618	21	13.81	729.147
190618	28	18.8	730.353
190626	7	1.86	163.622
190626	14	2.99	213.916
190626	21	7.08	164.556
190626	28	11.17	747.613
190626	7	1.955	185.004
190626	14	4.77	214.341
190626	21	10.34	220.528
190626	28	14.68	752.869
190626	7	1.88	153.401
190626	14	4.11	214.9
190626	21	9.74	312.482
190626	28	13.41	1270.87
190709	7	1.1115	183.708
190709	14	4.26	237.813
190709	21	9.53	448.488
190709	28	13.48	1158.97
190709	42	20.595	1619.07
190709	7	1.071	188.762
190709	14	4.095	252.685
190709	21	9.54	287.417
190709	28	14.96	1410.98
190709	42	16.45	1895.95
190709	7	1.12725	162.08
190709	14	4.47	198.956
190709	21	9.26	334.73
190709	28	13.61	1244.47
190709	42	19.86	1741.54
190730	7	1.94	190.121
190730	14	5.4315	207.885
190730	21	10.76	667.832
190730	28	16.28	1225.74
190730	7	2.094	189.611
190730	14	5.444	200.929
190730	21	8.46	202.163
190730	28	21.4	1459.56
190730	7	2.148	172.605
190730	14	4.161	219.935
190730	21	12.2	1114.16
190730	28	17.14	1414.07
190730	7	1.878	177.283
190730	14	6.744	219.037
190730	21	10.84	669.564
190730	28	16.72	1256.55
190807	7	2.1352	211.184
190807	14	6.52	230.759
190807	21	10.17	373.214
190807	28	13.49	1138.59
190807	7	2.2608	198.662
190807	14	5.81	246.217
190807	21	10.71	453.819
190807	28	14.13	1317.16
190807	7	2.0912	198.275
190807	14	4.74	228.551
190807	21	9.32	279.509
190807	28	14.14	1245.38
190807	7	2.2888	184.876
190807	14	5.8	224.769
190807	21	10.12	275.031
190807	28	14.22	1127.64
190807	35	19.22	1253.57
190807	7	2.1304	198.378
190807	14	5.62	230.021
190807	21	9.56	252.526
190807	28	13.26	938.778
190807	35	17.54	955.153
190807	7	1.3224	192.769
190807	14	3.281	212.204
190807	21	6.52	242.053
190807	28	10.8	831.077
190807	35	16.38	1119.77
