# Supplementary material for: Environmental Regulation of PndbA600, an Auto-Inducible Promoter for Two-Stage Industrial Biotechnology in Cyanobacteria
Source: Front Bioeng Biotechnol. 2021 Jan 19;8:619055. doi: 10.3389/fbioe.2020.619055 (PMC7853294; doi:10.3389/fbioe.2020.619055)
Supplement: Supplementary file 2 [file Data_Sheet_2.ZIP › Data Sheet 2/Figure_7B.xlsx]

## Sheet: Analysed data
High to low, control media
True OD							GFP/OD730
	190311	190318	190325	Average	SE			190311	190318	190325	Average	SE
0	0.96	0.9945	0.88	0.944833	0.0339121		0	1365.8	1635.78	1650.59	1550.73	92.5591
0.00595238	1.08	1.07	0.893	1.01433	0.0607353		0.00595238	1410.91	1760.63	1179.7	1450.41	168.858
0.142857	1.1575	1.104	1.2	1.15383	0.0277734		0.142857	985.04	1451.26	982.903	1139.73	155.763
0.285714	1.485	1.39	1.31	1.395	0.05058		0.285714	687.96	1081.81	908.042	892.603	113.956
0.428571	1.806	1.5725	1.6434	1.67397	0.0691166		0.428571	606.111	960.656	692.793	753.187	106.71
0.571429	2.0951	1.9152	2.3718	2.12737	0.132793		0.571429	529.148	828.411	446.372	601.31	116.037
1	3.67	3.68	2.78	3.37667	0.298347		1	467.564	441.789	448.766	452.706	7.69698
2	8.9	8.7	9.63	9.07667	0.282627		2	309.108	309.932	341.038	320.026	10.5086
3	10.2	12.08	13.428	11.9027	0.936052		3	1072.07	1207.66	1690.43	1323.39	187.648
4	7.48	14.494	13.56	11.8447	2.19893		4	1278.21	983.038	2250.18	1503.81	382.79
5	9.37	14.78	17.4	13.85	2.36424		5	957.671	1029.31	2468.03	1485	491.947
High to low, no nitrate
True OD							GFP/OD730
	200218	200225	200311	Average	SE			200218	200225	200311	Average	SE
0	16	17.8	12.78	15.5267	1.46835		0	1222.09	1352.23	856.253	1143.53	148.467
0.00595238	1.04	1.046	1.077	1.05433	0.0114649		0.00595238	1051.12	1244.18	798.934	1031.41	128.909
0.142857	1.19	1.176	1.158	1.17467	0.00926163		0.142857	1093.68	1218.11	863.572	1058.45	103.85
0.285714	1.42	1.5	1.336	1.41867	0.0473474		0.285714	1184.6	1126.09	935.307	1082	75.2663
0.428571	1.7425	1.65	1.71	1.70083	0.0270929		0.428571	935.023	1155.22	981.307	1023.85	67.0297
0.571429	1.7975	1.66	2.758	2.07183	0.345372		0.571429	790.171	1158.87	1028.3	992.449	107.935
1	1.7375	1.74	2.135	1.87083	0.132085		1	792.302	842.093	787.051	807.148	17.5378
2	1.52	1.6975	1.86	1.6925	0.0981814		2	836.593	1012.54	785.668	878.267	68.7274
3	1.1625	1.37	1.623	1.38517	0.133151		3	951.146	794.504	616.51	787.386	96.6666
4	0.87	0.875					4	814.311	665.893
5	0.6925	1.2444					5	445.921	724.688
