# Supplementary material for: Environmental Regulation of PndbA600, an Auto-Inducible Promoter for Two-Stage Industrial Biotechnology in Cyanobacteria
Source: Front Bioeng Biotechnol. 2021 Jan 19;8:619055. doi: 10.3389/fbioe.2020.619055 (PMC7853294; doi:10.3389/fbioe.2020.619055)
Supplement: Supplementary file 2 [file Data_Sheet_2.ZIP › Data Sheet 2/Figure_8.xlsx]

## Sheet: Analysed data
Low to low, spent media
True OD							GFP/OD730
	190826	190827	190902	Average	SE			190826	190827	190902	Average	SE
0.01	1.79	1.9625	1.8975	1.88333	0.0502977		0.01	215.307	173.725	197.87	195.634	12.0558
0.5	1.04	1.074	1.062	1.05867	0.00995546		0.5	393.96	452.328	469.559	438.616	22.8751
1	1.106	1.13	1.196	1.144	0.0269072		1	426.239	386.658	386.171	399.689	13.2755
24	2.025	2.178	2.245	2.14933	0.0651059		24	567.488	615.015	655.615	612.706	25.4664
48	2.688	3.115	2.95	2.91767	0.12432		48	719.01	674.811	809.768	734.53	39.7239
72	3.385	3.546	3.438	3.45633	0.047372		72	802.245	764.361	812.54	793.049	14.6484
Low to high, spent media
True OD							GFP/OD730
	190311	190318	190401	Average	SE			190311	190318	190401	Average	SE
0.01	3.895	3.915	3.35	3.72	0.18509		0.01	182.04	211.527	200.606	198.058	8.60704
0.5	12.34	12.19	11.04	11.8567	0.410623		0.5	186.315	215.772	189.897	197.328	9.27977
1	12.99	12.27	11.13	12.13	0.541479		1	190.257	188.849	102.069	160.392	29.1644
24	13.72	14.33	11.74	13.2633	0.781757		24	205.007	285.446	238.891	243.115	23.3166
48	14.2	15.35	12.26	13.9367	0.901671		48	300.31	360.744	355.563	338.872	19.3391
72	14.5	16.62	13.02	14.7133	1.04469		72	339.117	493.42	467.588	433.375	47.7155
Low to low, no nitrate
True OD							GFP/OD730
	200204	200211	200218	Average	SE			200204	200211	200218	Average	SE
0.01	3.455	2.98	4.035	3.49	0.305055		0.01	201.704	164.493	165.845	177.347	12.1844
0.5	0.939	1.033	0.9685	0.980167	0.0277554		0.5	166.156	142.268	163.924	157.449	7.61791
1	0.993333	1.11667	1.05833	1.05611	0.0356206		1	175.725	161.594	166.399	167.906	4.14826
24		1.27667	1.20333	1.24	0.0299382		24		475.008	497.392	486.2	9.13847
48	1.50333	1.66	1.565	1.57611	0.0455657		48	1003.69	913.016	916	944.236	29.7406
72	1.86	2.1975	1.865	1.97417	0.111676		72	1180.61	949.285	1124.87	1084.92	69.7021
Low to low, control media
True OD							GFP/OD730
	190826	190827	190902	Average	SE			190826	190827	190902	Average	SE
0.01	1.7875	1.968	2.025	1.92683	0.0715835		0.01	203.351	192.707	197.956	198.005	3.07283
0.5	1.1	1.074	1.084	1.086	0.00757188		0.5	177.709	183.397	219.745	193.617	13.167
1	1.112	1.088	1.132	1.11067	0.0127192		1	194.675	188.879	244.237	209.264	17.5665
24	1.61	1.54	1.495	1.54833	0.0334581		24	191.946	204.189	215.215	203.783	6.7201
48	2.046	2.116	1.96	2.04067	0.0451122		48	228.466	203.539	216	216.002	7.19585
72	2.552	2.625	2.415	2.53067	0.061553		72	249.306	225.426	243.426	239.386	7.18337
