# Supplementary material for: Environmental Regulation of PndbA600, an Auto-Inducible Promoter for Two-Stage Industrial Biotechnology in Cyanobacteria
Source: Front Bioeng Biotechnol. 2021 Jan 19;8:619055. doi: 10.3389/fbioe.2020.619055 (PMC7853294; doi:10.3389/fbioe.2020.619055)
Supplement: Supplementary file 2 [file Data_Sheet_2.ZIP › Data Sheet 2/Figure_9.xlsx]

## Sheet: Unscaled
													Fold change
	Low	High	Low		High		Low		High				High
OD change			-	↑	-	↓	-	↑	-	↓			DCMU	MA
	Control	Control	0.1 µM	1 µM	0.1 µM	1 µM	4 mM	10 mM	4 mM	10 mM			1 µM	10 mM
1 week Replicate 1	358.686	1330.74	204.41	207.758	1752.97	1972.94	196.585	105.46	918.643	1505.01		Replicate 1	1.60841	1.18182
1 week Replicate 2	698.314	2306.05	248.789	212.642	959.309	2327.4	214.115	100.1	1685.83	1972.89		Replicate 2	1.65963	1.06275
1 week Replicate 3	309.251	2106.58	204.258	230.586	1561.73	2604.15	170.551	95.7315	1462.68	1838		Replicate 3	2.08929	1.11729
1 week GFP/OD	455.417	1914.46	219.153	216.996	1424.67	2301.5	193.75	100.431	1355.72	1771.97		Average	1.78578	1.12062
1 week SE	122.284	297.484	14.8184	6.93983	239.14	182.673	12.6555	2.81335	227.832	139.042		SE	0.152473	0.034411
3 weeks Replicate 1	1335.47	975.952	1219.96	185.349	1588.5	3173.31	1059.57	166.28	1278.15	1778.65
3 weeks Replicate 2	2107.49	2833.21	824.658	188.149	1321.12	3862.63	1011.92	120.464	1782.81	2096.7
3 weeks Replicate 3	1891.94	1450.23	580.879	200.004	1894.99	5440.81	847.547	154.715	1781.47	2053.57
3 weeks GFP/OD	1778.3	1753.13	875.164	191.167	1601.53	4158.91	973.012	147.153	1614.14	1976.31
3 weeks SE	229.994	557.123	186.206	4.49163	165.792	671.125	64.2235	13.7558	167.999	99.6099
Averages - organised for graph
1 week	455.417	1914.46	219.153	216.996	1424.67	2301.5	193.75	100.431	1355.72	1771.97
3 weeks	1778.3	1753.13	875.164	191.167	1601.53	4158.91	973.012	147.153	1614.14	1976.31
SE - organised for graph
1 week	122.284	297.484	14.8184	6.93983	239.14	182.673	12.6555	2.81335	227.832	139.042
3 weeks	229.994	557.123	186.206	4.49163	165.792	671.125	64.2235	13.7558	167.999	99.6099
