# Supplementary material for: Environmental Regulation of PndbA600, an Auto-Inducible Promoter for Two-Stage Industrial Biotechnology in Cyanobacteria
Source: Front Bioeng Biotechnol. 2021 Jan 19;8:619055. doi: 10.3389/fbioe.2020.619055 (PMC7853294; doi:10.3389/fbioe.2020.619055)
Supplement: Supplementary file 2 [file Data_Sheet_2.ZIP › Data Sheet 2/Figure_9inset.xlsx]

## Sheet: Analysed data
Control
True OD
	190611	190730	190826	Average	SE
0	2.76	1.945	1.66	2.12167	0.3296
0.00595238	2.605	2.04317	1.854	2.16739	0.225517
0.142857	3.168	2.4725	2.025	2.55517	0.332535
0.285714	3.744	2.915	2.427	3.02867	0.38441
0.428571	4.44	3.2989	2.709	3.48263	0.508071
1	7.41	5.295	4.29	5.665	0.91947
2	11.5	10.9306	8.87	10.4335	0.79886
3	15.58	15.28	13.24	14.7	0.735119
0.1 uM DCMU
True OD
	191029	200114	200121	Average	SE
0	1.295	2.44	1.56	1.765	0.346061
0.00595238	1.2975	2.49333	1.938	1.90961	0.345499
0.142857	1.53	2.875	1.98333	2.12944	0.395081
0.285714	1.716	3.35	2.36667	2.47756	0.474943
0.428571	2.121	3.85	2.765	2.912	0.504502
1	3.51	6.4875	4.4775	4.825	0.876916
2	7.58	11.31	8.05	8.98	1.17287
3	12.12	14.77	11.56	12.8167	0.989955
1 uM DCMU
True OD
	190923	190924	191001	Average	SE
0	2.0325	1.65	1.596	1.7595	0.137387
0.00595238	1.91	1.644	1.719	1.75767	0.079184
0.142857	1.904	1.659	1.788	1.78367	0.0707586
0.285714	1.95	1.734	1.752	1.812	0.0691954
0.428571	2.118		1.8636	1.9908	0.103858
1	2.298	2.016	2.26	2.19133	0.0883503
2	2.54	2.395	2.47	2.46833	0.0418662
3	2.47	2.62	2.575	2.555	0.044441
4 mM MA
True OD
	190618	190625	190730	Average	SE
0	2.2195	1.91	2.047	2.05883	0.0895406
0.00595238	2.26	1.812	2.00483	2.02561	0.129743
0.142857	2.56	2.12	2.46867	2.38289	0.134063
0.285714	2.95	2.49	2.84	2.76	0.138684
0.428571	3.314	2.875	3.2373	3.1421	0.135373
1	4.85	4.845	6	5.23167	0.384169
2	8.945	6.8	9.724	8.48967	0.87425
3	12.78	10.46	12.45	11.8967	0.724623
10 mM MA
True OD
	190903	190909	190910	Average	SE
0	1.946	2.095	2.538	2.193	0.177782
0.00595238	2.03	2.064	1.404	1.83267	0.214558
0.142857	1.865	1.809	2.4275	2.03383	0.197496
0.285714	1.68	1.615	2.079	1.79133	0.145052
0.428571	1.5675	1.374	2.079	1.6735	0.210304
1	1.215	1.362	1.705	1.42733	0.145174
2	1.152	1.14	0.179	0.823667	0.322352
3	1.035	1.138	4	2.05767	0.971622
