# Supplementary material for: Environmental Regulation of PndbA600, an Auto-Inducible Promoter for Two-Stage Industrial Biotechnology in Cyanobacteria
Source: Front Bioeng Biotechnol. 2021 Jan 19;8:619055. doi: 10.3389/fbioe.2020.619055 (PMC7853294; doi:10.3389/fbioe.2020.619055)
Supplement: Supplementary file 2 [file Data_Sheet_2.ZIP › Data Sheet 2/Figure_S4A.xlsx]

## Sheet: Analysis
Early				Average	SE
BG11	6.40484	3.46475	4.6848	4.85146	0.852812
BG11-N	4.79239	6.0692	4.81678	5.22612	0.421597
BG11-P	0.95541	0.699363	0.920902	0.858558	0.0802186
BG11-S	6.16144	2.36589	1.96023	3.49585	1.33793
BG11-Mg	2.90796	2.18993	3.19568	2.76452	0.299062
BG11-K	3.41484	0	3.28384	2.23289	1.11709
Late				Average	SE
BG11	10.3172	16.5785	14.0386	13.6448	1.81818
BG11-N	44.065	41.6657	52.4002	46.0436	3.25288
BG11-P	8.31932	9.35176	6.71696	8.12935	0.766509
BG11-S	52.042	62.8669	80.0543	64.9877	8.15569
BG11-Mg	38.5689	55.0065	34.6249	42.7334	6.24126
BG11-K	14.5246	21.2323	29.4128	21.7232	4.30486
