# Supplementary material for: Environmental Regulation of PndbA600, an Auto-Inducible Promoter for Two-Stage Industrial Biotechnology in Cyanobacteria
Source: Front Bioeng Biotechnol. 2021 Jan 19;8:619055. doi: 10.3389/fbioe.2020.619055 (PMC7853294; doi:10.3389/fbioe.2020.619055)
Supplement: Supplementary file 2 [file Data_Sheet_2.ZIP › Data Sheet 2/Figure_S4B.xlsx]

## Sheet: Analysis
Early				Average	SE
BG11	0.169597	0.169369	0.184147	0.174371	0.00488846
BG11-N	0.165074	0.27677	0.168559	0.203468	0.0366652
BG11-P	0.238622	0.194889	0.165028	0.199513	0.0213704
BG11-S	0.173972	0.20164	0.177297	0.184303	0.00872161
BG11-Mg	0.187085	0.183673	0.18298	0.184579	0.00126863
BG11-K	0.175259	0.197867	0.147384	0.173503	0.0145996
Late				Average	SE
BG11	0.480502	0.936175	0.615865	0.677514	0.135105
BG11-N	0.807022	1.17169	0.569751	0.849488	0.175058
BG11-P	0.279873	0.459816	0.343374	0.361021	0.0526892
BG11-S	0.846536	1.05235	1.17671	1.0252	0.0962737
BG11-Mg	0.487497	0.61996	0.496774	0.534743	0.0426925
BG11-K	0.381735	0.405154	0.365414	0.384101	0.0115326
