# Supplementary material for: Environmental Regulation of PndbA600, an Auto-Inducible Promoter for Two-Stage Industrial Biotechnology in Cyanobacteria
Source: Front Bioeng Biotechnol. 2021 Jan 19;8:619055. doi: 10.3389/fbioe.2020.619055 (PMC7853294; doi:10.3389/fbioe.2020.619055)
Supplement: Supplementary file 2 [file Data_Sheet_2.ZIP › Data Sheet 2/Figure_S5B.xlsx]

## Sheet: Analysed data
Low to low, spent media
True OD							GFP/OD730
	190826	190827	190902	Average	SE			190826	190827	190902	Average	SE
0.0014881	1.04	1.074	1.062	1.05867	0.00995546		0.0014881	393.96	452.328	469.559	438.616	22.8751
0.00595238	1.106	1.13	1.196	1.144	0.0269072		0.00595238	426.239	386.658	386.171	399.689	13.2755
0.142857	2.025	2.178	2.245	2.14933	0.0651059		0.142857	567.488	615.015	655.615	612.706	25.4664
0.285714	2.688	3.115	2.95	2.91767	0.12432		0.285714	719.01	674.811	809.768	734.53	39.7239
0.428571	3.385	3.546	3.438	3.45633	0.047372		0.428571	802.245	764.361	812.54	793.049	14.6484
1	4.6	5.155	4.92	4.89167	0.16084		1	711.905	680.562	734.339	708.935	15.5949
2	3.825	4.4	4.075	4.1	0.166458		2	784.13	755.604	823.677	787.804	19.7367
3	3.19	3.42	3.5	3.37	0.0929157		3	890.503	887.73	902.895	893.709	4.66216
4	2.57	2.975	3	2.84833	0.139354		4	900.619	922.124	996.6	939.781	29.08
5	2.38	1.6425	2.6175	2.21333	0.293536		5	790.025	1709.44	1375.74	1291.73	268.716
Low to high, spent media
True OD							GFP/OD730
	190311	190318	190401	Average	SE			190311	190318	190401	Average	SE
0.0014881	12.34	12.19	11.04	11.8567	0.410623		0.0014881	186.315	215.772	189.897	197.328	9.27977
0.00595238	12.99	12.27	11.13	12.13	0.541479		0.00595238	190.257	188.849	102.069	160.392	29.1644
0.142857	13.72	14.33	11.74	13.2633	0.781757		0.142857	205.007	285.446	238.891	243.115	23.3166
0.285714	14.2	15.35	12.26	13.9367	0.901671		0.285714	300.31	360.744	355.563	338.872	19.3391
0.428571	14.5	16.62	13.02	14.7133	1.04469		0.428571	339.117	493.42	467.588	433.375	47.7155
1	16.62	23.32	13.65	17.8633	2.85987		1	178.664	471.571	820.481	490.239	185.511
2	23.14	18.68	13.488	18.436	2.78896		2	480.341	645.686	1456.19	860.74	301.529
3	22.98	13.69	14.48	17.05	2.97376		3	668.591	586.363	1604.25	953.069	326.456
4	22.92	12.628	15.12	16.8893	3.09996		4	916.768	635.282	1403.81	985.286	224.484
5	23.76	9.37	16.21	16.4467	4.15572		5	1000.99	1189.53	1402.37	1197.63	115.94
