# Supplementary material for: Environmental Regulation of PndbA600, an Auto-Inducible Promoter for Two-Stage Industrial Biotechnology in Cyanobacteria
Source: Front Bioeng Biotechnol. 2021 Jan 19;8:619055. doi: 10.3389/fbioe.2020.619055 (PMC7853294; doi:10.3389/fbioe.2020.619055)
Supplement: Supplementary file 2 [file Data_Sheet_2.ZIP › Data Sheet 2/Figure_S6A.xlsx]

## Sheet: Analysed data
Low to low, control media
True OD							GFP/OD730
	190826	190827	190902	Average	SE			190826	190827	190902	Average	SE
0.0014881	1.1	1.074	1.084	1.086	0.00757188		0.0014881	177.709	183.397	219.745	193.617	13.167
0.00595238	1.112	1.088	1.132	1.11067	0.0127192		0.00595238	194.675	188.879	244.237	209.264	17.5665
0.142857	1.61	1.54	1.495	1.54833	0.0334581		0.142857	191.946	204.189	215.215	203.783	6.7201
0.285714	2.046	2.116	1.96	2.04067	0.0451122		0.285714	228.466	203.539	216	216.002	7.19585
0.428571	2.552	2.625	2.415	2.53067	0.061553		0.428571	249.306	225.426	243.426	239.386	7.18337
1	4.753	5.475	4.88	5.036	0.222541		1	260.406	252.802	249.556	254.255	3.21513
2	10.55	11.43	10.2	10.7267	0.365893		2	285.365	549.431	266.032	366.943	91.4147
3	15	17.88	14.44	15.7733	1.06567		3	1117.69	1107.32	1054.8	1093.27	19.4664
4	19.42	20.3	19.26	19.66	0.323316		4	1320.59	1495.03	1136.48	1317.37	103.517
5	21.3	22.18	22.44	21.9733	0.344932		5	1476.38	1920.18	1325.49	1574.02	178.478
Low to low, no nitrate
True OD							GFP/OD730
	200204	200211	200218	Average	SE			200204	200211	200218	Average	SE
0.0014881	0.939	1.033	0.9685	0.980167	0.0277554		0.0014881	166.156	142.268	163.924	157.449	7.61791
0.00595238	0.993333	1.11667	1.05833	1.05611	0.0356206		0.00595238	175.725	161.594	166.399	167.906	4.14826
0.142857		1.27667	1.20333	1.24	0.0299382		0.142857		475.008	497.392	486.2	9.13847
0.285714	1.50333	1.66	1.565	1.57611	0.0455657		0.285714	1003.69	913.016	916	944.236	29.7406
0.428571	1.86	2.1975	1.865	1.97417	0.111676		0.428571	1180.61	949.285	1124.87	1084.92	69.7021
1	2.42	2.84	2.345	2.535	0.154029		1	694	719.313	916.307	776.54	70.2646
2	2.34	2.615	2.51	2.48833	0.0801214		2	690.716	762.216	853.876	768.936	47.2201
3	1.968	2.02	1.96	1.98267	0.018809		3	646.484	810.985	1057.39	838.287	119.402
4	1.53667	1.775	1.8675	1.72639	0.0985477		4	594.099	850.015	951.523	798.546	106.34
5	1.5025	1.5325	1.925	1.65333	0.136109		5	504.218	717.963	635.849	619.344	62.2524
