# Supplementary material for: Environmental Regulation of PndbA600, an Auto-Inducible Promoter for Two-Stage Industrial Biotechnology in Cyanobacteria
Source: Front Bioeng Biotechnol. 2021 Jan 19;8:619055. doi: 10.3389/fbioe.2020.619055 (PMC7853294; doi:10.3389/fbioe.2020.619055)
Supplement: Supplementary file 3 [file Table_3.xlsx]

## Sheet: Table S3
Gene annotation					Genomic context		FPKM values																																				p values of pairwise comparisons
							BG11						BG11-N						BG11-P						BG11-S						BG11-Mg						BG11-K
Gene ID	Gene symbol	Gene product	Functional category	Functional subcategory	Operon	locus	BG11_D4_1	BG11_D4_2	BG11_D4_3	BG11_D16_1	BG11_D16_2	BG11_D16_3	N_D4_1	N_D4_2	N_D4_3	N_D8_1	N_D8_2	N_D8_3	P_D4_1	P_D4_2	P_D4_3	P_D8_1	P_D8_2	P_D8_3	S_D4_1	S_D4_2	S_D4_3	S_D8_1	S_D8_2	S_D8_3	Mg_D4_1	Mg_D4_2	Mg_D4_3	Mg_D8_1	Mg_D8_2	Mg_D8_3	K_D4_1	K_D4_2	K_D4_3	K_D8_1	K_D8_2	K_D8_3	BG11_D16/D4	N_D8/D4	P_D8/D4	S_D8/D4	Mg_D8/D4	K_D8/D4	BG11_D16/D4
slr0612		probable pseudouridine synthase	Translation	Aminoacyl tRNA synthetases and tRNA modification	slr0612	NC_000911.1:936-1494	5.47032	6.32481	3.08526	6.93319	4.34447	10.0208	6.30396	6.70594	8.05256	19.7194	18.3035	18.0208	2.81729	7.82439	2.85983	3.44386	2.73286	2.78562	3.1714	5.6337	1.62182	19.267	16.3279	15.4497	11.112	1.56235	5.114	24.3912	31.887	35.3516	0	0	10.2616	4.32844	11.0242	8.79245	0.31275	0.00185	0.3507	0.00055	0.0001	0.1165	0.31275
slr0613		hypothetical protein	Hypothetical		slr0613	NC_000911.1:1576-2098	53.2322	60.1217	44.0715	79.8266	50.5331	104.96	75.8557	88.3489	68.1393	84.2434	86.8273	75.2412	32.9748	35.7992	21.9737	35.6481	32.3436	34.1514	77.5924	45.0156	55.5944	81.2476	69.0623	83.8361	45.985	59.8673	64.8399	73.0812	99.4292	79.3139	45.7241	56.0514	69.2533	40.3248	101.106	67.7291	0.03945	0.521	0.50295	0.04905	0.01915	0.304	0.03945
slr1311	psbA2	photosystem II D1 protein	Photosynthesis and respiration	Photosystem II	slr1311	NC_000911.1:7228-8311	7740.83	8887.61	4728.56	5533.47	4924.06	1846.08	1868.69	1212.23	1343.73	1466.98	1118.52	1261.79	7836.97	12381.8	12256.5	2437.4	3739.01	2114.49	8672.07	7516.67	5993.82	2240.07	2236.13	2273.19	6292.38	9413.71	6822.32	5416.55	6475.25	5842.02	8894.82	7773.4	6356.77	2574.97	1335.42	1545.92	0.0378	0.19685	5e-05	5e-05	0.3265	5e-05	0.0378
slr1312		arginine decarboxylase	Energy metabolism	Amino acids and amines	speA	NC_000911.1:8491-10471	46.5016	36.6648	32.5335	30.1477	34.9874	38.5697	29.0082	35.0941	38.2187	21.0301	21.598	19.9712	30.2996	36.4229	33.8943	31.7526	34.6324	34.0845	36.5113	31.3219	27.9271	33.8388	28.5255	32.5862	40.6351	28.9637	36.9368	25.4164	19.0225	22.5567	18.3284	32.1502	38.0476	29.9058	23.9132	31.0926	0.56475	5e-05	0.9947	0.9454	0.00165	0.8145	0.56475
slr1315		hypothetical protein	Hypothetical		slr1315	NC_000911.1:12754-13363	43.0849	35.5515	31.4713	42.4764	40.5374	54.1654	31.4832	31.9588	48.6974	42.3	41.2136	42.7835	28.4189	47.3103	40.6359	44.032	38.5736	39.9834	49.761	29.5509	28.4345	46.2604	44.605	40.3313	33.9943	54.0224	51.9658	49.166	61.2065	44.2526	41.2363	13.6973	27.311	61.1514	74.6354	66.7348	0.2615	0.2786	0.7298	0.16405	0.51685	0.0003	0.2615
slr1316		ABC-type iron(III) dicitrate transport system permease protein	Transport and binding proteins		slr1316	NC_000911.1:13497-14529	8.37879	5.56683	9.88867	14.3849	16.4449	21.8785	5.73735	5.49061	5.77884	3.69739	6.29796	8.59598	6.48435	3.06879	2.63415	8.12852	8.74136	4.69807	4.99409	2.72742	5.07278	10.6649	6.21495	8.76526	4.19168	3.1779	2.29919	34.8531	32.4453	40.7764	0	6.04991	2.01537	7.50479	9.58576	1.71144	0.0016	0.6391	0.07355	0.00705	5e-05	0.0719	0.0016
slr1317		ABC-type iron(III) dicitrate transport system permease protein	Transport and binding proteins		slr1317	NC_000911.1:14625-15675	10.6408	9.11899	21.4546	22.2302	21.3118	27.7744	6.22034	5.42124	7.8104	6.11551	7.88027	8.2874	1.5524	2.00757	1.93595	9.58631	5.48383	4.60366	0.870153	5.71587	2.7349	9.00796	3.64732	3.47646	2.91847	6.95329	2.81515	38.8409	44.9892	33.4336	5.23352	8.86598	3.94948	14.4132	4.9851	3.91226	0.0114	0.44155	0.0152	0.04835	5e-05	0.42915	0.0114
slr1318	(fecB)	iron(III) dicitrate transport system ATP-binding protein	Transport and binding proteins		slr1318,slr1319	NC_000911.1:15936-17687	41.5923	30.5054	62.5906	69.7113	71.8017	98.1784	52.4237	26.4102	46.2702	27.5519	25.9125	37.1537	9.05518	20.0481	16.8046	17.3064	17.7297	17.1294	9.76818	22.9509	10.6111	15.3852	18.7546	17.6486	8.61952	12.9716	11.8159	30.3952	30.1791	33.423	20.1344	17.8802	6.26748	12.7503	13.6419	10.1655	0.0038	0.00135	0.4477	0.2585	5e-05	0.463	0.0038
slr1319	(fecE)	iron(III) dicitrate transport system substrate-binding protein	Transport and binding proteins		slr1318,slr1319	NC_000911.1:15936-17687	41.5923	30.5054	62.5906	69.7113	71.8017	98.1784	52.4237	26.4102	46.2702	27.5519	25.9125	37.1537	9.05518	20.0481	16.8046	17.3064	17.7297	17.1294	9.76818	22.9509	10.6111	15.3852	18.7546	17.6486	8.61952	12.9716	11.8159	30.3952	30.1791	33.423	20.1344	17.8802	6.26748	12.7503	13.6419	10.1655	0.0038	0.00135	0.4477	0.2585	5e-05	0.463	0.0038
slr1484		unknown protein	Unknown		slr1484	NC_000911.1:33890-35489	35.3564	18.7559	80.7671	313.511	287.37	328.796	20.0846	3.0838	8.81775	4.27583	3.34712	6.54728	0.707697	5.67356	2.80177	2.44659	2.30449	2.07582	2.85483	5.40905	2.01673	4.63688	4.65106	2.78801	1.43476	2.65518	4.85235	10.8829	24.1123	12.2166	0	17.6849	0.407632	3.78701	1.33318	2.76108	5e-05	5e-05	0.28925	0.43785	5e-05	0.0158	5e-05
slr1485		putative phosphatidylinositol phosphate kinase, salt-induced periplasmic protein	Unknown		slr1485	NC_000911.1:35565-36615	70.3116	43.7444	110.734	473.814	451.244	374.101	34.1945	4.52607	24.9125	3.06549	3.66475	4.8971	2.53118	4.9052	1.93595	2.19212	2.23298	2.09257	1.48156	11.8812	2.98352	4.23364	5.94379	3.47646	3.86248	5.25973	7.88241	5.7897	10.424	8.00917	0.851849	24.8523	2.63299	3.86633	7.17289	1.67668	5e-05	5e-05	0.32215	0.4504	0.12965	0.03155	5e-05
slr1488		multidrug resistance family ABC transporter	Transport and binding proteins		slr1488	NC_000911.1:36720-38538	47.4424	21.0092	74.7633	152.232	135.608	181.965	19.5237	2.03487	12.9132	3.22028	3.15991	3.94786	1.97446	1.52286	1.39039	3.31565	3.58036	3.83047	1.29311	3.20671	0.404693	4.4915	2.36746	2.86091	0.746461	3.17834	2.40412	11.6217	10.4734	12.4547	0.521966	8.61436	1.06166	4.01861	2.29015	0.299449	5e-05	5e-05	0.0355	0.0202	5e-05	0.2517	5e-05
slr1489		transcriptional regulator	Regulatory functions		slr1489	NC_000911.1:38643-39636	11.3494	11.1275	19.5917	46.2232	32.8684	18.4683	3.78656	2.39855	3.17674	5.08434	4.64699	5.65506	3.09996	4.40988	1.37825	4.38854	5.70611	3.1287	1.70516	5.79645	1.06089	4.30474	3.17431	0.873656	1.52763	0	0.602063	16.8148	10.5172	8.15855	2.01736	3.2282	0.703129	2.35809	2.78164	1.19461	0.00015	0.06865	0.21865	0.9503	0.0161	1	0.00015
slr1490		ferrichrome-iron receptor	Transport and binding proteins		slr1490	NC_000911.1:39801-42363	3.20968	4.00731	6.80674	6.68213	10.4318	7.01153	2.6045	2.28956	4.34649	2.05771	2.32874	3.69266	1.6518	3.6422	2.16206	2.75212	2.44444	3.19177	5.12573	2.53563	1.58908	3.78363	2.70755	2.96469	3.67955	3.33299	3.7262	12.1427	8.79097	10.8778	1.26068	3.6709	2.44407	0	1.09398	1.44591	0.0107	0.403	0.5947	0.91565	5e-05	0.0207	0.0107
slr1491		iron(III) dicitrate transport system substrate-binding protein	Transport and binding proteins		slr1491	NC_000911.1:42404-43397	15.6993	6.51062	15.5255	15.3182	13.3657	9.31736	8.19769	5.28775	5.92028	7.60959	10.3905	12.6566	7.60959	5.24427	4.13475	7.2218	4.84099	6.2574	9.45118	9.51095	5.8349	12.3415	11.9477	7.20766	19.4181	13.5193	9.03095	35.0532	20.6794	25.4706	6.75363	10.8357	5.62503	24.9165	7.22326	11.9461	0.98325	0.0101	0.77355	0.19725	0.00105	0.03435	0.98325
slr1492	(fecB)	iron(III) dicitrate transport system substrate-binding protein	Transport and binding proteins		slr1492,slr1493	NC_000911.1:43570-44885	8.13719	6.34354	14.863	19.4422	17.2928	19.1967	7.95855	6.92881	8.32586	15.3712	11.4014	12.02	5.28165	7.16568	10.4081	12.0141	14.5257	11.17	11.1751	9.67603	5.41869	18.0174	11.4527	13.0663	4.86589	8.24155	6.85864	31.052	18.4531	23.6654	6.69586	4.32206	6.79122	11.6288	12.5491	18.6233	0.039	0.05015	0.1709	0.07165	0.00485	0.05445	0.039
slr1493		hypothetical protein	Hypothetical		slr1492,slr1493	NC_000911.1:43570-44885	8.13719	6.34354	14.863	19.4422	17.2928	19.1967	7.95855	6.92881	8.32586	15.3712	11.4014	12.02	5.28165	7.16568	10.4081	12.0141	14.5257	11.17	11.1751	9.67603	5.41869	18.0174	11.4527	13.0663	4.86589	8.24155	6.85864	31.052	18.4531	23.6654	6.69586	4.32206	6.79122	11.6288	12.5491	18.6233	0.039	0.05015	0.1709	0.07165	0.00485	0.05445	0.039
slr1494		MDR (multidrug resistance) family ABC transporter	Transport and binding proteins		slr1494	NC_000911.1:44947-46789	9.63624	8.41367	13.5663	10.2352	10.9432	10.9758	5.76526	5.2472	5.70142	10.0365	11.1237	9.66017	6.02111	6.12973	5.4825	8.32011	10.6736	8.66259	6.83049	8.40728	7.18181	17.1446	11.0167	10.5215	11.5456	8.95903	6.81258	21.8916	16.3064	17.3062	7.57785	10.7312	12.9073	11.6749	11.2005	10.3308	0.9354	5e-05	0.03955	0.0011	5e-05	0.76545	0.9354
slr1495		hypothetical protein	Hypothetical		slr1495	NC_000911.1:50245-51895	11.2896	7.14392	12.0011	9.9344	16.4056	12.0707	6.05401	9.25134	7.56145	24.3717	31.8003	32.3158	5.98548	7.1336	6.57244	8.24161	12.2823	11.7796	8.9425	11.5535	10.7926	19.1487	23.7611	21.543	5.15203	8.29765	8.03151	13.8764	16.2293	16.585	11.634	12.4187	10.6301	9.6565	15.4761	14.3316	0.23995	5e-05	0.02945	5e-05	0.00015	0.5299	0.23995
slr1498	hypD	putative hydrogenase expression/formation protein HypD	Other categories	Hydrogenase	slr1498	NC_000911.1:54532-55657	20.2213	16.7859	8.29954	40.3181	30.0906	23.3735	8.71365	11.8591	11.9979	23.8133	27.1191	27.3345	8.63042	7.84851	3.57304	23.9291	16.9855	23.9431	5.22125	7.97024	11.0263	44.7384	46.951	46.0378	7.51519	15.6913	7.26283	46.918	41.6847	43.723	8.75025	8.25722	9.71591	17.6727	21.6172	19.5812	0.00065	5e-05	5e-05	5e-05	5e-05	0.0044	0.00065
slr1501		probable acetyltransferase	Other categories	Other	slr1501	NC_000911.1:59745-60423	20.2208	10.5885	5.93436	6.48089	6.60017	8.58935	16.5941	30.9237	28.6154	8.42121	9.26289	12.5565	56.728	99.8346	112.492	7.55491	7.86942	7.15785	87.7132	41.7425	45.806	12.8721	9.26345	10.852	61.6235	102.698	51.7279	31.2154	48.8785	30.8558	223.447	110.321	47.3875	8.4969	10.2684	14.4459	0.0703	5e-05	5e-05	5e-05	5e-05	5e-05	0.0703
slr1113		ATP-binding protein of ABC transporter	Transport and binding proteins		slr1113	NC_000911.1:60523-61522	33.2884	21.9464	25.3243	31.6584	28.4253	51.5189	44.6902	49.4953	54.7431	50.8332	46.3677	63.6066	32.3797	47.2237	41.0541	34.0655	37.7351	33.0618	34.296	18.5473	25.2837	40.4505	50.9015	50.9622	18.7656	37.6353	19.7241	36.9167	38.3378	32.7962	85.1747	51.1747	30.0191	40.5269	30.6305	38.5459	0.08535	0.4145	0.35875	5e-05	0.02895	0.02455	0.08535
slr1114		hypothetical protein	Hypothetical		slr1114,slr1115	NC_000911.1:61833-64361	165.608	125.474	93.8864	184.624	154.702	184.355	136.077	166.189	165.043	95.5122	113.383	113.801	217.995	185.255	196.164	199.606	227.591	203.36	152.847	111.378	115.425	94.7899	112.873	107.193	122.129	127.012	119.593	49.3062	49.3221	46.6631	257.297	176.875	126.424	213.48	129.16	206.708	0.22945	0.0005	0.77705	0.19205	5e-05	0.92015	0.22945
slr1115		probable methyltransferase	Other categories	Other	slr1114,slr1115	NC_000911.1:61833-64361	165.608	125.474	93.8864	184.624	154.702	184.355	136.077	166.189	165.043	95.5122	113.383	113.801	217.995	185.255	196.164	199.606	227.591	203.36	152.847	111.378	115.425	94.7899	112.873	107.193	122.129	127.012	119.593	49.3062	49.3221	46.6631	257.297	176.875	126.424	213.48	129.16	206.708	0.22945	0.0005	0.77705	0.19205	5e-05	0.92015	0.22945
slr1116		hypothetical protein	Hypothetical		slr1116	NC_000911.1:64392-64914	51.6807	51.2949	38.9863	95.5917	75.1199	78.1002	61.5438	74.3995	70.2911	44.5315	59.4903	48.8232	63.1947	30.77	37.6692	78.1785	69.5849	56.0695	40.9206	57.6106	49.0887	28.8919	28.2293	25.9493	50.8482	43.928	42.2869	6.37593	5.69432	7.77139	61.8924	61.6429	49.9268	76.962	64.4357	46.9957	0.00385	0.0038	0.0322	0.0001	5e-05	0.6842	0.00385
slr1117		hypothetical protein	Hypothetical		slr1117	NC_000911.1:64986-65748	20.8322	22.4984	22.4818	38.5454	46.552	40.0054	39.7272	41.9302	35.5363	38.8152	39.3489	36.9449	43.21	11.3062	17.1119	30.2303	36.0027	34.2351	16.0424	23.39	25.8136	28.2557	27.563	27.7461	13.6662	22.9196	27.6315	14.0336	13.0774	13.623	29.2066	39.0178	27.2051	26.8882	33.6799	55.4675	0.0012	0.85215	0.10255	0.10065	0.01535	0.32635	0.0012
slr1118		probable UDP-N-acetyl-D-mannosaminuronic acid transferase	Cell envelope	Surface polysaccharides, lipopolysaccharides and antigens	slr1118	NC_000911.1:67605-68361	25.2685	9.60068	8.25719	11.1791	15.39	25.4538	15.4601	29.3619	27.0454	19.6023	16.6013	15.4007	31.5935	57.8009	44.1659	38.476	25.4716	24.92	62.976	54.7412	20.9251	43.5439	41.2242	40.5119	39.0939	79.8025	26.223	18.3258	21.4627	15.8447	64.1605	31.3387	40.2352	25.8341	12.3344	20.9064	0.43765	0.01475	0.0367	0.45585	5e-05	0.00025	0.43765
slr1119		hypothetical protein	Hypothetical		slr1119	NC_000911.1:69283-69985	62.1367	40.4879	23.8254	74.8951	85.0486	238.656	34.4672	33.0914	28.608	78.817	81.8313	87.4966	64.5135	40.0246	21.0925	133.42	163.905	112.245	29.9326	35.5824	31.7835	283.818	170.044	202.824	36.6862	15.826	34.4803	85.7076	128.376	113.232	23.8217	27.4722	32.3576	120.173	81.5399	117.777	5e-05	5e-05	5e-05	5e-05	5e-05	5e-05	5e-05
ssr1853		unknown protein	Unknown		ssr1853	NC_000911.1:74497-74785	113.496	172.943	87.3382	25.806	25.9043	22.1682	447.387	363.373	448.913	139.374	104.347	159.065	72.7871	201.642	235.904	42.4518	33.9878	29.3737	83.0959	53.3626	75.9163	22.4137	36.5974	32.9771	98.2648	29.9894	71.5037	22.5681	23.0792	26.2898	105.844	84.8041	49.3031	6.78768	45.6726	19.8521	5e-05	5e-05	5e-05	0.0001	0.00035	0.00195	5e-05
slr1120		type 4 prepilin-like proteins leader peptide processing enzyme	Cellular processes	Chemotaxis	slr1120	NC_000911.1:74994-75804	30.3648	46.8945	35.0282	24.2283	16.646	17.3336	64.9651	63.9576	60.3611	26.6073	20.6597	29.6324	42.9892	42.3584	56.395	21.6648	23.244	22.8678	32.4464	31.0702	26.3298	21.8448	19.1366	17.8863	32.5506	33.6909	27.1053	28.613	19.4062	22.9429	59.2084	16.9341	24.3051	18.9	7.98119	11.496	0.00145	5e-05	0.0006	0.0049	0.08525	0.00035	0.00145
slr1122		hypothetical protein	Hypothetical		slr1122	NC_000911.1:80937-81690	15.8013	11.1124	10.3735	20.9714	13.4121	29.42	18.6008	20.9543	20.7583	24.0096	24.8375	28.6472	8.75154	2.88847	10.6142	17.0267	16.0203	21.9142	23.1301	16.9631	23.9786	22.2371	16.2411	21.7352	21.2215	14.9032	21.2566	32.7479	37.6111	31.7097	14.7967	32.5702	17.7531	18.2146	16.6618	28.5775	0.01955	0.04455	0.0039	0.6762	0.0019	0.9151	0.01955
slr1123		guanylate kinase	Purines, pyrimidines, nucleosides and nucleotides	Purine ribonucleotide biosynthesis	slr1123	NC_000911.1:84121-84697	3.36006	10.1957	10.3338	6.3033	8.917	7.76946	3.84749	5.59539	4.90391	6.86576	6.75979	10.8601	1.59033	5.85709	4.10706	6.18449	6.57011	6.22236	6.12305	7.09785	2.07335	3.30676	7.4862	3.91461	0	1.56108	3.6651	22.9288	26.8345	20.0965	0	8.29658	7.01481	0	4.89362	7.20746	0.8841	0.09805	0.2191	0.92855	0.01055	0.6817	0.8841
slr1124		phosphoglycerate mutase	Energy metabolism	Glycolysis	slr1124	NC_000911.1:84775-86107	15.4666	29.9958	41.0195	8.92507	11.9166	8.14483	19.9549	28.475	29.7893	9.79586	15.5484	14.0299	15.7989	28.9496	40.2556	12.9156	14.2035	11.7772	35.2015	24.4154	34.5535	7.76501	8.92747	7.92974	59.7838	42.895	46.0396	57.4473	47.401	55.5322	24.5735	13.2792	29.5155	9.57336	6.73276	8.90408	5e-05	5e-05	0.0001	5e-05	0.59765	5e-05	5e-05
slr1125		probable glucosyl transferase	Biosynthesis of cofactors, prosthetic groups and carriers	Carotenoid	slr1125	NC_000911.1:86158-87418	3.68484	7.02133	10.3644	2.518	7.0511	2.85872	8.3708	10.2564	10.3554	4.98753	3.41119	5.53209	7.91259	15.129	12.5487	5.87062	7.05137	3.89884	6.66951	6.12747	7.07171	5.57651	4.06171	3.80926	11.502	1.81352	11.3618	14.3601	13.9176	17.9375	2.43481	6.55531	6.39503	7.4352	2.54129	3.61478	0.0593	0.00025	0.00135	0.0589	0.00575	0.72875	0.0593
slr1127		unknown protein	Unknown		slr1127	NC_000911.1:90619-91411	273.113	175.205	172.322	190.987	214.949	321.117	254.484	358.28	395.163	156.53	191.038	191.374	406.942	661.897	736.583	242.564	285.606	279.514	313.891	279.976	293.797	263.55	248.373	266.684	367.334	357.176	345.049	259.704	260.311	197.545	403.249	280.165	269.381	459.868	252.923	294.055	0.45075	5e-05	0.00075	0.3055	0.00855	0.74685	0.45075
slr1128		hypothetical protein	Hypothetical		slr1128	NC_000911.1:91516-92482	240.37	152.368	105.433	147.271	150.689	179.172	213.142	265.513	294.848	73.3256	89.6556	86.0212	470.026	821.778	859.408	200.186	238.1	302.726	216.976	277.7	264.022	167.731	154.709	190.707	320.075	314.339	277.015	26.699	36.9754	34.4457	321.114	244.084	238.324	235.275	228.333	232.143	0.83265	5e-05	5e-05	0.0063	5e-05	0.39485	0.83265
slr1129	rne	ribonuclease E	Transcription	Degradation of RNA	slr1129	NC_000911.1:93127-95152	62.0451	65.3592	156.267	67.1534	61.3923	51.2359	110.552	145.107	126.644	88.1586	95.1553	92.5476	117.672	241.289	287.822	26.6032	33.5465	33.6654	133.701	90.8393	169.569	114.454	115.319	105.387	163.703	90.4768	166.853	105.068	188.517	153.2	67.4622	94.6629	107.302	51.2423	65.0735	64.6741	0.05245	0.00075	5e-05	0.22795	0.7325	0.0175	0.05245
slr1130	rhnB	ribonuclease HII	Transcription	Degradation of RNA	slr1130	NC_000911.1:95235-95808	18.6208	11.8231	49.8118	20.1831	17.3615	28.4826	34.4733	54.97	41.4046	26.657	32.6479	30.5407	25.9738	41.5017	45.5006	9.56957	8.60937	7.60986	41.7834	18.0338	26.618	30.6453	20.8293	16.6471	29.3126	9.60762	44.3093	38.8432	71.9619	62.7305	16.1792	29.5296	29.6747	2.11565	9.86075	16.9406	0.40385	0.0027	5e-05	0.1451	0.0005	0.0076	0.40385
slr0721		malic enzyme	Energy metabolism	Pyruvate and aceyl-CoA metabolism	slr0721	NC_000911.1:99401-100793	43.2328	32.1769	23.0151	26.0625	23.2017	25.6303	19.2054	27.7509	25.4078	16.6505	20.4034	20.5626	17.8853	21.7999	28.4957	23.1848	20.0449	25.8957	25.559	16.6085	24.4029	31.1427	23.3533	25.4458	26.0264	31.4158	31.2118	43.0556	45.7853	58.5505	13.6204	25.6011	29.5094	26.6284	24.6951	25.0042	0.152	0.0214	0.9241	0.16205	0.00055	0.5649	0.152
slr0722		hypothetical protein	Hypothetical		slr0722	NC_000911.1:107470-109201	7.04302	5.29683	6.14023	4.74099	6.96586	4.63577	8.63431	7.3719	9.65578	8.76206	9.13159	8.2533	6.63476	5.66767	5.3389	7.26604	5.05179	7.17368	7.17608	2.5834	7.03239	7.10307	6.55633	7.97929	3.11796	6.88044	11.3536	19.822	16.2566	20.2761	6.45013	2.38094	10.1214	11.9959	4.50541	2.64779	0.7085	0.9012	0.7234	0.31875	0.03285	0.98025	0.7085
slr0723		hypothetical protein	Hypothetical		slr0723	NC_000911.1:109221-110313	12.4627	19.5962	12.5585	13.1265	23.223	27.3469	11.8176	22.7239	20.5263	12.9315	16.9292	16.867	8.58588	9.56122	14.1782	22.187	19.6427	18.1895	12.8435	20.092	17.8252	16.9053	15.4915	15.6262	13.8654	11.9335	10.2098	19.7443	22.4893	23.2128	21.229	15.3002	14.4596	19.4237	18.0397	11.2058	0.07335	0.1401	0.00965	0.67985	0.00205	0.8298	0.07335
slr0724		HtaR suppressor protein homolog	Regulatory functions		sohA	NC_000911.1:110391-110724	4.8707	7.67366	5.2806	11.7138	14.3987	18.1786	12.0099	22.7842	21.0355	15.4536	26.5182	17.1629	7.31816	4.92328	12.8803	8.87491	6.50721	10.4851	12.5074	2.89698	3.50264	16.1495	17.0168	13.3821	7.55353	11.0456	9.15195	22.6181	7.37162	19.5408	10.1481	9.92078	3.34002	5.73479	9.51347	5.84645	0.05015	0.85335	0.94275	0.045	0.13905	0.89175	0.05015
slr0725		hypothetical protein	Hypothetical		slr0725	NC_000911.1:110807-111224	0	1.87721	0	1.66878	0	4.32172	4.16999	3.77731	2.14325	4.63329	6.28359	5.49584	1.63474	0	0	2.97264	0.66649	0	0	2.15749	1.62971	2.2852	1.35214	2.09794	0	2.65828	2.01078	0.913079	3.43148	2.89415	0	0	0	4.40165	4.71897	0	1	0.417	1	1	0.5283	1	1
slr0727		unknown protein	Unknown		slr0727	NC_000911.1:111584-112559	23.3531	17.9684	15.4896	13.6042	4.97374	2.72429	13.0289	7.76697	7.5363	5.92548	7.61736	5.23601	11.4573	7.81645	9.15487	6.42034	3.7611	2.51218	20.5439	28.5582	9.21174	8.00749	5.42061	4.68742	9.96266	20.3158	11.0797	1.65789	2.16499	0.406756	13.2009	18.7687	11.4976	1.62972	2.15298	4.88443	0.0005	0.03595	0.00465	5e-05	0.0006	0.002	0.0005
slr0728		hypothetical protein	Hypothetical		slr0728	NC_000911.1:113024-114188	13.9919	15.9813	21.7858	21.5312	28.7694	23.1071	18.3586	26.7445	22.6645	14.0922	20.976	16.3758	18.678	38.7777	26.9088	44.6028	41.5812	29.1442	30.2601	12.1636	21.8764	17.2846	10.8551	11.6086	28.9168	21.8622	23.9233	35.8324	27.5213	36.9072	28.526	8.77265	19.8467	53.3453	19.6879	31.6932	0.08315	0.00695	0.08925	0.0017	0.05875	0.00385	0.08315
slr0729		hypothetical protein	Hypothetical		slr0729	NC_000911.1:114318-114624	167.645	69.0101	110.137	89.8043	100.028	325.683	116.062	170.588	142.412	104.893	126.609	113.533	76.7086	27.5615	87.1103	100.043	96.9266	70.3528	86.6299	104.311	93.5433	81.2235	68.8659	72.7374	87.3638	92.9128	95.0286	86.1111	79.6548	55.7967	80.3092	102.24	134.086	128.27	73.2389	170.232	0.0574	0.0741	0.1154	0.11265	0.1972	0.45825	0.0574
slr0730		hypothetical protein	Hypothetical		slr0730,slr0731	NC_000911.1:114873-116477	100.746	88.7156	101.383	122.571	100.87	194.595	133.596	159.356	129.802	67.5184	84.3885	68.3353	103.944	44.3486	47.6715	87.399	95.4342	89.0587	120.256	102.014	107.037	75.5753	57.1971	64.5276	72.5408	69.5533	94.4528	48.8628	65.7199	63.819	62.6599	136.425	108.007	146.227	158.369	136.192	0.1778	5e-05	0.16895	0.00415	0.15355	0.1036	0.1778
slr0731		hypothetical protein	Hypothetical		slr0730,slr0731	NC_000911.1:114873-116477	100.746	88.7156	101.383	122.571	100.87	194.595	133.596	159.356	129.802	67.5184	84.3885	68.3353	103.944	44.3486	47.6715	87.399	95.4342	89.0587	120.256	102.014	107.037	75.5753	57.1971	64.5276	72.5408	69.5533	94.4528	48.8628	65.7199	63.819	62.6599	136.425	108.007	146.227	158.369	136.192	0.1778	5e-05	0.16895	0.00415	0.15355	0.1036	0.1778
slr0732		hypothetical protein	Hypothetical		slr0732	NC_000911.1:117868-119532	11.6758	31.3878	18.9051	10.772	13.0862	7.46885	11.899	9.33294	8.21051	7.29321	6.23992	8.46184	6.4901	7.27332	3.67781	8.92462	5.24827	6.57205	6.21911	1.99628	4.13112	5.76844	3.79751	7.60795	16.278	4.80592	6.66279	2.55149	0.365442	1.34254	18.8889	5.62001	9.45109	4.14161	14.0011	0	0.1983	0.3905	0.74345	0.5594	0.08035	0.4727	0.1983
slr0733		integrase-recombinase protein	DNA replication, restriction, modification, recombination and repair		slr0733	NC_000911.1:120718-121660	4.89487	6.5561	6.69275	5.68564	7.89108	8.89438	3.98304	4.62726	3.70519	7.83055	7.79968	9.93294	10.4017	4.12083	6.60319	12.2623	11.6071	10.9456	9.83693	8.62838	9.30826	9.86853	6.89597	10.2333	5.66156	8.21927	10.2701	15.8553	14.8915	21.4068	3.84486	9.43017	5.9905	1.09257	19.875	15.9109	0.4169	0.00135	0.05435	0.87375	0.00175	0.0452	0.4169
slr0734		hypothetical protein	Hypothetical		slr0734	NC_000911.1:122286-123405	3.19793	1.72139	3.53326	10.3724	9.29229	11.1896	3.6251	3.98917	5.72706	7.59755	8.77292	8.24255	1.94552	2.48421	1.19841	6.76409	6.87329	8.74307	4.86066	4.50235	5.31577	17.7516	11.8903	11.3913	3.6223	5.44642	5.22057	16.8469	17.9734	14.8671	7.52778	8.35929	4.88826	8.67309	10.0155	9.33356	0.0003	0.003	0.0042	0.0001	5e-05	0.29	0.0003
slr0737	psaD	photosystem I subunit II	Photosynthesis and respiration	Photosystem I	slr0737	NC_000911.1:126638-127064	3252.28	3188.03	2046.02	900.315	1252.32	1119.52	2196.14	1666.49	1515.48	328.475	357.501	312.535	2698.86	5515.18	6065.15	1615.99	1977.61	1630.71	3563.81	2946.87	2863.57	134.006	135.999	146.029	2340.18	2770.81	3214.35	21.2104	20.4603	24.2374	3054.72	5057.67	2342.73	996.361	735.081	553.151	0.0009	5e-05	5e-05	5e-05	5e-05	5e-05	0.0009
slr0738	trpE	anthranilate synthetase alpha-subunit	Amino acid biosynthesis	Aromatic amino acid family	slr0738	NC_000911.1:127185-128712	89.805	103.827	98.5439	63.8818	56.0006	49.6982	62.3619	65.5633	67.3231	20.8674	29.107	21.514	68.0693	52.0733	77.5068	70.4602	70.7426	66.9064	103.557	78.3431	117	41.0228	32.7866	33.345	101.637	70.5777	101.469	12.9022	10.8709	20.9878	87.9408	110.249	95.6794	49.7876	43.9426	34.156	0.012	5e-05	0.72025	5e-05	5e-05	5e-05	0.012
slr0739	crtE	geranylgeranyl pyrophosphate synthase	Biosynthesis of cofactors, prosthetic groups and carriers	Carotenoid	slr0739	NC_000911.1:128801-129710	51.7672	54.5597	51.7838	34.3577	54.359	49.1622	51.0493	64.6643	63.3531	26.8877	38.6622	32.2496	52.5263	50.2829	62.7897	44.5617	45.4278	46.4417	68.0037	44.3788	68.2446	60.3822	50.2866	60.2043	77.0624	46.5109	71.0809	57.1392	54.3141	65.3865	49.5977	60.2926	64.8789	60.2383	47.4322	45.1936	0.46725	5e-05	0.2151	0.65295	0.4912	0.4275	0.46725
slr0740		hypothetical protein	Hypothetical		slr0740	NC_000911.1:129790-131039	47.319	54.0973	37.5717	51.3527	93.0713	80.1243	60.4836	67.7097	58.8393	105.101	73.8013	87.5626	21.7606	27.4948	26.2298	85.5405	75.4474	75.2156	38.2071	40.7993	40.5468	96.227	73.7489	83.6369	36.876	45.9954	32.9743	175.121	103.852	120.42	38.8974	50.4232	27.0571	59.6011	35.6063	53.2892	0.11275	0.00555	0.0038	0.0004	0.00055	0.42885	0.11275
slr0741		transcriptional regulator	Regulatory functions		slr0741	NC_000911.1:131115-131790	8.16864	6.39934	7.16252	18.7858	19.959	18.6825	7.58175	8.70383	9.67995	26.2532	21.638	29.335	6.58367	6.29608	3.32763	18.5279	16.6725	17.9977	8.3609	11.9771	10.1422	39.8154	30.3361	34.1522	2.08171	2.5174	3.92722	31.5726	34.0665	36.5025	1.45582	7.15409	6.80886	31.1028	15.2505	22.2803	0.0005	5e-05	0.0015	5e-05	0.00025	0.00165	0.0005
slr0742		hypothetical protein	Hypothetical		slr0742	NC_000911.1:131876-132407	126.265	162.049	167.074	81.6361	71.5034	97.2444	103.536	113.554	95.2064	100.911	108.054	114.466	67.4217	38.2294	45.9644	59.4787	55.5956	63.1882	112.722	95.7558	167.576	119.665	91.1333	88.1591	153.924	103.136	122.316	130.397	138.164	125.572	121.652	114.051	133.602	123.469	150.8	145.624	0.0027	0.71205	0.32175	0.09035	0.787	0.4432	0.0027
slr0743		similar to N utilization substance protein	Transcription	RNA synthesis, modification and DNA transcription	slr0743	NC_000911.1:132482-133859	67.1028	106.392	125.101	34.0543	53.348	56.9515	49.4765	60.978	65.9343	42.7727	64.6108	53.5128	36.4508	41.6582	74.7132	31.8593	46.1433	49.6674	67.5743	66.7827	90.9276	48.3051	46.3987	48.2219	103.682	60.5775	89.0544	18.3624	36.118	31.7477	57.8566	71.0441	99.7347	58.8987	62.5266	70.2241	0.0011	0.32045	0.2508	0.0013	5e-05	0.27405	0.0011
ssr1238		hypothetical protein	Hypothetical		ssr1238	NC_000911.1:133922-134177	265.301	167.053	184.529	77.1819	93.3998	372.377	268.36	271.961	225.855	356.72	298.924	386.956	99.1988	140.67	135.445	135.583	98.5324	118.005	234.261	166.96	221.417	176.101	128.253	197.357	138.646	194.975	178.698	346.023	334.48	248.406	129.331	183.696	214.492	67.2186	116.108	160.562	0.5475	0.0042	0.70665	0.1237	0.00075	0.0618	0.5475
slr0744	infB	translation initiation factor IF-2	Translation	Protein modification and translation factors	slr0744	NC_000911.1:134436-137442	166.043	184.368	292.164	100.835	122.022	151.394	135.277	199.163	209.135	126.141	177.876	155.56	89.1345	237.682	294.522	135.727	170.332	177.201	265.577	137.533	224.357	169.343	192.679	196.447	382.321	266.125	291.569	90.9944	119.676	107.233	161.628	208.258	293.383	270.279	166.52	215.078	0.02865	0.10445	0.18915	0.4158	5e-05	0.9309	0.02865
slr0236		similar to glutathione S-transferase	Biosynthesis of cofactors, prosthetic groups and carriers	Thioredoxin, glutaredoxin and glutathione	slr0236	NC_000911.1:137443-138112	126.804	134.798	221.624	81.5954	53.0104	111.848	139.192	206.816	171.342	115.182	175.72	135.084	60.9536	119.036	94.2577	60.4553	61.9615	58.2641	181.997	101.221	152.573	214.309	190.843	182.373	282.694	161.277	180.841	110.112	107.807	118.768	97.8265	166.892	219.289	138.189	72.9756	146.051	0.0014	0.0356	0.0354	0.02535	5e-05	0.076	0.0014
slr0237		glycogen operon protein GlgX homolog	Central intermediary metabolism	Polysaccharides and glycoproteins	slr0237	NC_000911.1:138294-140535	28.0305	25.8742	35.8686	18.3551	24.0339	25.1876	15.5272	19.705	21.9714	19.9286	27.0289	22.2598	17.4839	14.4573	19.1245	29.0571	31.6629	40.1511	19.5444	15.867	20.0416	52.6399	43.1129	41.9291	23.2626	14.6303	19.6071	23.2198	30.2794	30.8491	13.8376	14.3014	26.7952	32.0002	19.9684	26.2323	0.12695	0.04415	0.00095	5e-05	0.01	0.04825	0.12695
slr0238		hypothetical protein	Hypothetical		slr0238	NC_000911.1:140584-141007	16.6956	12.8923	43.0588	12.5432	15.1707	35.4272	34.7378	45.057	36.9996	31.0375	31.8564	32.0709	38.2076	25.2936	21.4578	21.8174	32.0154	27.9004	22.3962	34.553	20.7385	60.6277	44.9722	41.0182	24.7142	22.0249	15.7035	74.7012	61.9285	64.1102	13.7102	19.0196	44.2007	30.6075	47.0142	45.8332	0.60595	0.1849	0.85595	0.0019	5e-05	0.08835	0.60595
slr0239	cobM	precorrin-4 C11-methyltransferase	Biosynthesis of cofactors, prosthetic groups and carriers	Cobalamin, heme, phycobilin and porphyrin	slr0239	NC_000911.1:141647-142442	7.48816	8.73467	18.4108	14.9085	10.8202	9.10912	9.27593	9.54174	5.20608	11.8357	14.904	16.9007	10.0576	6.55908	5.41062	5.56068	9.42688	6.43586	7.81731	9.70056	9.66787	16.3005	14.7098	15.7315	1.76974	2.07726	11.8957	14.4524	12.3791	14.8732	3.74565	19.7033	8.29218	13.8774	10.0774	7.06145	0.9799	0.00265	0.9021	0.0117	0.00335	0.9383	0.9799
slr0240		transcriptional regulator	Regulatory functions		slr0240,slr0241	NC_000911.1:142558-143826	338.031	287.075	292.258	233.984	192.856	339.921	309.245	381.449	339.008	189.728	252.575	226.231	268.154	354.018	403.765	244.499	273.046	250.459	441.874	311.575	366.173	260.601	203.449	221.18	514.7	385.397	427.117	144.689	185.237	148.277	370.74	346.441	346.076	347.961	285.345	349.312	0.43285	5e-05	0.1201	0.0013	5e-05	0.66115	0.43285
slr0241		hypothetical protein	Hypothetical		slr0240,slr0241	NC_000911.1:142558-143826	338.031	287.075	292.258	233.984	192.856	339.921	309.245	381.449	339.008	189.728	252.575	226.231	268.154	354.018	403.765	244.499	273.046	250.459	441.874	311.575	366.173	260.601	203.449	221.18	514.7	385.397	427.117	144.689	185.237	148.277	370.74	346.441	346.076	347.961	285.345	349.312	0.43285	5e-05	0.1201	0.0013	5e-05	0.66115	0.43285
slr0242		bacterioferritin comigratory protein homolog	Transport and binding proteins		slr0242	NC_000911.1:144060-144543	67.9491	82.2328	81.6249	62.3733	62.5545	80.5585	83.3771	95.8511	81.3621	40.5855	55.8145	44.9863	42.6541	57.6498	61.4332	52.7087	48.6576	53.0283	104.898	84.7304	79.6775	55.1235	38.7414	48.5835	67.4498	76.3741	76.1117	4.91532	12.1104	10.7553	62.3995	100.112	124.423	54.1994	73.4019	96.1615	0.5328	5e-05	0.75195	5e-05	5e-05	0.19455	0.5328
slr0243		hypothetical protein	Hypothetical		slr0243	NC_000911.1:144553-145081	16.3446	40.0394	35.0195	37.6952	36.3452	26.7672	48.0781	54.7299	45.0529	34.5635	42.0104	30.851	38.5805	22.8008	15.4441	16.8929	19.9655	17.0523	21.9708	30.87	27.3684	23.4266	31.0054	22.5855	59.9586	38.6835	31.8753	7.80355	8.86932	9.21903	24.2865	39.1693	42.7813	25.0715	39.5625	35.3462	0.6612	0.0104	0.1214	0.8127	5e-05	0.79565	0.6612
slr0244		hypothetical protein	Hypothetical		slr0244	NC_000911.1:145760-146615	304.979	327.657	402.956	80.5721	98.6317	116.773	369.426	471.877	495.515	34.2512	44.9971	34.1108	476.596	1155.05	1364.81	166.872	192.568	219.075	616.535	398.472	579.86	65.3933	53.5238	55.1759	946.189	627.04	650.428	38.8339	38.4084	34.9315	474.361	565.258	527.186	176.169	115.271	118.226	5e-05	5e-05	5e-05	5e-05	5e-05	5e-05	5e-05
slr0245		Histone deacetylase family protein	Other categories	Other	slr0245	NC_000911.1:146979-147894	21.6031	25.932	50.9659	15.1639	19.8326	25.1121	42.2429	56.7043	52.0813	16.0277	16.8981	18.23	60.5967	68.8574	97.2411	20.9028	23.7675	26.364	72.2628	37.0386	60.128	25.9147	17.929	22.6391	72.1905	51.5123	84.4763	48.182	45.086	46.6476	39.7029	51.6456	65.1408	45.4562	20.9115	27.6908	0.0157	5e-05	5e-05	5e-05	0.006	0.00585	0.0157
rnpB		Rnase P subunit B	RNA		rnpB,slr0249	NC_000911.1:153056-153996	21395.3	17711.7	17791.1	31881.6	66941.7	43828.1	15411.2	24221.3	26243	14215.1	19908.2	17034	5331.08	8527.21	6914.19	8550.52	9558.94	9541.91	20742.1	19930.8	9976.97	18400.7	18088.9	21418.1	13739.3	26703	14765.9	1682.12	2259.86	1277.54	34663.7	23149.6	27159.5	27997	11107.3	10424.6	0.0204	0.0438	0.18165	0.3572	5e-05	0.0869	0.0204
slr0249		hypothetical protein	Hypothetical		rnpB,slr0249	NC_000911.1:153056-153996	21395.3	17711.7	17791.1	31881.6	66941.7	43828.1	15411.2	24221.3	26243	14215.1	19908.2	17034	5331.08	8527.21	6914.19	8550.52	9558.94	9541.91	20742.1	19930.8	9976.97	18400.7	18088.9	21418.1	13739.3	26703	14765.9	1682.12	2259.86	1277.54	34663.7	23149.6	27159.5	27997	11107.3	10424.6	0.0204	0.0438	0.18165	0.3572	5e-05	0.0869	0.0204
slr0250		hypothetical protein	Hypothetical		slr0250	NC_000911.1:154142-154679	302.118	239.841	153.849	158.752	127.431	394.979	568.371	646.311	634.555	385.564	355.407	554.016	195.421	207.204	238.293	177.596	213.493	129.782	176.913	207.033	183.831	214.228	312.707	315.93	124.695	168.563	174.385	173.406	173.709	147.944	247.244	181.091	292.376	165.594	183.006	209.619	0.92005	0.0003	0.2009	0.00495	0.68375	0.1174	0.92005
slr0251	ycf85	ATP-binding protein of ABC transporter	Transport and binding proteins		slr0251	NC_000911.1:154702-155461	61.235	87.2794	60.0795	43.1039	40.7512	91.5638	159.755	218.268	181.723	95.9339	118.305	141.112	31.9013	30.8849	39.1702	39.3841	41.0616	37.1945	47.1559	61.2402	57.7224	63.62	91.7774	90.0168	65.2267	59.3656	48.8122	36.6161	50.2412	48.6794	43.0983	70.4282	87.8809	18.9857	35.4893	49.9227	0.36455	5e-05	0.3525	0.00615	0.09565	0.00035	0.36455
slr0252		probable precorrin-6x reductase	Biosynthesis of cofactors, prosthetic groups and carriers	Cobalamin, heme, phycobilin and porphyrin	slr0252	NC_000911.1:155472-156258	6.46868	10.2311	11.7944	7.08384	6.08593	17.8234	28.3945	42.0168	23.3004	27.246	31.7227	33.0465	11.9882	6.5429	5.48759	3.169	3.96818	8.01109	5.12242	9.93144	9.45228	27.1605	20.2174	18.567	12.5281	9.54596	8.04652	23.0123	38.6471	36.5255	4.92013	9.79123	15.8871	11.1311	3.71684	11.1433	0.74885	0.8572	0.0968	0.0002	5e-05	0.609	0.74885
ssr0390	psaK1	photosystem I reaction center subunit X	Photosynthesis and respiration	Photosystem I	ssr0390	NC_000911.1:156390-156651	762.848	858.719	800.843	368.236	392.536	516.218	2291.64	1792.86	1776.65	334.862	375.751	333.243	844.653	1112.35	1132.05	665.393	1018.55	781.278	1464.49	755.02	874.55	126.625	106.298	95.9136	2012.66	1310.27	1048.84	145.11	92.9031	102.319	1143.94	1215.89	764.9	533.404	104.806	186.371	0.00205	5e-05	0.1733	5e-05	5e-05	5e-05	0.00205
slr0254		hypothetical protein	Hypothetical		slr0254	NC_000911.1:160257-161058	18.09	18.2075	9.59953	11.3201	14.9452	11.4368	15.7569	15.8577	15.0794	15.1792	16.7821	18.1545	14.3614	6.76788	8.04075	9.55145	10.8944	6.37615	11.0099	16.3564	16.0811	20.4705	21.8867	20.4026	30.3077	9.43745	11.7825	25.0793	26.6308	22.2305	11.2539	10.9851	15.5171	27.7637	20.8088	24.0938	0.4067	0.6185	0.72365	0.03375	0.05955	0.01345	0.4067
slr0257	ctpB	periplasmic carboxyl-terminal protease	Translation	Degradation of proteins, peptides and glycopeptides	slr0257	NC_000911.1:168532-169921	201.985	151.132	118.114	181.407	194.717	212.761	114.922	145.034	157.735	145.234	170.072	214.661	97.2853	74.2753	75.8608	170.705	159.29	185.809	97.0627	111.451	132.273	203.271	210.806	224.379	92.65	105.572	107.682	111.406	163.442	103.422	139.061	133.911	94.9463	221.173	303.042	236.909	0.30205	0.01545	0.00085	5e-05	0.1655	5e-05	0.30205
slr1411		hypothetical protein	Hypothetical		slr1411	NC_000911.1:170571-171840	19.2368	16.4209	29.1744	31.9221	25.9042	29.3314	13.3153	16.3418	15.1879	20.0549	22.0225	26.6287	16.842	10.0805	18.6712	23.2102	25.478	20.8501	25.0559	20.0742	20.4448	38.7897	27.4785	24.9708	26.9836	19.0859	24.7912	47.1093	45.1384	49.1898	18.2197	15.9628	23.7873	28.8008	23.2022	21.5121	0.12015	5e-05	0.02835	0.0172	5e-05	0.21715	0.12015
slr1413		hypothetical protein	Hypothetical		slr1413	NC_000911.1:178236-179682	23.622	25.6184	15.8188	35.0953	65.8413	141.07	15.6473	21.8359	22.1933	27.6623	42.2977	39.7639	63.581	45.7498	45.658	85.952	126.673	74.1491	33.0025	31.4281	38.4712	149.03	85.1378	95.6819	23.6423	24.1672	24.0673	61.9359	158.201	130.435	35.3205	29.9273	31.9213	164.272	165.101	205.132	5e-05	5e-05	0.00265	5e-05	5e-05	5e-05	5e-05
slr1414	hik11	two-component sensor histidine kinase	Regulatory functions		slr1414	NC_000911.1:179733-181047	10.0998	10.9429	16.2894	10.4826	9.39045	20.9289	10.496	10.6885	12.109	9.82704	10.7608	8.80328	27.1143	20.3527	21.437	18.6807	18.0263	15.8389	10.1353	12.6735	12.3368	39.6144	22.8247	20.3692	19.6734	13.9119	8.2271	22.4674	25.0596	30.7493	12.9277	10.5994	12.1931	26.5209	32.3724	27.1302	0.6729	0.3368	0.116	5e-05	0.0011	0.00045	0.6729
slr1415		hypothetical protein	Hypothetical		slr1415	NC_000911.1:181072-182221	8.24912	11.7555	9.96752	8.65589	10.3029	13.7511	7.66613	11.8629	11.2108	6.31846	8.64692	10.1164	10.729	19.1243	13.9477	13.4582	12.839	13.9439	4.95934	8.5532	11.2128	21.3144	11.2448	11.7838	9.66936	11.4068	7.59068	20.4463	21.8086	28.0788	13.9533	9.78592	11.2585	19.6048	20.9475	25.64	0.6879	0.16105	0.59665	0.0029	5e-05	0.00805	0.6879
slr1416		similar to MorR protein	Regulatory functions		slr1416	NC_000911.1:182353-183298	18.5709	24.5277	28.2378	10.3276	16.9465	16.6537	15.7591	18.4126	13.8382	19.4133	17.0014	19.642	13.7669	20.1385	23.389	15.5906	14.2197	15.4079	22.9751	18.7757	27.2588	22.1522	12.8595	16.4501	20.7179	11.7603	24.9363	52.2299	48.1135	49.6179	24.1509	19.1337	18.649	27.2617	19.1858	26.6277	0.02145	0.20745	0.18495	0.04595	5e-05	0.4331	0.02145
slr1417	ycf57	hypothetical protein YCF57	Hypothetical		slr1417	NC_000911.1:183492-183849	606.23	428.865	319.061	122.172	153.679	384.799	234.167	234.331	211.976	178.193	193.414	191.417	136.769	188.616	190.349	71.8787	102.815	98.926	162.289	172.861	128.852	218.539	198.294	224.09	170.601	233.059	162.163	107.439	129.295	93.8456	213.876	329.974	214.578	269.039	148.651	181.842	0.00115	0.04175	0.00225	0.0197	0.00055	0.17495	0.00115
slr1093	folK	2-amino-4-hydroxy-6-hydroxymethyldihydropteridine pyrophosphokinase	Biosynthesis of cofactors, prosthetic groups and carriers	Folic acid	slr1093	NC_000911.1:189127-189715	24.1874	37.8166	30.8545	27.2146	25.0309	31.4737	27.7493	52.5357	36.816	29.8418	41.8425	44.5728	11.5377	14.6145	15.9747	17.8267	15.6699	27.6581	20.3307	20.4977	25.2242	38.3925	32.9662	45.6722	16.1488	35.3989	34.4102	100.172	89.7402	94.3843	20.2625	22.0133	40.9169	28.9851	18.3551	16.3419	0.6259	0.93525	0.11425	0.0017	5e-05	0.28695	0.6259
slr1094		hypothetical protein	Hypothetical		slr1094	NC_000911.1:190032-191954	18.7155	26.2982	16.2173	19.5882	14.7513	31.1345	30.8447	34.0417	32.6989	24.8714	31.8647	28.2994	18.1102	40.4377	24.6942	20.912	19.1815	16.9123	35.0591	34.6602	35.0084	30.2512	31.3319	31.622	60.7838	31.8403	32.9907	47.028	41.8806	52.1415	20.3955	26.5188	34.5779	26.7371	28.7647	23.8785	0.8177	0.31015	0.1347	0.48995	0.5985	0.91785	0.8177
slr1095		hypothetical protein	Hypothetical		slr1095	NC_000911.1:192135-192783	15.3976	10.6411	9.44615	19.4615	32.6095	20.1157	3.64444	5.72397	7.95871	10.6961	10.6978	10.7727	9.4593	7.71347	7.01852	9.98962	9.74332	13.2874	6.37633	9.01091	12.9053	20.1585	22.3355	18.1977	2.73119	8.66588	9.33624	10.0732	11.3552	13.9139	7.53975	7.18826	2.39443	8.60439	11.7644	10.227	0.00385	0.0256	0.2471	0.00255	0.06385	0.1742	0.00385
slr1096		dihydrolipoamide dehydrogenase	Energy metabolism	Pyruvate dehydrogenase	slr1096	NC_000911.1:192869-194306	45.8871	87.777	86.1672	51.595	54.0981	38.6384	45.8858	57.1339	56.3503	21.2745	31.7628	24.3771	56.5463	98.7458	125.313	32.7368	35.6034	50.5589	92.3345	81.1237	132.093	36.815	38.3394	45.3934	124.259	98.9653	142.694	27.6716	30.1904	34.9972	72.2864	83.1106	100.111	55.0347	49.6857	54.0769	0.04	5e-05	0.0003	5e-05	5e-05	0.0054	0.04
slr1097		hypothetical protein	Hypothetical		slr1097	NC_000911.1:194309-194801	40.887	67.9274	80.3513	29.611	37.6154	48.8298	58.4646	69.7306	69.7056	24.3053	40.2338	25.1127	42.3875	56.4354	66.6349	29.849	38.1566	50.5051	80.1306	47.9531	76.3624	34.1311	24.5611	29.349	122.896	84.1255	80.1438	12.1074	10.2149	17.4411	41.3463	42.29	47.3792	31.7466	22.7641	33.1867	0.01945	5e-05	0.0715	5e-05	5e-05	0.09785	0.01945
slr1098		hypothetical protein	Hypothetical		slr1098	NC_000911.1:194858-195617	44.813	78.0469	82.6735	43.1063	49.6682	39.512	61.9981	72.3789	58.521	22.7426	27.5629	26.997	61.6713	50.3813	45.8578	31.9254	35.1257	31.6154	65.4935	46.0989	60.2797	38.1436	30.0428	40.3105	50.605	76.5381	83.3173	39.606	26.5963	32.7756	81.8731	64.0235	113.269	45.5739	44.3345	39.9381	0.0267	5e-05	0.015	0.0015	5e-05	0.0002	0.0267
slr1099	ubiX	3-octaprenyl-4-hydroxybenzoate carboxy-lyase	Biosynthesis of cofactors, prosthetic groups and carriers	Menaquinone and ubiquinone	slr1099	NC_000911.1:195684-196305	4.18033	8.07612	10.663	6.48294	6.42153	11.9699	11.1689	8.83579	11.7552	5.71172	9.43178	8.66702	6.81373	17.4174	12.3729	5.22044	7.33495	4.01601	10.6978	7.16801	10.8086	13.8608	10.4512	11.3946	30.9694	12.8003	10.9958	12.4032	13.832	13.6494	7.24565	13.2841	15.2027	5.9497	12.7188	4.33227	0.7886	0.2115	0.01425	0.3173	0.13745	0.235	0.7886
slr1100		hypothetical protein	Hypothetical		slr1100	NC_000911.1:196610-196991	99.697	55.287	47.0071	54.8122	72.0901	224.978	121.264	139.142	129.523	103.57	93.8803	92.534	62.4025	71.1496	66.0824	84.01	60.6041	73.5777	82.5787	65.5441	79.5678	119.316	103.076	109.466	30.235	107.065	94.2047	100.334	80.0527	80.7193	77.8006	113.234	68.2365	59.4741	101.966	97.9801	0.00945	0.00515	0.56555	0.0092	0.44175	0.98965	0.00945
slr1101		hypothetical protein	Hypothetical		slr1101	NC_000911.1:197071-197557	99.9462	72.3174	58.3082	42.5949	41.163	126.774	98.6459	106.774	97.8883	45.2305	58.1309	63.3656	44.6186	68.6717	92.1884	39.9167	46.6474	59.8942	115.119	125.188	105.753	88.9528	74.4864	83.558	51.0237	123.652	92.6635	69.1175	81.5209	66.9846	87.1532	125.854	92.9131	46.6694	58.1066	56.8527	0.6514	5e-05	0.0702	0.0145	0.18285	0.0014	0.6514
slr1102		hypothetical protein	Hypothetical		slr1102	NC_000911.1:197623-200185	76.4643	46.2715	54.1971	42.8235	42.9263	65.1627	45.1893	55.2688	60.706	24.3292	26.4116	28.2804	64.0803	90.8	93.4491	45.584	47.2964	55.4278	67.0294	61.633	74.8738	63.6653	55.5436	56.2531	62.6206	70.7543	74.9381	37.3151	40.6424	38.1932	55.9367	72.0086	79.4324	66.7019	47.3564	55.3577	0.4381	5e-05	0.01225	0.2447	5e-05	0.22475	0.4381
slr1103		hypothetical protein	Hypothetical		slr1103	NC_000911.1:200404-202525	90.0693	67.8793	80.9974	51.3776	47.0223	76.7348	61.96	78.3058	83.3486	35.7709	39.3932	39.9397	140.959	165.441	165.856	83.9607	101.835	91.1106	133.033	125.468	113.932	97.2808	87.6306	89.5361	127.298	126.333	128.181	44.5011	51.4534	38.2341	114.101	134.38	131.088	73.8718	58.9588	67.0703	0.14195	5e-05	0.01275	0.0244	5e-05	0.0001	0.14195
slr1104		hypothetical protein	Hypothetical		slr1104	NC_000911.1:202553-204395	90.7811	64.0902	70.3981	49.5722	38.1065	51.7545	78.9671	104.372	112.012	43.8742	49.5838	43.568	88.6961	131.365	115.475	58.9352	87.493	64.192	76.9192	82.7608	65.0353	85.4524	79.951	81.7857	106.783	81.9699	82.6395	20.9693	32.2775	23.7653	76.7928	90.1928	107.444	48.6756	47.6164	50.7687	0.0203	5e-05	0.02175	0.4593	5e-05	0.0001	0.0203
slr1105		GTP-binding protein TypA/BipA homolog	Translation	Protein modification and translation factors	slr1105	NC_000911.1:204603-206397	122.232	97.0788	100.203	174.385	196.261	242.322	69.2858	91.9112	94.9088	115.014	168.615	147.609	41.7955	47.1453	64.188	74.9321	83.6299	95.6774	75.9708	64.8985	92.3764	196.8	205.986	205.541	104.768	73.2785	88.1329	100.855	140.625	69.0241	72.0483	83.8953	89.0503	153.559	171.032	167.425	0.004	5e-05	0.0097	5e-05	0.33105	5e-05	0.004
slr1106		prohibitin	Other categories	Other	slr1106	NC_000911.1:210780-211629	29.5405	32.405	39.752	18.9584	29.0828	24.834	25.5735	26.0878	27.9125	10.9128	19.8497	15.6493	24.6441	27.0707	59.8876	22.5839	23.6628	24.0122	46.9245	35.3592	56.4662	24.349	19.0877	19.2544	34.0486	36.6451	61.3118	27.621	29.3532	38.0012	28.2081	50.0696	35.677	23.3979	25.4541	26.0205	0.0908	5e-05	0.0198	5e-05	0.03165	0.0346	0.0908
slr1107		unknown protein	Unknown		slr1107	NC_000911.1:211733-215037	34.5397	25.5634	24.1294	30.9013	33.4683	35.0459	20.3835	23.144	26.8903	16.806	23.0445	21.7872	30.0463	34.7708	30.8496	31.4591	26.0312	29.6857	31.4602	14.8387	27.8386	32.8515	24.0578	25.2796	37.9673	23.2873	20.4093	18.2213	21.4224	26.9544	20.766	25.4927	29.9393	37.0376	46.3537	32.1418	0.66005	0.4688	0.75575	0.68355	0.55615	0.1961	0.66005
slr1109	(ank)	similar to ankyrin	Other categories	Other	slr1109,slr1110	NC_000911.1:221741-223596	38.2462	37.163	38.9969	114.925	88.2792	156.597	91.9316	121.918	129.415	81.3047	89.9921	73.1254	77.1307	85.7687	107.182	51.8969	76.085	56.7681	63.0386	72.6168	68.1724	80.5725	72.4001	84.9267	66.0829	75.2081	90.6482	43.4703	59.2979	73.8348	40.4975	65.9455	82.947	47.4111	60.9695	88.449	5e-05	0.0026	0.07455	0.29685	0.09415	0.84705	5e-05
slr1110		hypothetical protein	Hypothetical		slr1109,slr1110	NC_000911.1:221741-223596	38.2462	37.163	38.9969	114.925	88.2792	156.597	91.9316	121.918	129.415	81.3047	89.9921	73.1254	77.1307	85.7687	107.182	51.8969	76.085	56.7681	63.0386	72.6168	68.1724	80.5725	72.4001	84.9267	66.0829	75.2081	90.6482	43.4703	59.2979	73.8348	40.4975	65.9455	82.947	47.4111	60.9695	88.449	5e-05	0.0026	0.07455	0.29685	0.09415	0.84705	5e-05
slr1772		probable hydrolase, periplasmic protein	Other categories	Other	slr1772	NC_000911.1:223672-224806	20.1055	16.2949	14.8647	32.2014	24.7958	32.6036	19.5846	29.7771	27.4382	18.3737	20.4108	19.6456	14.3228	39.9602	28.322	17.4822	26.7939	22.7666	17.8921	20.7076	17.7556	22.7257	15.4141	21.6855	13.829	16.4207	22.6128	23.0503	24.4386	30.5534	11.4382	22.2227	16.8462	15.5368	21.4912	23.4837	0.00495	0.00555	0.2133	0.6526	0.02095	0.3951	0.00495
ssr2972		unknown protein	Unknown		ssr2972	NC_000911.1:226927-227098	38.2368	21.2522	45.9958	32.5909	30.5102	286.782	97.7155	72.7251	73.2028	135.983	145.306	293.511	15.1204	40.8482	0	25.77	18.3341	39.6792	0	27.1432	28.9275	39.2418	26.7109	52.2217	0	25.052	0	63.5769	34.4101	35.9161	57.2699	0	23.4467	31.6946	110.76	46.593	0.01955	0.04125	0.6812	0.21725	0.14845	0.3279	0.01955
slr1773		unknown protein	Unknown		slr1773	NC_000911.1:227122-227899	15.6454	9.65485	11.4672	27.0757	20.8262	19.0202	6.50784	9.4889	8.75074	11.5923	16.0057	18.1739	7.89549	0	8.35018	17.5256	15.2338	18.3607	13.1614	13.3337	8.52056	16.9294	14.7008	13.8326	4.14182	12.1004	13.0656	6.92998	8.02433	6.57904	6.80838	8.54843	13.2735	9.22936	24.7912	17.7678	0.0105	0.0009	0.0035	0.15025	0.20235	0.04845	0.0105
slr1774		unknown protein	Unknown		slr1774	NC_000911.1:227942-228812	10.1016	7.85601	10.4036	16.0249	20.0178	19.122	6.94716	10.1062	10.9495	10.2468	11.8805	15.9531	15.2781	12.2275	15.3406	12.9246	15.5343	20.1651	8.33396	7.19961	11.4646	16.4942	14.008	16.6405	6.61901	7.88918	8.49575	8.2045	11.6316	12.9543	6.69945	1.24775	10.7176	10.4347	32.3762	16.13	0.00515	0.0528	0.44495	0.0052	0.10155	0.00245	0.00515
slr1776		high affinity sulfate transporter	Transport and binding proteins		slr1776	NC_000911.1:228865-230566	8.41385	6.79709	10.6041	17.1614	10.831	9.38004	7.52463	7.42843	9.28185	10.8179	12.068	11.4926	8.45989	12.0105	7.85136	19.522	27.5636	16.1173	8.88295	5.73727	6.3801	16.7151	10.7541	12.4283	6.69819	4.66687	4.5289	13.8578	7.19571	7.80301	10.8664	5.54031	7.99475	12.5507	10.253	11.6005	0.06995	0.0036	0.0005	0.00035	0.00795	0.13665	0.06995
slr1777	chlD	magnesium protoporphyrin IX chelatase subunit D	Biosynthesis of cofactors, prosthetic groups and carriers	Cobalamin, heme, phycobilin and porphyrin	slr1777	NC_000911.1:232007-234038	20.457	27.5286	27.1974	16.5536	21.4468	28.6582	14.1422	20.1912	18.1394	13.645	17.4064	16.333	11.1616	17.7102	23.4206	19.9559	22.8646	21.6727	20.3465	18.2075	23.583	34.663	30.79	27.1158	36.0906	26.6963	34.8597	20.3467	20.9339	22.7401	16.8108	15.1141	27.2886	22.5333	14.5631	15.9176	0.5268	0.2473	0.18845	0.00505	0.0035	0.5364	0.5268
slr1778		unknown protein	Unknown		slr1778	NC_000911.1:234304-234838	12.6043	25.5298	15.5896	30.1635	22.1308	13.1399	12.8423	13.5717	12.0948	20.0288	16.8879	19.6558	12.8711	11.1798	7.60035	9.6962	11.2728	8.39144	8.94164	14.7805	12.0427	31.9647	28.183	27.0596	46.4639	14.4744	23.1708	4.80565	2.9151	1.77006	5.55185	9.84257	12.4742	12.9991	13.5607	21.3992	0.4451	0.04125	0.808	0.00055	0.0007	0.15545	0.4451
slr1779	pdxJ	pyridoxal phosphate biosynthetic protein PdxJ	Biosynthesis of cofactors, prosthetic groups and carriers	Pyridoxine	slr1779	NC_000911.1:237599-238325	25.8034	39.0839	44.5519	26.3492	36.9073	26.9182	46.215	65.7761	51.3078	39.6763	48.2492	48.6567	24.5734	58.971	72.7506	26.1458	27.011	36.3908	56.5397	50.8502	75.6308	45.9531	42.4457	42.6418	83.6654	66.5489	79.3537	60.913	61.7278	70.8294	42.6391	43.3441	91.9449	46.4316	34.7893	34.3537	0.3223	0.06525	0.00875	0.01505	0.23715	0.0219	0.3223
slr1780	ycf54	hypothetical protein YCF54	Hypothetical		slr1780	NC_000911.1:238343-238745	21.1179	51.8003	42.968	69.3586	42.5737	49.1454	70.8982	63.6963	66.8595	38.1974	39.6726	41.9207	59.0415	63.1212	69.8098	22.402	29.2965	27.9956	63.6736	65.4754	75.7978	37.3215	33.7653	22.2553	45.0182	49.0852	98.497	14.7728	18.872	23.2164	57.5538	37.6974	67.1858	29.7155	53.3748	18.7013	0.14685	0.00085	0.0001	5e-05	5e-05	0.0946	0.14685
slr1783	ycf29	two-component response regulator NarL subfamily	Regulatory functions		slr1783	NC_000911.1:242245-243094	51.2519	49.2589	56.7247	34.1878	38.6972	24.0198	31.1373	45.6579	47.1686	16.0247	19.8319	19.6028	39.1649	67.406	59.8876	18.2435	14.9291	25.0914	59.7629	61.084	72.4171	21.4849	21.7134	19.5182	84.5688	57.8263	55.4726	79.1301	62.828	71.3123	45.8802	61.035	67.9562	26.3293	23.2115	20.9609	0.01095	5e-05	5e-05	5e-05	0.59805	5e-05	0.01095
slr1784	bvdR	biliverdin reductase	Biosynthesis of cofactors, prosthetic groups and carriers	Cobalamin, heme, phycobilin and porphyrin	slr1784	NC_000911.1:243157-244144	16.5931	28.0336	23.4568	14.5966	15.9679	11.0654	23.9025	24.8638	26.4818	8.01203	12.2998	8.54763	17.8986	9.23411	28.4575	8.0016	8.54979	8.55337	22.2202	17.5802	24.5731	9.10367	11.2369	11.6595	22.8024	20.867	15.7687	15.7413	15.2882	19.7424	15.1314	16.8517	18.4135	4.2247	6.33223	13.8381	0.01965	5e-05	0.00055	5e-05	0.3256	0.01135	0.01965
slr1787		thiamine-monophosphate kinase	Biosynthesis of cofactors, prosthetic groups and carriers	Thiamin	slr1787	NC_000911.1:247618-248713	5.62027	6.73907	8.56517	4.24218	6.04363	5.89292	8.22649	9.4185	8.18284	6.72951	6.64282	7.39171	4.96102	9.08789	6.14479	7.4484	4.96224	5.97742	8.40947	7.59003	7.81846	6.75706	7.31184	7.78815	6.27874	13.4661	7.4986	33.1877	25.5212	30.6739	9.67385	4.7553	10.6533	10.4824	6.6246	2.12757	0.3295	0.19225	0.6798	0.6524	5e-05	0.3989	0.3295
slr1788		unknown protein	Unknown		slr1788	NC_000911.1:249061-250117	12.1761	19.6254	13.4055	18.1088	11.4456	3.85177	6.45904	6.02546	5.88338	3.9853	2.87461	3.74046	12.9323	10.9508	9.61542	5.42477	2.75809	6.85954	17.4629	21.3775	22.23	11.2342	12.5654	14.6257	23.0965	26.328	35.2304	13.2486	8.37019	10.0833	10.067	12.7609	18.9617	4.12819	6.0199	5.55137	0.18015	0.02035	0.00155	0.00205	5e-05	0.0042	0.18015
slr1789		unknown protein	Unknown		slr1789	NC_000911.1:250159-251641	12.7776	27.9709	15.6219	23.9478	11.6812	7.80462	8.12289	9.17521	9.71446	4.37455	6.42838	4.90313	7.43377	22.2976	9.14548	7.94109	7.73128	7.05857	15.7855	15.5827	14.5038	16.1737	13.6394	19.1687	16.2907	18.4168	15.101	2.41571	2.25544	2.75974	26.7325	11.5601	14.6397	1.49086	4.96641	3.00611	0.21155	0.00075	0.0177	0.62555	5e-05	5e-05	0.21155
slr1790		hypothetical protein	Hypothetical		slr1790	NC_000911.1:256646-257279	32.184	51.84	63.6624	65.3861	51.3329	76.544	55.7567	44.4433	36.138	75.6477	63.2248	71.8542	30.898	29.9238	39.809	39.1547	29.2372	34.8466	72.6565	49.7536	74.2808	86.6469	61.4214	85.4193	62.6107	71.0312	95.3215	93.0185	82.7121	71.5958	56.7985	39.6161	48.1629	53.8511	59.9108	59.1013	0.1631	5e-05	0.86425	0.1859	0.6031	0.34705	0.1631
slr1791	cysH	phosphoadenosine phosphosulfate reductase	Amino acid biosynthesis	Serine family / Sulfur assimilation	slr1791	NC_000911.1:257425-258175	15.9614	18.8213	28.6716	34.4831	24.6568	25.4933	19.2506	23.1497	19.6201	33.3399	35.2611	34.449	6.39611	4.25415	10.6676	10.2763	9.40692	11.6416	34.4741	26.5036	24.0964	34.8175	28.0606	28.6137	19.8687	27.0372	23.076	18.7901	16.8583	23.8679	12.6226	27.2247	17.843	45.9502	34.0034	26.1892	0.16135	5e-05	0.1519	0.60275	0.3168	0.01305	0.16135
slr1793		transaldolase	Energy metabolism	Pentose phosphate pathway	slr1793	NC_000911.1:260462-261638	261.661	160.053	94.6067	143.35	137.796	164.478	74.0113	88.0413	101.961	39.254	56.3512	42.9473	162.914	128.367	155.597	198.216	257.126	260.134	110.838	128.67	111.829	34.6092	39.842	34.0577	88.7426	115.062	98.983	31.179	41.8401	30.9235	147.349	176.519	130.368	139.668	94.0782	119.398	0.50815	5e-05	0.02225	5e-05	5e-05	0.1263	0.50815
ssr2998		hypothetical protein	Hypothetical		ssr2998	NC_000911.1:261862-262060	140.646	143.38	71.9943	45.5103	72.4853	310.352	437.36	521.66	406.155	236.947	313.851	187.368	91.6016	98.4378	34.7852	56.2701	106.291	114.175	105.664	127.574	105.261	55.5023	32.0081	41.0701	83.6445	54.4768	54.2942	16.6991	29.2576	18.1933	121.984	81.7365	128.135	18.0355	66.5849	36.3129	0.51245	0.00015	0.46395	0.00365	0.03655	0.0554	0.51245
slr1794		probable anion transporting ATPase	Transport and binding proteins		slr1794	NC_000911.1:262176-263265	61.2346	69.0324	53.3799	72.9424	66.4341	60.9605	39.7919	57.5994	54.3217	39.4756	54.9777	44.5311	31.2886	22.6685	28.4473	34.3589	42.8338	42.3111	42.9639	53.2354	48.6376	42.9765	41.2566	47.6171	60.4693	49.2973	48.5203	18.6878	31.8281	27.7489	35.8099	53.2324	40.9956	34.8384	42.0422	47.11	0.6406	0.3454	0.04685	0.4529	5e-05	0.7756	0.6406
slr1795		peptide methionine sulfoxide reductase	Translation	Protein modification and translation factors	slr1795	NC_000911.1:263320-263965	89.4799	102.439	73.4999	80.4151	68.5897	116.751	68.9128	100.079	87.6252	69.2924	99.4001	77.1273	44.9079	22.9743	31.7761	42.7381	80.0984	75.6281	51.2855	54.6736	66.6995	54.1333	67.2774	68.753	65.0774	71.6714	64.7232	25.0486	31.67	34.4873	47.5331	84.9304	56.6151	46.1484	70.4234	76.1514	0.9953	0.64685	0.0021	0.44465	5e-05	0.91275	0.9953
ssr3000		hypothetical protein	Hypothetical		ssr3000	NC_000911.1:264189-264477	23.1281	39.9909	37.7679	38.7721	25.8512	103.452	86.8333	87.7355	64.1304	80.0354	102.895	90.8943	20.4357	20.9525	12.8675	18.531	22.6729	29.3737	33.8513	24.1349	33.4032	35.1714	39.9056	31.6031	30.8253	35.99	37.8549	6.04981	12.7033	21.1601	13.963	52.0425	31.3747	52.0555	55.2134	39.7041	0.0691	0.40795	0.42455	0.4992	0.01625	0.244	0.0691
slr1796		hypothetical protein	Hypothetical		slr1796	NC_000911.1:265994-266600	35.501	48.8396	18.5959	36.2344	36.889	21.5666	23.5608	22.2727	20.7022	16.3055	22.0139	20.3616	41.4852	30.4066	40.9052	23.1514	33.0758	24.0663	34.7478	25.9651	36.8627	20.339	20.0449	21.5179	23.0108	23.1569	32.9869	44.8207	31.21	55.3157	22.3842	23.47	19.6382	26.8069	14.1073	22.3958	0.69325	0.40985	0.07555	0.0051	0.01045	0.90045	0.69325
slr1798		unknown protein	Unknown		slr1798	NC_000911.1:271599-273357	29.7451	23.5198	28.5568	26.5918	18.8472	16.7206	15.7056	18.7437	21.1073	16.885	20.6326	17.9048	18.2596	14.9261	21.275	21.3822	24.8747	16.947	38.2282	21.6005	18.3265	32.3972	25.9467	30.5934	30.1544	21.7716	28.0688	15.715	12.1757	11.5208	25.1791	17.8749	19.4589	34.0035	24.0373	21.4395	0.15095	0.9847	0.3371	0.30855	5e-05	0.16755	0.15095
slr1799		hypothetical protein	Hypothetical		slr1799	NC_000911.1:276428-278342	19.9073	19.4154	18.812	25.7624	37.5107	25.785	13.4375	18.9373	20.3133	23.1125	29.7899	31.6724	9.96324	21.9571	20.0473	30.4931	28.0939	32.061	14.1076	15.5509	17.9918	26.7666	24.4832	27.5675	21.549	21.295	19.3096	57.5815	54.0335	68.1818	8.98315	13.2064	15.3893	52.7544	41.0253	46.1332	0.02305	5e-05	0.0062	0.0008	5e-05	5e-05	0.02305
slr1800		hypothetical protein	Hypothetical		slr1800	NC_000911.1:278493-280087	15.1034	23.0198	20.6912	9.45995	19.3375	19.1431	16.4849	26.3159	20.5694	16.5343	24.7902	23.4833	13.1819	14.5737	22.1416	8.74513	10.0524	10.8722	20.6598	19.1259	24.8686	18.7624	13.2501	13.2306	19.2483	15.4204	20.9659	31.1895	45.3237	51.6678	15.4522	7.99727	20.6477	20.9305	20.7808	20.2675	0.65985	0.902	0.18385	0.2171	0.0197	0.5084	0.65985
slr1289	icd	isocitrate dehydrogenase (NADP+)	Energy metabolism	TCA cycle	slr1289	NC_000911.1:283059-284487	21.004	40.9641	55.421	24.2951	30.2619	30.8808	24.9307	23.4398	25.8699	25.0568	29.3402	34.7955	19.9591	21.1125	39.4935	26.6673	26.8716	24.428	18.5334	25.4053	36.5485	14.7423	13.0408	12.7943	28.0196	27.6702	29.1368	31.1678	41.4766	40.542	20.1616	31.2505	22.6613	33.4207	32.7629	33.304	0.09795	0.05285	0.8211	5e-05	0.04915	0.09645	0.09795
slr1290		hypothetical protein	Hypothetical		slr1290	NC_000911.1:284507-285080	59.2298	62.7575	55.016	120.351	65.4349	154.162	66.6752	90.9592	98.8767	139.233	152.998	151.551	64.0302	82.2897	73.0768	78.684	69.8203	62.6694	61.8639	64.8908	57.4114	123.669	147.161	119.596	67.7711	84.1443	55.3866	90.3826	93.0853	92.9935	52.4944	70.0561	46.6316	78.1644	119.286	93.1735	0.0009	5e-05	0.7897	5e-05	0.058	0.0044	0.0009
slr1291	ndhD2	NADH dehydrogenase subunit 4	Photosynthesis and respiration	NADH dehydrogenase	slr1291	NC_000911.1:286163-287843	267.886	139.443	50.7093	144.526	109.392	74.9525	10.5161	14.8078	11.806	94.4912	118.978	77.7079	113.589	20.1752	22.362	23.7388	30.7795	36.6096	20.8933	10.6571	10.7294	239.175	165.392	155.153	13.7806	12.6689	11.1518	115.178	163.761	109.768	63.8069	14.4903	9.6488	254.482	307.055	281.942	0.1548	5e-05	0.0286	5e-05	5e-05	5e-05	0.1548
slr1293		similar to phytoene dehydrogenase	Biosynthesis of cofactors, prosthetic groups and carriers	Carotenoid	slr1293	NC_000911.1:289321-290845	3.58273	0.882854	1.35598	4.90976	6.84188	5.66715	2.31228	2.46437	2.24345	7.44092	8.34547	11.9883	4.62298	0.59336	1.68862	1.86394	2.07065	1.77895	1.50551	2.09812	2.12594	11.3346	15.3128	14.5703	0.863791	0.967184	1.09742	20.1789	30.5678	27.1131	3.55925	0.652584	1.28999	6.64499	8.66143	5.82661	0.0013	5e-05	1	5e-05	5e-05	0.0043	0.0013
ssr2142	ycf19	hypothetical protein YCF19	Hypothetical		ssr2142	NC_000911.1:290901-291174	361.397	327.267	234.01	359.959	432.358	432.448	252.836	187.052	195.878	342.708	312.9	451.74	200.088	140.748	139.714	248.556	211.685	199.679	301.499	267.999	188.855	180.293	171.628	193.055	140.589	162.084	192.097	229.629	224.054	177.289	172.711	340.118	298.198	692.696	743.907	499.771	0.13235	5e-05	0.07935	0.0169	0.12845	5e-05	0.13235
slr1295	futA1	iron transport system substrate-binding protein	Transport and binding proteins		slr1295	NC_000911.1:291625-292708	299.753	329.424	563.289	368.694	338.682	376.922	272.988	75.4596	315.844	19.0636	18.8169	33.3545	22.405	84.5926	68.4652	8.67257	11.0865	14.9348	27.6187	149.63	48.7068	10.4369	13.5442	10.65	80.2534	119.148	93.3376	36.1768	90.0936	40.2322	34.716	269.438	28.5655	29.388	20.0004	16.165	0.6619	5e-05	5e-05	5e-05	0.0001	5e-05	0.6619
slr1298		unknown protein	Unknown		slr1298	NC_000911.1:295075-297343	3.94947	1.87107	3.07274	6.39587	5.95933	2.54302	3.08689	3.92777	2.92429	4.94252	3.40029	4.52748	5.173	4.1221	4.65168	8.55766	7.77391	5.85262	4.84571	2.39944	3.72344	4.37734	3.66342	3.63706	5.16973	2.90777	2.36032	6.25435	4.15069	5.58721	4.43311	0.844942	6.68272	2.00015	6.01958	5.64998	0.0386	0.09725	0.03825	0.7284	0.0455	0.63755	0.0386
slr1299		UDP-glucose dehydrogenase	Energy metabolism	Sugars	slr1299	NC_000911.1:299521-300883	12.432	13.9569	17.6913	9.67689	11.031	6.12031	8.87033	11.3429	12.984	6.14745	7.92298	7.97961	12.1318	9.41777	17.7133	8.68972	12.821	12.8815	14.1556	13.828	13.7046	9.37038	7.8736	5.76153	9.48871	11.8464	12.0511	17.094	17.8724	25.3148	6.52546	8.06028	12.683	10.7793	5.77146	15.2954	0.02265	0.00395	0.4193	5e-05	0.0014	0.53335	0.02265
slr1300		similar to 2-octaprenyl-6-methoxyphenol hydroxylase	Biosynthesis of cofactors, prosthetic groups and carriers	Menaquinone and ubiquinone	slr1300	NC_000911.1:301109-302354	62.6859	28.284	30.3863	51.6348	52.3398	77.4155	36.2363	51.8207	50.2258	84.4235	90.049	100.605	15.6313	16.7523	19.6117	27.6857	22.93	28.1828	24.5902	25.5668	25.5986	131.148	126.787	147.08	21.8186	26.5976	23.041	81.9102	125.2	99.7896	37.2544	42.9907	30.7952	155.385	84.8657	119.568	0.05	5e-05	0.0347	5e-05	5e-05	5e-05	0.05
ssr2153		unknown protein	Unknown		ssr2153	NC_000911.1:303423-303621	11343.2	7564.48	9241.45	9850.16	9664.56	37119.1	61648.2	56544	85540.6	129070	95595	151334	1649.79	1071.8	1507.36	5833.64	4113.58	7965.62	6859.2	6082.52	4972.7	1072.04	2293.94	2199.12	6266.29	14756.1	8157.7	62268.8	26643.3	49453.1	7415.69	6184.92	10840.3	3250.56	2404.24	2251.4	0.00455	5e-05	5e-05	5e-05	5e-05	5e-05	0.00455
slr1301		hypothetical protein	Hypothetical		slr1301	NC_000911.1:303938-305546	43.209	42.9022	50.6719	46.3093	55.2436	50.195	42.9055	54.8754	53.3784	92.8356	83.284	126.778	26.6438	29.4953	38.9821	57.9863	56.2087	59.3103	49.0452	51.514	49.6468	60.1565	64.4103	71.7871	57.8533	54.5626	57.1747	74.7638	108.818	262.916	34.9465	48.3465	57.5247	46.6709	67.4999	77.8576	0.59015	5e-05	0.00375	0.0404	5e-05	0.0603	0.59015
slr1302	cupB	protein involved in constitutive low affinity CO2 uptake	Other categories	Other	slr1302	NC_000911.1:305594-306824	17.4606	12.4224	16.9895	61.1281	56.8587	68.1857	62.4521	86.5071	90.4853	42.4281	56.1505	52.1771	51.3924	47.0197	71.4783	27.6522	34.6929	34.8485	109.478	62.554	88.6473	80.6228	69.5063	82.5681	140.573	79.6094	107.022	22.8539	31.4808	51.2134	72.0051	60.937	82.7208	84.2091	80.0292	91.5181	5e-05	5e-05	0.0048	0.3594	5e-05	0.30055	5e-05
slr1303		hypothetical protein	Hypothetical		slr1303	NC_000911.1:306843-308076	5.65153	6.39266	11.199	12.5253	16.4426	26.9141	24.9609	31.9441	30.8856	20.428	27.8452	22.9157	7.07575	7.58608	9.11094	8.54769	9.28662	13.0318	11.7761	12.5595	19.8754	24.5481	23.9127	21.5607	14.1471	17.2022	17.709	38.1868	37.3842	50.2205	8.69592	16.8682	28.4072	18.577	14.9091	18.9935	0.0001	0.0257	0.19245	0.0027	5e-05	0.89255	0.0001
slr1305		two-component response regulator	Regulatory functions		slr1305	NC_000911.1:309648-312171	15.3208	13.7752	13.4463	7.8609	10.0231	7.35581	7.46562	9.08655	7.75886	7.42297	9.36818	10.6233	8.56874	10.7359	4.63947	11.1721	10.9944	9.09992	5.03514	11.0926	6.2703	13.6509	12.3319	10.2769	6.39514	9.48185	6.10287	6.25909	5.62128	8.45968	7.23748	12.1576	7.45308	8.23381	10.6183	10.4986	0.00615	0.21295	0.1326	0.00275	0.6217	0.653	0.00615
slr1306		hypothetical protein	Hypothetical		slr1306	NC_000911.1:312257-314199	113.964	106.988	129.657	92.5711	84.26	130.823	115.733	157.589	158.226	91.5971	111.736	108.24	111.586	205.885	249.253	92.6667	100.146	95.8947	190.388	117.802	168.626	95.0891	76.718	79.4919	229.059	200.824	217.663	141.603	134.426	106.361	153.914	160.042	167.622	180.25	113.021	134.339	0.5646	0.00265	0.0063	5e-05	0.0019	0.51015	0.5646
slr1307		hypothetical protein	Hypothetical		slr1307	NC_000911.1:317983-318571	8.71241	14.4955	7.893	7.55192	14.486	13.3421	7.8358	13.0318	10.3916	11.7792	17.3442	17.9952	4.7807	11.6653	6.65612	4.60685	2.76351	6.0502	4.5889	10.6421	7.56725	12.0965	16.7276	16.0699	5.33947	20.6785	10.679	19.0007	29.2566	32.1061	7.19422	12.1768	9.54727	30.886	13.6346	14.0074	0.64165	0.04105	0.155	0.0115	0.00335	0.04525	0.64165
ssr1604	rpl28	50S ribosomal protein L28	Translation	Ribosomal proteins: synthesis and modification	ssr1604	NC_000911.1:318660-318897	378.406	600.006	623.529	455.08	646.931	1043.2	1565.67	1304.47	1255	1308.05	1026.31	1060.12	730.48	1214.87	936.537	611.406	665.199	530.63	645.727	593.384	422.831	443.471	382.113	461.952	770.856	594.225	822.669	687.524	482.362	468.099	695.158	687.199	657.914	878.795	549.241	439.818	0.1211	0.0345	0.01645	0.05685	0.04035	0.60405	0.1211
slr0962		unknown protein	Unknown		slr0962	NC_000911.1:319095-320529	84.7058	71.2767	65.8055	52.0208	68.4859	70.103	57.5596	71.0167	79.6386	35.8542	52.9203	51.2909	52.3969	88.0321	140.968	48.4825	53.8592	60.9301	71.7518	74.5641	93.2216	45.0043	42.0399	43.4967	95.0681	72.5362	95.6163	40.6352	52.3045	51.8708	63.2573	65.3563	80.0928	59.4662	74.5767	52.2548	0.4338	5e-05	0.00925	5e-05	5e-05	0.49195	0.4338
slr0963	sir	ferredoxin-sulfite reductase	Amino acid biosynthesis	Serine family / Sulfur assimilation	slr0963	NC_000911.1:321698-323606	170.152	161.227	125.255	142.449	127.759	144.319	71.0694	96.6848	99.9193	69.063	96.5123	79.6468	59.9009	74.6472	119.376	57.8397	68.1101	82.0832	125.326	116.91	146.215	122.4	130.216	138.205	126.846	109.083	144.182	49.7371	67.4211	56.3172	106.566	115.928	139.985	162.913	127.034	120.132	0.66165	0.3585	0.22815	0.96125	5e-05	0.46575	0.66165
slr0964		hypothetical protein	Hypothetical		slr0964	NC_000911.1:323804-324731	84.2526	64.7307	71.042	57.3188	36.2026	50.8427	36.5906	58.6579	54.9983	29.3754	40.3385	34.2381	21.1934	45.3705	45.6227	23.6002	23.7727	27.8951	75.2306	29.3413	56.3379	72.071	61.5291	67.0982	87.9331	49.9142	51.7144	31.1566	38.5791	34.358	50.764	44.2227	58.0184	74.1996	35.1079	49.3196	0.02615	0.0001	0.0372	0.10015	5e-05	0.8307	0.02615
slr0965	dnaN	DNA polymerase III beta subunit	DNA replication, restriction, modification, recombination and repair		slr0965	NC_000911.1:324830-326006	50.1058	39.9372	49.1227	27.2586	40.9278	40.5118	26.0611	39.9893	44.769	20.2863	30.9663	30.5986	22.7258	41.7166	71.2919	14.9478	20.0612	21.6473	38.9175	22.0736	34.2913	57.0803	53.1456	55.5678	63.9447	23.3913	43.3358	29.825	33.3274	34.2688	24.185	35.6083	44.4176	37.0455	24.3186	37.1896	0.1888	0.0014	0.0002	0.0002	0.04625	0.75615	0.1888
slr0966	trpA	tryptophan synthase alpha chain	Amino acid biosynthesis	Aromatic amino acid family	slr0966	NC_000911.1:326149-326944	14.9646	29.5441	31.4922	11.6901	17.4262	22.8839	22.9026	37.4141	35.0928	16.0367	30.7508	24.452	14.3439	24.6023	32.4637	12.7431	12.3021	15.7971	24.0395	13.8423	37.9809	19.0647	18.3752	20.0219	52.723	27.8569	30.9289	36.0426	30.9248	40.7055	29.7021	16.268	36.8541	28.3752	17.0314	14.1229	0.0765	0.0078	0.0108	0.06945	0.8173	0.13545	0.0765
slr0967		hypothetical protein	Hypothetical		slr0967	NC_000911.1:327099-327552	1458.7	568.134	953.531	114.813	158.897	593.453	779.815	1328.01	1668.38	783.891	994.894	1233.53	2990.52	5478.47	5097.72	439.695	864.794	766.128	3169.86	3069.97	1618.14	268.425	231.861	267.405	3347.75	4940.68	2333.15	508.814	2051.03	542.961	3081.38	2169.97	3124.01	1012.26	453.159	763.446	5e-05	0.02765	5e-05	5e-05	5e-05	5e-05	5e-05
slr0969	cobJ	precorrin methylase	Biosynthesis of cofactors, prosthetic groups and carriers	Cobalamin, heme, phycobilin and porphyrin	slr0969	NC_000911.1:331143-333027	12.6409	13.9245	8.58568	20.4745	16.3198	16.2472	8.81626	13.5493	12.2701	13.2913	18.8548	15.6766	12.7032	14.0412	8.69286	21.8043	21.5026	21.1306	13.4562	13.5126	12.4603	27.7931	28.8772	30.3742	14.8369	10.3702	11.5575	23.0552	25.6095	29.296	11.6979	17.862	11.5723	16.2295	22.8338	18.1416	0.0348	0.0006	0.0037	5e-05	5e-05	0.0816	0.0348
slr0971		hypothetical protein	Hypothetical		slr0971	NC_000911.1:333129-334485	75.2877	48.486	46.3823	61.0047	73.6059	88.7512	53.0044	60.2766	60.3143	79.4384	81.4803	97.6372	36.5607	32.3628	34.641	55.5775	60.2399	60.2056	41.7499	43.1141	49.8775	89.7077	99.0776	98.2831	17.6741	38.1132	42.6014	59.0474	58.9341	60.242	100.112	59.8373	51.9664	160.753	104.449	137.521	0.1699	5e-05	0.0065	5e-05	0.0001	0.0001	0.1699
slr0974	infC	initiation factor IF-3	Translation	Protein modification and translation factors	slr0974	NC_000911.1:343025-343559	52.6677	77.7191	89.435	100.605	75.4981	143.742	71.2393	71.0564	57.7095	103.263	113.348	119.868	61.1464	66.1254	57.7627	143.267	122.601	96.7484	54.9639	115.205	90.6067	200.647	180.978	206.813	40.4012	95.4897	91.3202	54.3959	160.979	122.134	48.8547	95.0401	98.2342	84.1274	211.086	165.843	0.0462	5e-05	0.00135	5e-05	0.01375	0.0005	0.0462
slr0975		hypothetical protein	Hypothetical		slr0975	NC_000911.1:343862-344720	194.692	122.035	110.228	238.804	217.126	183.289	84.866	120.469	133.982	142.144	183.553	191.866	99.5866	42.1018	54.1958	109.511	104.313	135.306	103.706	126.44	96.3975	316.317	350.931	356.2	62.1064	102.58	113.814	245.77	275.054	232.194	118.349	169.342	93.0786	275.513	234.178	221.161	0.05955	5e-05	0.0065	5e-05	5e-05	0.0003	0.05955
slr0976		hypothetical protein	Hypothetical		slr0976	NC_000911.1:348383-349429	38.6915	34.702	27.5636	156.915	140.304	115.561	35.1314	48.067	48.8435	76.6455	52.8917	78.3365	74.8718	24.4275	26.1342	249.083	239.805	200.898	30.9341	35.8034	26.4897	26.6613	39.753	57.7279	17.0533	28.2587	32.8124	82.0222	74.4647	76.5706	32.4535	40.0114	26.7194	80.8434	103.459	114.781	5e-05	0.0005	5e-05	0.10245	5e-05	5e-05	5e-05
slr0977		ABC transporter, permease component	Transport and binding proteins		slr0977	NC_000911.1:349467-350298	38.2407	41.0961	31.1842	175.781	99.4909	96.7458	34.5255	45.1563	44.5256	57.4333	44.7445	48.4662	86.4202	18.7841	20.4928	275.329	290.379	208.01	34.139	22.9339	19.9663	31.5623	31.3413	34.9314	25.5608	27.8354	13.4965	22.0936	25.221	22.8434	57.1536	23.7836	27.9085	49.2338	62.2637	87.5896	5e-05	0.04495	5e-05	0.0977	0.7695	0.0028	5e-05
slr0978		hypothetical protein	Hypothetical		slr0978	NC_000911.1:350508-350916	105.842	76.7625	74.0087	197.98	207.742	287.501	135.128	167.228	203.079	186.528	149.911	177.886	161.941	122.934	113.608	367.838	394.45	339.823	100.146	88.6663	71.5805	100	103.7	97.0463	67.5968	117.042	73.0477	134.242	107.706	94.96	128.471	101.243	89.0008	190.393	132.229	143.911	5e-05	0.8527	5e-05	0.275	0.0924	0.0392	5e-05
slr0980		hypothetical protein	Hypothetical		slr0980	NC_000911.1:351035-351467	50.4099	40.8723	38.2694	119.934	93.3363	160.329	48.3555	71.8282	72.5754	66.2649	59.8321	78.8746	66.5672	44.8705	45.6824	223.306	239.079	218.669	55.5255	31.4696	29.379	38.4368	50.816	50.9273	32.5905	49.6842	30.3248	18.3772	22.2878	17.6266	38.2427	37.8884	32.0655	40.9734	82.5294	84.9015	5e-05	0.57595	5e-05	0.22765	0.00285	0.00815	5e-05
slr0981		hypothetical protein	Hypothetical		slr0981	NC_000911.1:351537-352101	67.0132	88.5075	37.9963	174.951	147.942	168.97	66.2518	86.1327	91.5338	88.9311	79.7925	91.258	160.18	46.5958	53.543	362.214	371.428	293.697	53.3972	83.0992	44.7699	37.9989	47.8331	68.055	27.1869	65.4114	45.3236	27.7954	28.1342	26.4282	58.7057	87.9757	49.1072	97.1702	88.7942	122.487	5e-05	0.4725	5e-05	0.23875	0.00355	0.0129	5e-05
slr0982	(rfbB)	probable polysaccharide ABC transporter ATP binding subunit	Transport and binding proteins		slr0982,slr0983	NC_000911.1:352262-354322	89.2628	87.4971	55.2697	337.801	260.942	245.512	70.523	102.458	113.984	104.842	87.3648	102.552	178.571	73.8765	62.079	609.071	733.136	508.176	77.1346	101.892	40.6357	53.1638	69.0042	84.5569	66.7	101.395	51.4021	15.7631	17.1732	17.4927	79.2806	67.5911	100.262	91.815	158.628	155.705	5e-05	0.78625	5e-05	0.65445	5e-05	0.0067	5e-05
slr0983	rfbF	glucose-1-phosphate cytidylyltransferase	Cell envelope	Surface polysaccharides, lipopolysaccharides and antigens	slr0982,slr0983	NC_000911.1:352262-354322	89.2628	87.4971	55.2697	337.801	260.942	245.512	70.523	102.458	113.984	104.842	87.3648	102.552	178.571	73.8765	62.079	609.071	733.136	508.176	77.1346	101.892	40.6357	53.1638	69.0042	84.5569	66.7	101.395	51.4021	15.7631	17.1732	17.4927	79.2806	67.5911	100.262	91.815	158.628	155.705	5e-05	0.78625	5e-05	0.65445	5e-05	0.0067	5e-05
slr0984	rfbG	CDP-glucose 4,6-dehydratase	Cell envelope	Surface polysaccharides, lipopolysaccharides and antigens	slr0984	NC_000911.1:354322-355405	59.6943	51.7055	43.7149	200.257	133.796	159.192	51.1581	71.4349	75.6884	68.5082	57.571	65.3797	160.017	42.2981	28.6309	375.631	405.802	300.916	47.2079	60.7825	27.3526	27.546	43.2354	49.1084	36.677	60.2529	27.6757	20.28	17.9255	18.32	40.2479	53.6178	52.0526	66.9983	80.7068	115.311	5e-05	0.7017	5e-05	0.35725	5e-05	0.0005	5e-05
slr0985	rfbC	dTDP-4-dehydrorhamnose 3,5-epimerase	Cell envelope	Surface polysaccharides, lipopolysaccharides and antigens	slr0985,slr1610	NC_000911.1:355423-357210	86.3588	80.4222	45.3145	260.407	228.917	251.225	79.8996	130.092	145.982	90.2216	80.7888	94.2716	306.91	48.0223	66.1817	651.239	889.537	599.073	110.72	112.961	51.7343	39.9182	71.9499	75.5449	55.9555	119.977	62.7281	25.3461	26.746	23.2949	76.5615	88.0505	89.6506	117.195	137.01	181.241	5e-05	0.0068	5e-05	0.0182	5e-05	0.00615	5e-05
slr1610		putative C-3 methyl transferase	Other categories	Other	slr0985,slr1610	NC_000911.1:355423-357210	86.3588	80.4222	45.3145	260.407	228.917	251.225	79.8996	130.092	145.982	90.2216	80.7888	94.2716	306.91	48.0223	66.1817	651.239	889.537	599.073	110.72	112.961	51.7343	39.9182	71.9499	75.5449	55.9555	119.977	62.7281	25.3461	26.746	23.2949	76.5615	88.0505	89.6506	117.195	137.01	181.241	5e-05	0.0068	5e-05	0.0182	5e-05	0.00615	5e-05
slr1611		hypothetical protein	Hypothetical		slr1611	NC_000911.1:357244-357697	143.582	122.579	67.96	237.803	169.013	337.909	127.783	143.663	141.59	192.265	213.798	201.245	224.111	53.9287	52.1358	382.312	465.565	320.632	80.2203	153.194	65.6489	148.357	144.632	151.222	29.6297	148.972	59.6443	59.8197	66.1726	42.0484	99.2915	121.73	87.3848	105.865	241.975	191.717	0.0001	0.00015	5e-05	0.00765	0.04015	0.0027	0.0001
slr1612		hypothetical protein	Hypothetical		slr1612	NC_000911.1:357747-358608	128.981	89.1078	47.8544	278.51	245.358	220.42	77.8199	121.477	120.535	97.5825	109.816	99.4566	149.522	55.1463	47.4247	330.82	412.134	355.129	66.6992	115.206	56.7825	80.8818	98.5463	89.4493	59.0434	82.7306	53.7909	10.1523	12.0626	8.27409	91.4919	82.2437	82.6623	136.605	154.367	159.119	5e-05	0.654	5e-05	0.3512	5e-05	0.00165	5e-05
slr1613		hypothetical protein	Hypothetical		slr1613	NC_000911.1:358759-359350	114.145	83.5773	60.5691	345.489	289.132	341.148	78.4639	128.554	125.204	105.32	142.98	126.362	235.858	104.944	51.5619	609.603	797.281	527.902	76.198	154.257	42.0953	87.6188	127.568	132.293	61.9263	142.125	57.7263	3.02396	6.78317	3.84135	125.089	139.603	96.1672	152.635	293.004	220.226	5e-05	0.2027	5e-05	0.0825	5e-05	0.0003	5e-05
slr1614		hypothetical protein	Hypothetical		slr1614	NC_000911.1:359667-359973	31.7555	79.6326	62.3415	221.161	162.793	293.115	100.424	128.46	157.632	173.75	123.8	140.903	369.786	147.48	26.5118	469.758	655.49	567.76	50.479	144.917	27.114	62.7023	119.139	123.654	16.6752	111.914	32.8945	8.55369	14.0547	3.38162	95.0668	84.2316	67.043	123.716	258.528	145.913	5e-05	0.2772	5e-05	0.0651	0.00035	0.00205	5e-05
slr1615	rfbE	perosamine synthetase	Cell envelope	Surface polysaccharides, lipopolysaccharides and antigens	slr1615,slr1616,slr1617	NC_000911.1:360029-363420	176.691	161.991	149.155	761.082	396.354	363.032	156.938	222.188	246.069	252.317	245.985	221.172	554.35	137.86	122.199	1099.69	1223.11	982.405	178.105	241.737	101.646	200.956	240.824	241.145	161.828	257.959	103.25	32.4605	25.8607	23.3829	206.589	173.309	175.596	194.933	346.663	312.061	5e-05	0.1605	5e-05	0.05585	5e-05	0.01525	5e-05
slr1617		similar to UDP-glucose 4-epimerase	Energy metabolism	Sugars	slr1615,slr1616,slr1617	NC_000911.1:360029-363420	176.691	161.991	149.155	761.082	396.354	363.032	156.938	222.188	246.069	252.317	245.985	221.172	554.35	137.86	122.199	1099.69	1223.11	982.405	178.105	241.737	101.646	200.956	240.824	241.145	161.828	257.959	103.25	32.4605	25.8607	23.3829	206.589	173.309	175.596	194.933	346.663	312.061	5e-05	0.1605	5e-05	0.05585	5e-05	0.01525	5e-05
slr1616		unknown protein	Unknown		slr1615,slr1616,slr1617	NC_000911.1:360029-363420	176.691	161.991	149.155	761.082	396.354	363.032	156.938	222.188	246.069	252.317	245.985	221.172	554.35	137.86	122.199	1099.69	1223.11	982.405	178.105	241.737	101.646	200.956	240.824	241.145	161.828	257.959	103.25	32.4605	25.8607	23.3829	206.589	173.309	175.596	194.933	346.663	312.061	5e-05	0.1605	5e-05	0.05585	5e-05	0.01525	5e-05
slr1618		unknown protein	Unknown		slr1618	NC_000911.1:363432-364218	94.1286	118.015	94.3555	327.134	171.417	145.971	116.811	113.657	135.691	151.701	106.905	99.6871	289.272	67.2508	65.8511	468.521	584.036	350.411	97.4135	133.64	68.9666	57.4768	86.3228	73.1077	69.4842	125.613	56.3256	9.64647	6.69979	6.35227	117.563	136.385	97.1919	51.8576	168.305	150.435	0.0002	0.81005	5e-05	0.0188	5e-05	0.75305	0.0002
slr1619		hypothetical protein	Hypothetical		slr1619	NC_000911.1:364246-364996	109.308	127.67	79.7592	332.756	225.611	181.098	127.998	136.464	157.17	153.954	117.028	106.656	285.47	79.7308	83.4013	401.628	505.32	403.365	76.296	150.801	75.9962	52.4108	81.2165	71.9958	104.923	170.338	67.5187	8.93121	7.96843	8.00277	126.449	146.875	112.014	97.3662	159.395	243.306	5e-05	0.2297	0.00015	0.00745	5e-05	0.1181	5e-05
slr1062		unknown protein	Unknown		slr1062	NC_000911.1:365273-365621	63.8126	62.6919	47.0357	161.426	103.746	275.43	145.92	197.605	224.837	184.16	200.678	177.283	168.206	77.4472	35.6674	306.581	423.647	304.747	41.0329	111.941	53.1085	40.2155	79.1232	61.7193	46.8839	128.968	64.2429	14.5351	8.09415	12.2884	61.906	58.6898	95.4145	34.5326	82.2443	72.5214	5e-05	0.893	5e-05	0.4042	5e-05	0.5937	5e-05
slr1063		probable glycosyltransferase	Other categories	Other	slr1063	NC_000911.1:365715-367785	25.4424	26.1685	26.6427	120.81	58.3331	54.5007	39.0588	36.164	37.2292	49.0486	34.2951	26.4628	106.952	37.4223	20.5289	165.916	157.672	105.277	30.0138	59.5152	10.9082	15.854	19.8239	16.6261	28.9806	50.7688	14.8565	1.57185	1.19593	0.868462	55.8776	54.0437	32.8776	45.8247	50.923	43.3977	5e-05	0.80025	0.00055	0.0001	5e-05	0.90525	5e-05
slr1064		probable glycosyltransferase	Cell envelope	Surface polysaccharides, lipopolysaccharides and antigens	slr1064	NC_000911.1:367806-368910	42.7628	49.5547	30.0193	171.091	96.075	90.5721	50.8797	57.9718	54.8081	54.9299	41.257	43.6704	109.905	43.0684	20.0858	247.25	304.056	188.083	48.4816	78.6497	22.5325	16.835	26.8426	27.5785	32.5575	74.1341	29.7051	2.02526	2.44185	1.75617	52.9907	63.7766	52.7604	46.818	77.4052	103.253	5e-05	0.093	5e-05	5e-05	5e-05	0.09155	5e-05
slr1065		probable glycosyltransferase	Other categories	Other	slr1065	NC_000911.1:369148-370219	53.0892	42.2867	39.218	186.326	116.663	86.1486	57.0295	57.0817	65.6992	62.6427	44.2738	46.5589	151.217	50.3843	35.9413	228.743	248.232	184.426	65.9994	118.389	33.7804	12.6537	19.816	24.3765	39.2882	83.0402	39.0425	2.53917	1.66365	2.45661	59.4652	91.7526	107.401	42.9418	91.8011	105.916	5e-05	0.09195	5e-05	5e-05	5e-05	0.67685	5e-05
slr1067		UDP-glucose 4-epimerase	Energy metabolism	Sugars	slr1067,slr1066	NC_000911.1:370284-372509	98.2516	70.7725	76.8016	308.139	186.158	165.827	118.43	128.153	138.606	128.113	106.463	101.839	299.073	108.926	74.6096	453.801	541.397	340.921	112.791	190.659	55.5313	37.9848	57.6062	67.091	74.1163	141.571	70.9915	62.825	57.4072	42.1083	109.947	151.31	136.682	104.504	173.881	195.921	5e-05	0.14975	0.0008	5e-05	0.0001	0.29595	5e-05
slr1066		unknown protein	Unknown		slr1067,slr1066	NC_000911.1:370284-372509	98.2516	70.7725	76.8016	308.139	186.158	165.827	118.43	128.153	138.606	128.113	106.463	101.839	299.073	108.926	74.6096	453.801	541.397	340.921	112.791	190.659	55.5313	37.9848	57.6062	67.091	74.1163	141.571	70.9915	62.825	57.4072	42.1083	109.947	151.31	136.682	104.504	173.881	195.921	5e-05	0.14975	0.0008	5e-05	0.0001	0.29595	5e-05
slr1068		hypothetical protein	Hypothetical		slr1068	NC_000911.1:372810-373167	31.6684	24.478	34.0745	122.381	93.227	106.27	49.4165	49.8404	60.9896	70.0292	52.3642	41.6123	156.239	52.2915	25.5693	170.025	172.267	134.983	43.014	109.826	14.5478	14.2018	21.6308	26.3101	51.7133	59.6074	13.292	0	1.82063	0.837907	69.1716	57.754	38.2125	25.1856	33.4219	43.5397	5e-05	0.88495	0.0084	5e-05	0.23025	0.1211	5e-05
slr1069		hypothetical protein	Hypothetical		slr1069	NC_000911.1:373230-373644	23.6356	10.1217	14.4553	98.3842	53.9535	57.6114	29.6329	39.3318	41.8471	51.6384	30.2396	40.0342	88.1187	18.3586	11.0993	120.045	168.362	91.6533	9.67453	45.2527	10.7087	13.5417	16.1865	7.07426	5.92871	35.1844	10.1779	0.924544	0.880565	1.62678	36.5634	57.4405	20.587	9.23229	22.1917	27.6969	5e-05	0.55185	0.00025	0.0336	0.11555	0.05385	5e-05
slr1070		unknown protein	Unknown		slr1070	NC_000911.1:373653-374511	26.486	23.6951	20.7228	125.337	59.8565	52.1961	27.5534	25.1989	33.9745	43.4472	30.3542	30.2176	106.369	18.9801	21.3499	150.266	201.632	131.044	42.8714	54.4782	12.916	9.63862	19.3141	22.1323	11.4334	48.4829	20.1696	1.43207	1.15218	2.13675	35.3609	37.1861	38.5731	27.0738	42.0714	46.3725	5e-05	0.0708	5e-05	5e-05	0.00015	0.84185	5e-05
slr1071		unknown protein	Unknown		slr1071	NC_000911.1:374645-375452	52.8038	41.7019	32.8124	147.399	95.5822	72.728	50.7632	57.3892	64.6302	43.0443	32.4592	34.8902	200.311	50.285	32.753	178.531	252.942	170.574	58.6923	136.725	33.5687	10.2588	16.0672	16.2841	43.2159	93.2094	42.0169	2.47203	2.63974	1.40856	67.0242	93.0579	62.3997	37.3081	63.629	76.2273	5e-05	5e-05	0.0072	5e-05	5e-05	0.2177	5e-05
slr1072		GDP-D-mannose dehydratase	Cell envelope	Surface polysaccharides, lipopolysaccharides and antigens	slr1072	NC_000911.1:375469-376432	73.6932	61.9295	39.1094	228.171	144.529	84.2326	50.9311	65.526	67.699	53.528	42.2304	48.5695	213.006	35.4604	31.445	219.175	310.962	202.566	67.5578	120.835	45.0802	19.853	27.8117	28.0894	51.8481	98.0667	37.4918	29.8947	23.8585	20.951	46.5443	108.66	102.831	41.8367	96.7449	126.423	5e-05	0.0086	0.00085	5e-05	5e-05	0.87845	5e-05
slr1073		unknown protein	Unknown		slr1073,slr1074	NC_000911.1:376484-378951	51.2016	35.6768	34.3408	164.639	79.7084	90.5207	47.0202	44.9864	48.4983	56.1964	35.7124	47.413	213.422	48.6986	31.9139	287.427	338.205	191.929	68.1886	123.047	26.5764	12.6667	22.2887	22.2148	30.0016	90.0962	36.9738	3.56667	3.43356	3.86072	76.7318	86.8809	67.09	49.2394	65.7778	92.7491	5e-05	0.92725	0.00045	5e-05	5e-05	0.54575	5e-05
slr1074		unknown protein	Unknown		slr1073,slr1074	NC_000911.1:376484-378951	51.2016	35.6768	34.3408	164.639	79.7084	90.5207	47.0202	44.9864	48.4983	56.1964	35.7124	47.413	213.422	48.6986	31.9139	287.427	338.205	191.929	68.1886	123.047	26.5764	12.6667	22.2887	22.2148	30.0016	90.0962	36.9738	3.56667	3.43356	3.86072	76.7318	86.8809	67.09	49.2394	65.7778	92.7491	5e-05	0.92725	0.00045	5e-05	5e-05	0.54575	5e-05
slr1075		putative transposase [ISY100b: 378993 - 379939]	Other categories	Transposon-related functions	slr1075	NC_000911.1:379064-379913	3.43089	5.05358	4.01986	18.9321	15.3361	2.64625	1.30084	0.52429	0.883307	1.83797	1.71876	1.97675	7.54409	1.32992	1.66354	24.5689	23.1416	19.4256	4.4981	7.34353	2.87116	1.22324	2.2576	3.42887	0	3.81825	1.4598	0.256911	0.461788	1.32283	6.39816	10.4431	2.54836	1.46469	7.98258	5.78233	0.0008	1	5e-05	0.0441	1	0.56215	0.0008
slr1076		probable glycosyltransferase	Other categories	Other	slr1076	NC_000911.1:380029-381175	42.0213	30.7573	22.495	115.726	68.5044	56.8517	22.8833	26.2878	23.4606	36.6577	22.6124	29.4311	123.338	38.8075	23.8993	176.022	188.173	143.83	48.8401	97.8032	28.7902	10.0077	18.3733	15.1437	26.5831	64.68	28.4257	11.7541	8.09538	8.32315	57.1607	74.2297	52.3028	42.2837	51.4883	97.8303	5e-05	0.0314	0.00015	5e-05	5e-05	0.8058	5e-05
slr1077		probable glycosyltransferase	Other categories	Other	slr1077	NC_000911.1:381176-382337	47.0746	31.2256	23.3897	108.051	88.6726	77.6309	24.0018	24.8575	30.4728	47.0005	24.5734	37.2941	124.621	25.1868	26.4147	155.951	206.777	139.452	36.1964	76.8372	37.0109	10.4534	20.1966	21.6491	20.0981	63.7089	31.4945	18.2922	12.692	18.5503	49.9825	100.43	58.547	37.6876	65.5554	114.24	5e-05	0.0015	5e-05	5e-05	5e-05	0.81745	5e-05
ssr1765		hypothetical protein	Hypothetical		ssr1765,ssr1766	NC_000911.1:382391-382873	312.431	171.062	199.258	428.367	371.938	813.692	486.96	414.599	387.791	540.633	425.215	345.944	381.718	75.8284	127.5	439.258	574.195	394.173	182.197	323.613	111.18	54.3538	66.2496	73.5663	88.1892	177.584	84.9083	33.3209	20.417	25.9767	124.518	189.904	110.367	273.797	289.315	275.723	0.0001	0.8634	0.0007	5e-05	0.0002	0.0043	0.0001
ssr1766		hypothetical protein	Hypothetical		ssr1765,ssr1766	NC_000911.1:382391-382873	312.431	171.062	199.258	428.367	371.938	813.692	486.96	414.599	387.791	540.633	425.215	345.944	381.718	75.8284	127.5	439.258	574.195	394.173	182.197	323.613	111.18	54.3538	66.2496	73.5663	88.1892	177.584	84.9083	33.3209	20.417	25.9767	124.518	189.904	110.367	273.797	289.315	275.723	0.0001	0.8634	0.0007	5e-05	0.0002	0.0043	0.0001
slr1078		similar to UDP-glucose 4-epimerase	Energy metabolism	Sugars	slr1078	NC_000911.1:382948-383266	58.0611	37.1475	40.4019	114.46	103.305	206.247	78.9029	94.4518	103.266	96.5034	73.228	81.6185	136.067	63.7232	21.0757	167.763	233.627	175.072	45.0197	103.515	37.9547	14.7466	20.973	26.9689	39.949	124.504	50.3954	40.0133	22.7455	32.3243	40.7037	87.0121	65.712	39.6369	65.859	105.797	5e-05	0.5041	0.0002	5e-05	0.0002	0.7219	5e-05
slr1079		unknown protein	Unknown		slr1079	NC_000911.1:383299-383794	118.801	76.6744	55.8372	115.316	122.977	168.01	88.9795	87.2301	103.87	102.85	76.1417	85.8901	171.14	101.683	115.164	208.39	251.744	234.349	91.2406	113.449	93.535	66.8788	78.0121	88.8853	40.7584	96.6132	68.7134	32.7812	49.7683	38.5218	96.8484	116.196	92.1781	63.1528	147.961	116.597	0.01705	0.5587	0.00495	0.07325	0.00135	0.6824	0.01705
ssr1768		unknown protein	Unknown		ssr1768	NC_000911.1:384049-384247	66.5288	77.6151	32.7247	181.475	142.647	403.951	212.867	229.733	269.345	360.209	254.07	334.87	205.467	139.517	57.9753	263.083	353.758	213.127	111.28	165.646	29.0376	56.3444	50.0661	37.3365	0	133.043	67.8677	15.7867	21.304	14.5547	36.207	95.5812	51.2541	19.6563	305.96	60.5215	5e-05	0.0862	0.01275	0.017	0.04075	0.10475	5e-05
slr1081		hypothetical protein	Hypothetical		slr1081	NC_000911.1:384342-384975	87.6825	63.5277	51.3197	132.353	77.9958	93.0775	53.2646	44.6891	43.5782	83.9317	50.5011	65.9076	139.619	102.075	50.666	188.475	251.201	167.968	59.2002	112.936	66.0273	44.811	44.4318	40.2198	7.78307	55.8157	48.1963	43.6095	32.3658	31.5091	64.372	114.059	79.0366	61.2326	108.38	148.809	0.03285	0.0002	0.00115	5e-05	0.8055	0.2397	0.03285
slr1082		unknown protein	Unknown		slr1082	NC_000911.1:384979-385390	64.7112	42.2942	48.7549	76.3237	92.5324	152.468	62.1879	56.424	61.7505	114.477	87.0108	88.426	112.693	81.0053	58.3885	138.002	195.45	132.15	36.2483	62.1055	49.97	34.6196	35.2489	35.0706	8.723	39.2866	30.9152	62.1925	37.7678	43.7873	68.9044	60.2078	76.3772	36.707	86.8609	90.1054	0.00045	5e-05	0.0043	0.036	0.01335	0.85165	0.00045
slr1083		hypothetical protein	Hypothetical		slr1083	NC_000911.1:385466-386012	54.819	47.5431	15.1079	80.6982	77.8722	87.9783	31.2891	34.7535	35.6761	41.6894	36.0773	49.1225	101.936	44.5023	42.7349	133.669	178.851	139.241	37.5677	65.4493	50.646	25.3664	29.0652	26.6967	16.816	36.1957	26.3878	20.2702	24.0312	21.2254	28.4223	63.9077	63.4691	32.784	82.9234	99.7519	0.0008	0.07405	0.00025	0.00015	0.28085	0.0988	0.0008
slr1084		unknown protein	Unknown		slr1084	NC_000911.1:386176-386617	36.2198	36.2586	44.6826	67.9673	69.21	93.2026	38.0975	52.0232	63.0731	67.3633	53.7599	64.6493	136.985	63.9084	68.3912	199.004	278.709	190.233	77.5531	107.916	42.0048	47.2097	61.1869	56.3686	71.385	105.012	69.6221	84.7354	57.9662	58.2536	55.3937	59.586	82.7978	67.8806	64.8527	92.862	0.0022	0.10355	5e-05	0.02895	0.1943	0.51875	0.0022
slr1085		probable glycosyltransferase	Other categories	Other	slr1085	NC_000911.1:386680-387955	33.8182	30.3861	19.8979	94.7344	78.8018	54.1673	27.1614	49.0095	43.8194	40.5627	35.9489	39.8679	102.854	30.5674	26.3093	121.368	191.162	131.455	50.1131	55.2454	25.122	27.0861	36.3785	35.9482	16.1733	55.1263	32.7258	29.3959	30.1348	36.3594	35.6613	48.9037	53.6284	23.5868	24.3163	57.9474	5e-05	0.74345	0.00015	0.04695	0.5829	0.13635	5e-05
slr1087		hypothetical protein	Hypothetical		slr1087	NC_000911.1:388115-390634	36.4024	29.4719	15.3007	62.8831	57.7758	65.4839	23.2949	48.6121	45.9818	28.7415	29.04	33.4819	99.6385	42.734	24.1959	128.382	206.783	137.602	37.2236	70.7991	30.8536	14.3465	20.0733	23.9836	27.8906	49.9764	34.0755	18.5867	19.1377	33.9256	44.4075	54.8137	45.5571	28.6469	35.8306	66.061	0.04615	0.1897	0.0239	0.0031	0.1651	0.7574	0.04615
slr1090		GTP-binding protein	Regulatory functions		slr1090	NC_000911.1:397036-398143	31.7352	34.0517	34.1529	69.5976	46.0215	45.0628	26.1862	42.7764	34.6931	33.569	48.424	40.3491	37.4354	30.4789	30.3373	53.1107	90.9626	59.8083	34.0922	37.2746	38.3737	51.5319	60.7264	59.7893	46.0216	45.8174	32.2537	19.4749	28.6197	21.0949	20.0413	32.9188	33.4125	33.4249	12.562	31.5076	0.0136	0.0888	0.0004	0.002	0.00015	0.56415	0.0136
ssr1789	hliD, scpE	CAB/ELIP/HLIP-related protein HliD	Other categories	Adaptations and atypical conditions	ssr1789	NC_000911.1:398187-398361	110.419	104.036	117.503	151.68	122.538	474.073	389.326	484.473	576.007	869.057	632.351	626.619	236.445	68.0124	56.3156	88.9246	176.751	147.657	81.111	167.583	114.35	54.9643	133.301	121.328	180.922	132.853	24.2426	81.9374	102.516	75.6085	137.315	90.4509	194.803	199.024	28.8314	85.4203	0.006	0.01365	0.6181	0.535	0.40075	0.4556	0.006
slr1400	hik38	two-component hybrid sensor and regulator	Regulatory functions		slr1400	NC_000911.1:402289-403432	25.7794	19.8431	27.2642	55.5698	40.4776	54.9366	38.8806	63.4114	69.6362	54.0135	54.3365	72.512	50.3867	44.0151	34.4959	75.7225	84.2641	72.0383	34.8144	39.1671	24.8155	82.5281	80.0692	73.911	39.0476	37.832	22.9126	126.021	113.73	95.7129	32.3412	26.456	36.9618	33.5924	27.0775	42.9951	0.0003	0.58995	0.00365	5e-05	5e-05	0.66045	0.0003
slr0670		hypothetical protein	Hypothetical		slr0670	NC_000911.1:403551-404427	55.4397	75.6696	58.0315	86.8595	61.2101	63.3007	62.4456	66.4582	80.5399	42.3381	40.3567	41.8979	119.798	179.193	196.17	100.709	127.739	117.907	78.3139	103.947	76.2179	49.2999	48.0086	52.5524	111.567	92.6388	98.9757	35.2336	47.1819	40.968	39.1835	89.1318	85.843	53.5864	34.4906	50.764	0.55925	5e-05	0.05855	0.0002	5e-05	0.01955	0.55925
slr0676	cysC	adenylylsulfate kinase	Amino acid biosynthesis	Serine family / Sulfur assimilation	slr0676	NC_000911.1:414870-415404	12.8615	39.6788	49.2303	12.8654	25.6109	15.5289	43.2612	40.1023	35.9388	35.2255	37.1911	33.8337	23.0817	50.1505	68.4032	21.9844	15.2482	22.2126	37.5569	36.1739	37.8484	31.0562	23.5134	26.5764	38.677	38.7921	54.5195	42.8419	41.8548	54.6505	31.821	20.6526	59.2524	27.6434	13.063	24.0741	0.00995	0.37235	0.0003	0.0455	0.73385	0.0425	0.00995
slr0677		biopolymer transport ExbB like protein	Transport and binding proteins		slr0677	NC_000911.1:415561-416245	70.0494	84.9148	52.8004	67.0816	54.4159	78.2521	86.5822	90.504	102.106	81.3182	87.5428	99.6381	90.0006	119.553	146.113	93.5265	106.998	96.2442	67.3265	69.6969	62.7573	66.2542	65.3539	53.99	58.3891	77.2355	59.8044	125.68	131.761	110.95	95.1334	59.7037	64.6948	117.038	85.6787	105.667	0.8343	0.6745	0.25015	0.5597	5e-05	0.04945	0.8343
slr0678		biopolymer transport ExbD like protein	Transport and binding proteins		slr0678	NC_000911.1:416355-417165	79.2943	56.3277	36.4483	77.2351	80.4149	73.6676	51.4342	67.1729	80.8575	40.0429	43.5616	43.4843	58.6558	64.1635	59.9197	54.4804	53.2725	64.3156	43.226	63.9863	56.3728	36.5361	31.4871	31.5805	32.1741	65.4179	43.3685	25.6535	33.6369	34.032	32.5249	54.3593	48.6102	43.0073	52.3018	79.7055	0.117	5e-05	0.6747	0.00085	0.0104	0.15955	0.117
slr0679		sun protein	Other categories	Other	slr0679	NC_000911.1:417200-418541	54.8811	44.7048	75.4133	32.0186	44.4172	57.0241	43.2893	56.9715	56.1013	40.0778	54.3792	51.1911	63.666	102.664	63.8235	42.2144	45.0678	54.0171	80.3074	73.8377	64.2555	41.9952	42.1301	47.9888	73.6104	101.381	64.2982	86.0663	72.4005	70.1329	63.741	67.9262	66.5256	52.278	47.5117	53.0161	0.1733	0.43915	0.014	0.00075	0.7542	0.1163	0.1733
slr0680		hypothetical protein	Hypothetical		slr0680,slr0681	NC_000911.1:418703-420264	402.832	374.659	332.576	184.982	135.141	206.071	449.117	579.175	544.18	119.991	155.351	116.279	632.057	838.467	954.592	250.013	271.735	238.966	576.628	557.395	500.356	91.6711	98.3767	92.6827	694.532	534.674	565.188	82.106	79.1761	81.0563	543.684	557.361	499.343	124.157	158.297	129.998	0.00675	5e-05	5e-05	5e-05	5e-05	5e-05	0.00675
slr0681		probable sodium/calcium exchanger protein	Transport and binding proteins		slr0680,slr0681	NC_000911.1:418703-420264	402.832	374.659	332.576	184.982	135.141	206.071	449.117	579.175	544.18	119.991	155.351	116.279	632.057	838.467	954.592	250.013	271.735	238.966	576.628	557.395	500.356	91.6711	98.3767	92.6827	694.532	534.674	565.188	82.106	79.1761	81.0563	543.684	557.361	499.343	124.157	158.297	129.998	0.00675	5e-05	5e-05	5e-05	5e-05	5e-05	0.00675
slr0682	hisD	histidinol dehydrogenase	Amino acid biosynthesis	Aromatic amino acid family	slr0682	NC_000911.1:420501-421731	30.5495	17.8651	19.5811	20.4058	18.0736	40.6812	23.524	42.4903	36.9713	25.5893	30.1454	31.7825	23.5717	12.8218	18.2726	16.411	18.5765	24.0455	24.7295	25.3907	16.6084	36.3673	32.8455	37.4536	20.3717	21.8324	25.704	29.3092	35.2554	33.5483	19.7045	22.7825	26.2953	20.6497	16.6813	17.6532	0.436	0.07515	0.6163	0.00205	0.02025	0.24925	0.436
slr0686		hypothetical protein	Hypothetical		slr0686	NC_000911.1:429809-430169	69.2748	29.3352	44.2514	44.645	44.3942	67.2724	43.7642	38.8294	53.275	33.3591	54.2133	42.8717	73.6949	34.2805	50.3967	38.2381	36.8043	37.3539	38.012	27.9489	39.9761	28.5231	19.2924	17.8794	22.6507	27.4342	47.0935	9.57503	8.7942	7.01605	73.7393	39.6344	34.7519	46.0632	50.7051	65.5742	0.69835	0.82655	0.1229	0.0354	0.0019	0.72475	0.69835
slr0687		probable two-component response regulator	Regulatory functions		slr0687	NC_000911.1:431349-434308	10.7929	7.83964	10.5459	10.0231	10.6356	18.1753	10.2596	17.7837	16.2323	13.8215	15.1198	16.5897	15.749	18.0889	8.0573	15.0505	13.3446	15.091	21.1303	11.6333	10.2243	21.0348	20.0616	22.1132	14.6216	15.6226	11.2573	25.6145	28.5923	24.3719	10.0829	11.2112	14.5926	9.21648	10.9138	24.3377	0.3801	0.8418	0.8621	0.04965	0.00545	0.5237	0.3801
slr0688		hypothetical protein	Hypothetical		slr0688	NC_000911.1:436233-437265	7.85723	8.00627	16.2457	14.7449	20.0174	21.7199	12.9568	18.1574	14.7223	21.3137	23.3238	29.8935	12.6142	1.9033	5.2683	19.2997	14.9432	15.162	17.4306	11.1375	16.2329	17.4551	15.49	17.9479	15.3514	16.0683	13.2203	59.0627	65.0909	69.9568	13.3486	8.11329	16.7947	16.1693	12.0459	18.2553	0.01105	0.00015	0.00215	0.37275	5e-05	0.41095	0.01105
ssr1155		hypothetical protein	Hypothetical		ssr1155	NC_000911.1:437704-437908	123.98	158.729	284.015	188.789	98.6946	447.663	262.838	194.207	223.106	680.856	582.503	735.303	72.0344	142.288	84.0561	166.529	126.449	113.758	356.41	176.397	160.169	55.5897	68.7434	60.8593	88.1765	197.341	180.784	136.618	126.838	106.597	240.532	183.802	138.253	306.627	237.867	291.417	0.2917	5e-05	0.21635	5e-05	0.30295	0.1374	0.2917
slr0689		hypothetical protein	Hypothetical		slr0689	NC_000911.1:437921-439118	37.8839	25.7485	68.3329	41.0467	47.2237	63.183	33.8597	41.6433	32.9236	64.0637	76.7775	64.6088	23.1714	12.7183	22.7314	34.4634	36.7767	40.9846	37.7253	33.2741	43.8865	18.2012	20.4616	15.983	42.1785	41.2926	40.5195	133.852	104.741	148.851	30.117	35.2172	41.825	73.6235	71.7355	75.7442	0.48365	5e-05	0.00205	5e-05	5e-05	5e-05	0.48365
slr0692	ycf45	hypothetical protein YCF45	Hypothetical		slr0692	NC_000911.1:442163-444944	68.8164	40.3906	31.217	29.2399	37.3025	41.8162	41.3211	59.9893	66.8365	39.852	50.4984	45.2327	33.6529	38.7495	51.898	26.3907	30.6705	42.3429	25.1058	27.8865	26.246	28.5188	32.0418	33.0854	25.1817	20.6691	30.644	23.0668	40.2438	43.2676	39.0461	31.8914	25.8736	45.6994	41.6756	52.7358	0.27865	0.0451	0.216	0.28695	0.12035	0.07165	0.27865
slr0695		hypothetical protein	Hypothetical		slr0695	NC_000911.1:446229-446751	84.3696	95.7126	142.385	45.0362	56.6	99.1748	153.008	184.262	134.485	42.1979	48.7109	45.8135	82.2864	106.205	150.677	61.929	44.0733	55.5597	196.577	120.824	185.709	34.9422	39.2456	36.4288	150.12	145.787	174.786	58.1183	61.633	45.2569	104.789	150.037	132.064	82.6484	67.6006	84.3158	0.01805	5e-05	0.00035	5e-05	5e-05	0.00425	0.01805
slr1590		hypothetical protein	Hypothetical		slr1590	NC_000911.1:446806-447694	84.3679	96.0097	104.009	62.0019	58.4101	88.1015	86.3267	119.855	112.775	28.409	39.9601	34.0171	145.124	246.744	231.559	72.8749	106.422	77.9152	171.531	118.076	153.622	39.9295	36.6868	40.4543	238.756	180.431	161.509	30.6556	32.7402	32.8951	122.795	116.906	164.043	94.5848	58.1322	71.1234	0.0972	5e-05	0.0001	5e-05	5e-05	0.00055	0.0972
slr1591		hypothetical protein	Hypothetical		slr1591	NC_000911.1:447830-448979	3.08314	4.99959	10.279	5.53532	3.80695	5.83379	6.51933	7.87042	5.30406	5.33202	6.63635	5.17061	8.78599	14.7901	9.87959	3.24322	4.91531	4.33391	6.99018	6.97532	10.54	4.16809	4.15268	2.94595	8.68746	12.0825	9.10882	11.8725	8.26019	13.2432	2.5312	7.13795	8.88829	12.9019	7.04072	6.03294	0.4812	0.43865	5e-05	0.00145	0.52595	0.2631	0.4812
slr1592		probable pseudouridine synthase	Translation	Aminoacyl tRNA synthetases and tRNA modification	slr1592	NC_000911.1:449165-450041	2.88666	7.19732	3.86877	6.69656	12.0513	6.44729	3.66583	5.67843	4.57806	4.14291	4.26888	6.008	3.42916	4.46673	4.80417	2.20588	5.50672	7.2718	3.36332	6.28776	3.68796	4.70176	5.18334	4.56978	1.40779	4.59636	5.61564	8.83586	8.99729	10.9942	1.02589	0	6.54042	3.53366	1.74654	7.64938	0.042	0.8637	0.5768	0.751	0.00995	0.2676	0.042
slr1593		hypothetical protein	Hypothetical		slr1593	NC_000911.1:450739-451651	18.8793	13.08	33.5666	43.4782	50.4163	90.4903	16.3785	20.0725	22.5302	35.7227	31.0901	52.9712	51.7677	20.7082	14.4913	102.449	110.975	140.505	10.6231	12.1634	12.5997	30.3662	28.425	29.2574	9.71743	8.91651	6.6786	54.4375	106.609	98.6256	12.1648	10.6194	9.34281	17.068	16.5227	26.4779	5e-05	5e-05	5e-05	5e-05	5e-05	0.0188	5e-05
slr1594		two-component response regulator PatA subfamily	Regulatory functions		slr1594	NC_000911.1:451734-452922	10.218	11.0398	19.7799	22.9537	28.796	33.8815	8.06381	9.42441	13.0816	13.4221	15.9225	16.6239	49.797	36.9276	24.6069	56.3959	78.6076	104.985	5.02585	4.75425	4.9661	21.7886	20.5106	21.7917	8.54285	3.28996	4.37979	10.7822	12.4014	10.0801	7.59335	4.26423	2.28055	24.2886	15.7513	16.4426	0.00035	0.00255	0.0003	5e-05	0.006	0.00035	0.00035
slr1595	nhaS4	Na+/H+ antiporter	Transport and binding proteins		slr1595	NC_000911.1:453213-454446	1.40159	5.0787	4.88161	5.98798	6.88336	3.6991	3.07008	5.53529	4.20664	3.37407	4.33193	5.88377	12.4054	5.5562	5.89531	7.1512	11.3661	7.64534	1.63152	3.46276	2.48443	5.64575	4.57207	5.43263	1.35922	3.97872	4.19423	7.91721	4.62483	5.94919	3.93122	3.99797	2.73146	4.27258	3.01031	4.63255	0.18725	0.7854	0.6539	0.0179	0.0284	0.78795	0.18725
slr1596	pxcA	a protein in the cytoplasmic membrane involved in light-induced proton extrusion.	Transport and binding proteins		slr1596	NC_000911.1:456974-458297	7.23144	5.69184	5.5645	6.01451	6.17604	5.2781	5.32116	5.01369	5.49683	6.85993	7.90994	6.73917	12.175	7.87013	5.4417	6.86558	10.8719	7.37735	8.33935	13.0383	10.1388	7.64101	12.1786	11.5946	3.33816	8.88197	8.59246	4.59852	4.38275	7.62789	8.23793	4.62422	13.6114	11.4959	13.7674	8.5459	0.8207	0.06025	0.93775	0.97665	0.27425	0.3291	0.8207
slr1597		chromosome partitioning ATPase, ParA family	DNA replication, restriction, modification, recombination and repair		slr1597	NC_000911.1:459199-460096	8.36813	5.28827	4.59419	5.20145	7.51402	7.00956	6.16721	8.54028	6.57663	11.4927	10.7194	14.7178	14.9114	11.1369	4.66851	11.3499	15.8358	10.3469	2.87341	5.60325	7.17156	15.3382	10.5274	12.3344	6.20408	2.77163	6.1349	10.8339	27.435	15.8535	4.39695	6.05694	7.9435	10.9849	18.6043	22.2911	0.77825	0.0032	0.32845	0.0016	0.0002	0.00675	0.77825
slr1598		lipoic acid synthetase	Biosynthesis of cofactors, prosthetic groups and carriers	Lipoate	slr1598	NC_000911.1:462808-463678	41.4966	40.3578	35.5457	82.1146	58.6575	49.2835	31.5221	41.7209	39.6921	27.8003	44.0433	42.9138	28.8409	14.3626	21.7998	14.2941	15.2202	20.1651	43.4373	53.0187	48.6469	105.535	97.2607	94.723	29.0321	47.7558	43.1867	37.4147	41.5511	34.3113	46.6719	42.6764	47.8171	34.8899	35.0689	27.3509	0.0122	0.8586	0.1399	5e-05	0.6968	0.0682	0.0122
slr1599		hypothetical protein	Hypothetical		slr1599	NC_000911.1:465926-466493	36.2715	29.9326	33.1917	38.9397	35.9867	37.2784	45.0801	48.3558	41.1477	28.2578	36.2052	33.3894	45.1182	23.4464	23.7797	29.625	31.0336	30.8819	47.1464	40.249	44.4561	29.8745	27.6753	40.891	54.8236	49.8415	46.2298	44.8268	41.1726	32.1315	54.8965	51.5621	61.6517	69.9367	39.3698	55.2619	0.56035	0.0097	0.9516	0.0491	0.12335	0.9123	0.56035
slr1600		hypothetical protein	Hypothetical		slr1600	NC_000911.1:466587-467037	36.2967	55.845	67.6011	51.8727	61.7559	65.7357	63.3438	63.0376	68.1816	41.6038	50.0296	30.707	56.9491	160.179	183.345	40.6192	35.238	48.8045	44.5713	55.1731	78.6646	12.164	18.7516	21.7344	78.7398	36.7238	67.3777	16.0178	17.7932	21.3835	43.1541	64.966	60.1906	57.7024	56.0711	36.3235	0.5637	0.00085	5e-05	5e-05	5e-05	0.60025	0.5637
smr0005	psaM	photosystem I subunit XII	Photosynthesis and respiration	Photosystem I	smr0005	NC_000911.1:467200-467296	0	3125.1	2079.6	0	1298.77	6307.85	4310.39	3282.72	2947.75	1508.35	2619.7	1806.25	0	0	1114.98	591.372	1702.7	1372.58	3047.76	5021.71	1840.17	0	0	0	2392.94	5178.18	4373.3	1048.65	0	0	2081.43	0	0	0	0	0	0.4458	0.0193	0.16075	5e-05	0.19475	0.01175	0.4458
slr1601		hypothetical protein	Hypothetical		slr1601	NC_000911.1:467435-467813	58.2156	45.3838	54.6536	46.4394	36.4407	38.5143	97.6055	68.8667	57.0197	53.1989	57.4821	39.7236	53.137	28.0354	36.0579	57.9338	46.01	68.6995	77.1581	95.3736	76.7752	14.4592	9.71627	11.5049	40.2538	76.6978	90.7897	50.7934	38.7506	50.3826	45.7518	55.8276	61.1826	24.9459	14.354	13.8629	0.2452	0.0054	0.0862	5e-05	0.02285	0.00215	0.2452
slr1603		hypothetical protein	Hypothetical		slr1603	NC_000911.1:469591-470914	167.923	117.023	50.3455	96.086	109.674	282.671	44.4289	66.9834	70.7463	43.76	63.079	57.9948	182.614	149.949	109.823	195.022	291.736	198.868	83.8835	121.311	115.735	466.323	321.758	426.493	70.2022	104.387	58.4287	51.2975	150.292	82.1958	119.535	127.594	105.866	201.51	186.976	302.525	0.10525	0.27515	0.03535	5e-05	0.20895	0.0002	0.10525
slr1604	ftsH	cell division protein FtsH	Cellular processes	Cell division	slr1604	NC_000911.1:471079-472930	675.851	351.836	221.925	208.201	235.901	267.158	209.835	217.623	217.544	446.458	426.679	414.406	237.986	275.148	348.338	137.963	168.392	179.513	171.984	140.32	145.395	329.601	254.287	306.417	159.898	146.257	146.717	246.95	495.719	293.769	220.762	202.882	174.884	349.216	266.064	352.311	0.0262	5e-05	0.0116	5e-05	0.00015	0.00865	0.0262
ssr2699		putative transposase [ISY523k(partial copy): 473025 - 473752]	Other categories	Transposon-related functions	ssr2699	NC_000911.1:473413-473662	0	4.97253	6.64	0	8.5975	13.6722	11.0885	6.5232	0	20.2641	27.5988	12.9082	4.8149	0	5.98177	3.44222	0	0	0	5.92074	0	5.08208	3.47278	1.9196	0	0	12.3379	6.92599	4.46826	6.35077	0	8.55669	0	0	0	22.8257	0.3702	0.05755	1	0.52875	0.75705	0.40365	0.3702
ssr2708		hypothetical protein	Hypothetical		ssr2708	NC_000911.1:482541-482703	14.5078	0	43.9887	42.5067	97.2894	372.992	79.6966	117.16	125.886	314.714	378.347	377.305	0	47.4054	25.6854	29.3457	92.0752	58.7399	57.1408	66.4726	7.06139	60.1752	94.5488	74.8638	0	0	70.5037	128.81	164.125	130.302	105.368	39.4408	30.5833	0	85.4479	93.3984	0.01675	0.01005	0.19225	0.20555	0.0915	0.93995	0.01675
ssr2711		hypothetical protein	Hypothetical		ssr2711	NC_000911.1:482944-483199	24.2008	19.1374	15.638	27.9874	23.7804	99.4416	27.4377	26.0259	25.7071	69.8978	61.92	90.7464	33.3661	9.24877	28.2178	41.6537	41.7341	51.6272	20.5648	11.2309	9.71129	47.6659	30.1862	30.7804	25.3074	41.9474	34.5868	86.1325	135.234	109.265	24.5843	15.7983	23.8325	54.316	73.9443	96.3371	0.00985	0.0047	0.09275	0.0185	0.0016	0.0087	0.00985
slr1608		putative glucose dehydrogenase-B, periplasmic protein	Hypothetical		slr1608	NC_000911.1:483325-484564	93.6989	57.4037	55.9698	51.2445	59.0069	143.555	99.9301	156.515	181.487	155.439	151.058	226.494	48.3588	56.1297	62.3581	69.0601	72.4585	75.1666	55.1576	44.1502	52.712	50.3688	107.407	82.0512	52.5645	60.1173	45.8774	122.474	159.218	173.105	63.4997	43.4412	88.0086	59.5559	35.1276	47.4491	0.329	0.0413	0.1148	0.0016	5e-05	0.07175	0.329
slr1609		long-chain-fatty-acid CoA ligase	Fatty acid, phospholipid and sterol metabolism		slr1609	NC_000911.1:484798-489377	28.1795	31.8078	28.7491	24.05	26.9019	21.6271	16.0708	16.8718	22.7528	13.4911	15.0952	17.4455	19.3312	33.3186	30.1609	17.3081	28.7108	33.2924	17.3503	13.9941	18.1008	14.9573	12.6816	16.8237	24.8242	16.6244	16.7563	30.53	26.956	39.0426	23.4903	16.0685	18.2358	27.674	15.7274	20.3058	0.35195	0.1118	0.79535	0.48465	0.01175	0.63975	0.35195
slr1041		two-component response regulator PatA subfamily	Regulatory functions		slr1041	NC_000911.1:489721-490888	20.7109	12.7466	15.9084	14.2146	16.2267	21.3994	10.0004	12.8256	9.58167	14.6369	13.0632	19.6338	14.6899	14.9759	15.4125	16.8947	18.7093	18.6933	12.959	16.9009	15.2027	29.5029	29.1325	24.595	14.3241	22.7139	17.3916	31.2325	30.4319	26.9189	22.8918	16.8105	8.72988	36.7845	25.7484	23.6989	0.8061	0.0029	0.2522	0.0001	0.00445	0.00735	0.8061
slr1042		two-component response regulator CheY subfamily	Regulatory functions		slr1042	NC_000911.1:491005-491449	194.42	152.423	197.347	209.436	158.524	424.018	145.918	205.47	209.194	104.515	149.953	161.815	126.814	141.218	147.315	150.08	144.413	160.444	238.461	187.258	169.337	250.706	210.629	225.032	178.934	263.199	190.264	381.733	364.138	270.445	214.045	251.531	196.637	165.888	190.425	153.703	0.05365	0.00165	0.52175	0.249	0.0015	0.1273	0.05365
slr1043	cheW	similar to chemotaxis protein CheW	Cellular processes	Chemotaxis	slr1043	NC_000911.1:491495-492059	83.6745	64.9342	69.9133	73.6909	76.1535	209.115	89.5595	124.93	116.555	70.023	91.2571	78.2634	96.9636	95.4763	95.8137	80.4124	95.3133	114.825	115.644	110.435	108.194	81.581	72.2964	85.9642	76.6333	128.494	120.863	75.1256	99.0777	91.3721	93.3909	134.707	109.769	109.991	112.701	108.877	0.01055	0.00045	0.9533	0.01655	0.15485	0.91175	0.01055
slr1044	ctr1	methyl-accepting chemotaxis protein, required for the biogenesis of thick pilli	Cellular processes	Chemotaxis	slr1044	NC_000911.1:492129-494739	80.5505	69.3404	79.2008	44.5228	59.1995	100.566	46.8414	69.0421	69.2921	30.1433	46.098	38.6612	68.5186	127.184	178.3	56.0679	85.4076	107.926	50.3681	54.414	50.9627	40.3684	40.3261	47.2527	52.4647	47.1347	52.7638	100.934	94.9676	104.887	56.8103	60.5412	61.5836	79.8258	63.2668	68.6494	0.58505	5e-05	0.05165	0.1279	0.0001	0.32065	0.58505
slr1045	ycf63	hypothetical protein YCF63	Hypothetical		slr1045	NC_000911.1:494827-495619	22.3841	22.3638	15.5772	23.1649	20.7368	23.894	17.8541	16.2329	15.8918	16.6305	23.3831	18.0712	22.4498	22.592	19.9321	28.0725	32.6233	27.922	27.7333	14.8372	9.36542	15.2006	13.3035	12.9319	15.1381	15.9178	11.1563	93.6809	58.5216	76.4224	41.466	12.1556	22.217	50.2774	11.1314	15.767	0.57745	0.27135	0.10295	0.19415	5e-05	0.93785	0.57745
slr1046		putative TatA protein	Hypothetical		slr1046	NC_000911.1:495625-496006	17.6397	39.9049	45.6245	21.639	7.62866	26.7301	18.5955	25.7778	19.9762	18.146	23.3309	18.627	22.1166	25.8813	0	11.731	9.70264	9.92058	21.8262	23.6777	32.7632	8.19551	7.78755	8.1086	38.7536	20.8561	35.3268	48.0372	39.0997	59.7921	40.5335	11.6584	31.4938	0	38.605	13.6716	0.03655	0.7656	0.24465	0.0015	0.0444	0.19555	0.03655
slr1047		hypothetical protein	Hypothetical		slr1047	NC_000911.1:496449-497844	12.4467	8.71739	11.4796	12.588	12.9059	11.3503	10.4869	8.43698	11.0939	17.3299	15.7004	17.3004	6.17122	7.39348	5.59216	16.3965	11.8722	17.5242	6.29969	13.6432	9.01654	12.3803	15.3701	13.5776	8.71001	3.74652	8.8958	8.10257	7.20997	6.37793	8.23245	15.2527	15.1937	21.3644	11.739	12.4717	0.5556	5e-05	0.00105	0.02995	0.9252	0.4494	0.5556
slr1048		hypothetical protein	Hypothetical		slr1048	NC_000911.1:498075-501096	7.34654	7.45594	7.00971	7.519	7.43252	9.31565	6.32084	7.53175	7.55925	8.81278	10.6125	8.1041	6.15079	8.29419	8.27289	10.5787	15.9255	13.3382	5.82076	6.77029	3.61504	6.7241	9.75476	6.95872	5.28755	4.91433	4.51551	3.57316	2.53823	3.33437	4.16307	6.69778	4.92569	6.16001	6.7818	5.20134	0.57385	0.006	0.0045	0.0146	0.01195	0.52405	0.57385
ssr1736	rpl32	50S ribosomal protein L32	Translation	Ribosomal proteins: synthesis and modification	ssr1736	NC_000911.1:502041-502215	338.632	120.533	235.007	310.589	325.39	1406.42	1249.14	748.748	569.149	1437.59	1040.58	1067.81	249.017	208.072	225.262	318.891	194.83	283.009	429.71	328.77	294.042	251.852	117.206	206.257	312.955	419.096	654.549	388.935	261.278	281.264	298.238	638.738	259.737	263.723	238.983	149.485	5e-05	0.00815	0.4648	0.0016	0.0337	0.04995	5e-05
slr1050		hypothetical protein	Hypothetical		slr1050	NC_000911.1:502313-503747	15.2222	22.7912	40.4026	47.6495	36.1217	42.574	28.1938	28.4139	23.8916	39.5024	44.4404	47.0599	31.7401	13.8017	20.7838	29.2737	31.1225	21.677	33.1919	27.7045	35.6796	25.6877	25.7709	25.3254	25.1484	28.5213	32.1334	84.7597	68.8788	66.8399	39.5608	20.8252	23.9358	42.818	36.9849	40.556	0.01885	5e-05	0.19405	0.08345	5e-05	0.0435	0.01885
slr1051		enoyl-[acyl-carrier-protein] reductase	Fatty acid, phospholipid and sterol metabolism		slr1051	NC_000911.1:503882-504719	45.1754	57.6449	37.7269	23.2058	33.1278	19.0826	29.2957	35.4715	34.3825	10.505	17.2467	15.1069	36.2189	50.1704	77.0198	22.9998	24.5569	21.9634	48.2125	33.4366	48.0265	9.98488	9.43644	4.56285	73.4004	40.6111	59.444	31.6844	34.3098	41.8557	36.9054	30.7077	31.12	34.2823	24.7072	15.4491	0.00205	5e-05	5e-05	5e-05	0.00195	0.1669	0.00205
slr1052		hypothetical protein	Hypothetical		slr1052	NC_000911.1:504754-505267	9.81965	35.7753	22.5939	6.26568	10.8537	15.3103	24.7513	26.029	22.5146	13.749	14.1585	14.4548	17.8217	29.1471	28.9589	11.1654	8.25274	12.0177	17.1768	20.6603	26.0436	7.10445	5.44435	6.139	18.1208	18.6057	18.8063	45.3977	30.8453	40.3135	28.3952	17.464	26.4202	2.24881	17.7969	7.08914	0.0103	0.0056	0.0008	0.0001	0.00175	0.01085	0.0103
slr1053		unknown protein	Unknown		slr1053	NC_000911.1:505355-506159	8.02672	9.47517	24.8429	12.8673	12.7556	8.75353	12.1012	13.3487	15.0039	11.7867	12.4097	15.9385	9.58352	14.9245	15.1181	13.1805	8.40966	8.65461	20.1547	11.83	14.6461	6.23733	7.05154	7.89764	20.2016	12.8199	19.5444	38.6074	31.3041	43.997	14.8498	4.18375	14.5366	5.56616	14.6798	16.2452	0.3903	0.9674	0.2119	5e-05	5e-05	0.7705	0.3903
slr1055	chlH	magnesium protoporphyrin IX chelatase subunit H	Biosynthesis of cofactors, prosthetic groups and carriers	Cobalamin, heme, phycobilin and porphyrin	slr1055	NC_000911.1:508514-512510	112.001	135.855	89.7801	39.733	42.208	31.6939	81.8643	99.6639	104.139	54.2092	60.4732	48.4966	96.8985	161.618	225.57	68.5622	84.055	78.6002	154.245	88.3218	107.754	28.401	30.1712	30.5336	215.228	158.249	138.335	28.201	40.7649	34.6032	115.296	86.0539	154.949	117.552	68.3376	91.3933	5e-05	5e-05	0.00305	5e-05	5e-05	0.1735	5e-05
slr1056		unknown protein	Unknown		slr1056	NC_000911.1:512614-514633	15.586	15.3436	15.76	24.3467	13.6398	14.3154	10.0892	7.91007	9.41205	10.3625	9.36535	6.67001	7.83166	11.0367	7.44355	15.7078	12.6486	13.6703	8.94178	13.287	5.18041	6.65515	7.20414	7.95152	9.13792	7.4171	5.35664	0.838158	1.60836	0.758433	13.3737	8.15536	10.4175	18.0723	24.0517	6.40822	0.55475	0.73475	0.02055	0.132	5e-05	0.0491	0.55475
slr1753		hypothetical protein	Hypothetical		slr1753	NC_000911.1:524345-529595	18.8623	17.5599	16.4934	30.3668	28.5215	28.2889	12.1847	14.8057	17.6235	18.8911	23.3371	22.4719	21.02	24.3956	26.6799	49.6615	58.0402	59.3312	29.1044	21.5845	22.5558	17.1553	17.8703	21.4738	36.0878	34.3041	30.9913	44.6026	34.8297	37.8159	19.9327	10.6211	23.1979	18.2866	15.9506	21.3304	0.01475	5e-05	0.00025	0.05115	0.3566	0.83895	0.01475
slr1755		NAD+ dependent glycerol-3-phosphate dehydrogenase	Fatty acid, phospholipid and sterol metabolism		slr1755	NC_000911.1:529695-530688	20.1622	20.9824	19.9614	21.9585	21.193	17.3037	19.4085	21.8031	15.5949	18.2102	20.4875	19.6581	21.9031	16.4653	21.3629	31.1078	22.1445	28.6052	16.2274	18.575	20.6874	10.4369	10.9829	9.3918	36.496	21.9531	21.6743	44.6874	29.3158	38.3054	16.6004	16.9576	14.7657	16.9431	20.6227	26.2813	0.96145	0.8085	0.0872	0.0005	0.03355	0.2118	0.96145
slr1756	glnA	glutamate--ammonia ligase	Amino acid biosynthesis	Glutamate family / Nitrogen assimilation	slr1756	NC_000911.1:531445-532867	225.473	398.967	267.186	236.715	283.036	141.696	117.871	138.185	163.559	138.47	203.629	146.321	54.6447	135.373	187.911	73.6439	88.2541	97.4351	175.552	103.376	202.84	18.0422	18.1728	16.8991	156.154	146.863	134.514	69.8544	55.3247	56.9627	149.063	158.887	99.4394	424.035	180.472	301.952	0.18375	0.1149	0.0727	5e-05	5e-05	0.00015	0.18375
slr1761	(ytfC)	FKBP-type peptidyl-prolyl cis-trans isomerase, periplasmic protein	Other categories	Other	slr1759,slr1760,slr1761	NC_000911.1:533085-539020	198.479	194.362	216.582	81.9705	75.3575	86.1158	111.08	105.081	125.219	35.2925	37.0843	38.6037	169.77	496.603	557.636	123.972	143.68	124.218	188.774	125.046	196.532	41.6254	30.0757	30.2877	274.041	153.306	197.558	102.247	82.6841	96.1411	142.119	219.026	160.216	90.1042	54.8398	53.0061	5e-05	5e-05	0.00015	5e-05	0.0001	5e-05	5e-05
slr1760		two-component response regulator	Regulatory functions		slr1759,slr1760,slr1761	NC_000911.1:533085-539020	198.479	194.362	216.582	81.9705	75.3575	86.1158	111.08	105.081	125.219	35.2925	37.0843	38.6037	169.77	496.603	557.636	123.972	143.68	124.218	188.774	125.046	196.532	41.6254	30.0757	30.2877	274.041	153.306	197.558	102.247	82.6841	96.1411	142.119	219.026	160.216	90.1042	54.8398	53.0061	5e-05	5e-05	0.00015	5e-05	0.0001	5e-05	5e-05
slr1759	hik14	two-component hybrid sensor and regulator	Regulatory functions		slr1759,slr1760,slr1761	NC_000911.1:533085-539020	198.479	194.362	216.582	81.9705	75.3575	86.1158	111.08	105.081	125.219	35.2925	37.0843	38.6037	169.77	496.603	557.636	123.972	143.68	124.218	188.774	125.046	196.532	41.6254	30.0757	30.2877	274.041	153.306	197.558	102.247	82.6841	96.1411	142.119	219.026	160.216	90.1042	54.8398	53.0061	5e-05	5e-05	0.00015	5e-05	0.0001	5e-05	5e-05
slr1762		hypothetical protein	Hypothetical		slr1762	NC_000911.1:540097-540763	10.0063	3.21048	18.2233	5.01293	5.79032	9.09699	11.8285	11.7862	17.517	8.15449	10.4837	8.97213	3.53398	9.27804	10.1581	3.93702	6.57202	8.05828	16.1615	8.31693	11.175	1.70644	3.23178	2.86632	15.1891	16.5689	13.9951	46.0851	38.2783	52.0433	11.6377	8.43946	11.5488	9.43218	4.60355	1.97212	0.131	0.03275	0.463	0.00185	5e-05	0.07355	0.131
slr1763		probable methyltransferase	Other categories	Other	slr1763	NC_000911.1:540862-542065	15.8241	17.5056	20.6776	15.5772	16.9742	8.14603	16.5918	13.5181	14.1394	8.51633	11.0988	8.50604	16.3259	10.8382	22.6015	9.79433	13.3805	13.4046	28.0931	20.8144	27.0349	5.2688	3.80712	4.54041	33.5574	21.2766	29.7334	18.5084	14.8691	18.9168	18.879	11.0678	21.9165	11.7809	6.37023	7.14939	0.16805	0.0013	0.09925	5e-05	0.0034	0.00595	0.16805
slr1764		similar to tellurium resistance protein TerE	Other categories	Drug and analog sensitivity	slr1764	NC_000911.1:542802-543342	7.6768	9.34928	32.3051	9.35371	8.50046	10.9496	8.46758	7.97986	8.82402	8.0523	15.4716	11.7091	27.4026	20.6908	17.9578	8.57351	8.87027	4.37342	26.6382	58.2262	38.9766	7.79651	7.02096	9.03772	31.0318	49.8891	49.6109	15.0271	13.7506	10.0176	40.7091	31.8279	35.3014	7.57534	11.8907	2.63226	0.0723	0.17345	0.00015	5e-05	5e-05	0.0022	0.0723
ssr2962		hypothetical protein	Hypothetical		slr1767,ssr2962	NC_000911.1:545028-545588	29.8826	13.3594	31.0981	44.842	32.3224	87.2421	68.3554	84.5841	84.3385	140.318	121.657	129.815	36.8332	25.4295	6.23237	39.4331	29.7639	39.2294	36.024	38.1274	38.6426	43.6424	48.6845	38.5426	0	49.0202	28.6887	86.4677	43.6253	57.7847	19.9361	11.6381	41.3464	20.0284	23.5763	18.99	0.01215	0.01155	0.2155	0.56255	0.26615	0.7595	0.01215
slr1767		hypothetical protein	Hypothetical		slr1767,ssr2962	NC_000911.1:545028-545588	29.8826	13.3594	31.0981	44.842	32.3224	87.2421	68.3554	84.5841	84.3385	140.318	121.657	129.815	36.8332	25.4295	6.23237	39.4331	29.7639	39.2294	36.024	38.1274	38.6426	43.6424	48.6845	38.5426	0	49.0202	28.6887	86.4677	43.6253	57.7847	19.9361	11.6381	41.3464	20.0284	23.5763	18.99	0.01215	0.01155	0.2155	0.56255	0.26615	0.7595	0.01215
slr1768		unknown protein	Unknown		slr1768	NC_000911.1:548235-549701	42.399	34.283	30.071	40.4764	39.4314	35.0478	29.7742	31.4941	40.2818	25.637	33.6296	34.1883	46.4779	21.7684	29.5672	38.4458	43.3952	43.9113	34.591	39.8996	46.3163	27.7396	24.7746	25.6555	20.7895	36.5097	34.0828	13.5894	14.061	12.0306	50.3366	38.6779	27.8023	34.7178	43.4342	40.5292	0.7366	0.43045	0.1759	0.00585	5e-05	0.93355	0.7366
slr1770		hypothetical protein	Hypothetical		slr1770	NC_000911.1:549993-550329	105.968	61.3129	39.8063	260.706	245.025	250.986	74.0939	157.351	185.235	236.445	267.482	262.285	25.0145	15.11	9.50186	202.651	209.037	244.403	43.589	50.528	51.7407	50.6783	75.8081	58.7176	5.99712	25.587	26.9592	81.4936	82.9355	78.2481	28.1474	23.7578	22.9886	177.421	75.9902	117.773	5e-05	5e-05	5e-05	0.1474	5e-05	5e-05	5e-05
slr1771		unknown protein	Unknown		slr1771	NC_000911.1:550562-552170	19.911	19.1588	13.2002	45.5585	34.544	28.7897	9.87213	19.0934	19.3071	25.5568	33.2986	30.8623	6.44623	2.37192	3.57999	27.2444	24.8896	28.1079	9.8672	6.85626	5.85893	7.58419	7.508	7.68248	5.07225	8.82143	8.26623	15.3325	17.1375	18.3256	7.68167	8.56547	13.3684	12.9989	9.71153	17.4922	0.00025	5e-05	5e-05	0.9663	0.0001	0.17435	0.00025
ssr3122		hypothetical protein	Hypothetical		ssr3122	NC_000911.1:554288-554546	34.1281	36.1557	42.5471	63.065	45.7222	134.707	134.084	129.257	123.993	143.252	109.158	105.708	47.1888	32.1767	38.414	39.519	40.9491	46.6065	30.7104	30.1496	53.0458	52.9171	58.3496	72.1761	68.5661	44.178	39.0607	154.217	71.5697	101.137	22.851	89.5189	40.5061	33.2729	97.1086	72.6606	0.0057	0.629	0.778	0.04035	0.00505	0.3854	0.0057
slr1846	ycf64	hypothetical protein YCF64	Biosynthesis of cofactors, prosthetic groups and carriers	Thioredoxin, glutaredoxin and glutathione	slr1846	NC_000911.1:554726-555050	89.1903	110.553	79.7628	204.069	120.434	98.3543	135.829	158.914	171.655	114.662	97.1273	135.571	46.2551	72.3931	128.801	53.6691	49.4672	67.3412	77.7707	112.177	82.0235	168.41	203.36	184.282	76.252	72.441	83.953	113.026	101.805	84.4195	53.9874	65.2885	66.8755	87.3182	107.638	70.9922	0.0435	0.00935	0.07485	5e-05	0.1356	0.1431	0.0435
slr1847		hypothetical protein	Hypothetical		slr1847	NC_000911.1:555261-555606	91.3949	94.8917	97.2218	177.522	105.091	129.874	148.142	175.55	145.722	169.979	172.855	237.977	95.5408	105.205	126.788	97.7278	63.5274	74.6814	118.032	105.596	108.862	102.482	104.134	81.0182	141.697	82.8775	110.805	212.99	233.053	146.713	79.4503	55.9085	59.4126	145.317	141.597	120.134	0.06005	0.01915	0.07615	0.2859	0.0009	0.00275	0.06005
slr1848	hisD	histidinol dehydrogenase	Amino acid biosynthesis	Aromatic amino acid family	slr1848	NC_000911.1:555641-556946	61.4347	57.4078	53.0193	52.8497	52.8091	69.4992	48.4159	71.9377	62.4888	37.4097	41.5622	42.6399	26.1751	35.1276	41.7018	30.9405	29.5614	30.4597	49.2848	44.9372	56.9154	34.4485	37.2027	41.3756	57.989	49.8096	58.0467	30.0102	40.0951	29.253	33.8249	54.375	59.3954	35.8039	36.0904	51.216	0.921	0.00015	0.40965	0.0319	0.00075	0.29	0.921
slr1849		probable mercuric reductase	Other categories	Drug and analog sensitivity	slr1849	NC_000911.1:557422-558979	12.1194	14.0335	14.564	12.077	10.7032	7.85681	8.39697	9.87014	8.58649	8.16594	10.5561	7.77105	6.66296	14.7478	9.06905	8.48535	8.59103	8.95276	10.2245	11.0972	7.18776	8.76084	9.79626	9.52833	17.6572	6.77968	8.92746	4.27287	4.7654	4.80789	7.47799	8.90197	12.176	8.27055	13.3452	7.11077	0.1597	0.92915	0.3746	0.92115	5e-05	0.98535	0.1597
slr1851		hypothetical protein	Hypothetical		slr1851	NC_000911.1:562556-563045	194.228	130.236	165.885	248.245	257.464	584.758	114.523	258.022	220.127	121.787	217.154	159.356	315.903	236.394	267.198	219.671	229.263	244.149	171.017	403.475	240.759	198.884	308.242	329.033	236.707	307.081	183.58	86.0955	105.384	120.683	189.576	428.427	347.046	287.558	403.207	430.838	5e-05	0.06035	0.28015	0.837	5e-05	0.36925	5e-05
ssr3129		unknown protein	Unknown		ssr3129	NC_000911.1:563104-563290	267.306	118.108	188.592	248.438	212.553	1314.89	458.353	520.055	583.97	577.601	518.555	449.61	476.236	63.0562	260.337	187.837	223.3	223.14	316.197	472.522	157.568	258.695	308.94	181.962	43.2329	245.774	336.698	96.1738	41.9917	50.5323	447.152	231.417	390.789	383.575	380.97	360.693	5e-05	0.92175	0.2841	0.17235	0.00105	0.8399	5e-05
slr2032	ycf23	hypothetical protein YCF23	Hypothetical		slr2032	NC_000911.1:566058-566805	473.131	446.424	260.406	212.024	272.92	241.833	328.103	368.074	406.326	68.6424	115.667	75.7372	332.985	556.56	722.24	234.495	300.483	273.855	223.906	212.82	287.603	70.6956	55.2017	62.7746	241.124	207.214	257.735	52.5096	61.0164	60.1153	286.795	382.534	211.219	283.24	173.244	163.038	0.02985	5e-05	0.0034	5e-05	5e-05	0.0406	0.02985
slr2033	rubA	membrane-associated rubredoxin, essential for photosystem I assembly	Fatty acid, phospholipid and sterol metabolism		slr2033	NC_000911.1:569140-569488	93.6546	96.7628	84.3399	99.4368	112.199	99.0819	187.352	188.185	171.191	142.063	126.948	114.02	58.9516	139.96	142.67	51.0576	42.2364	50.3075	110.634	78.982	99.7139	62.0215	75.1492	70.265	81.6235	86.2867	106.14	101.471	85.6885	61.003	79.6822	99.953	107.726	58.242	85.9874	88.6373	0.54055	0.0007	5e-05	0.02205	0.5235	0.32335	0.54055
slr2034	ycf48	putative homolog of plant HCF136, which is essential for stability or assembly of photosystem II	Photosynthesis and respiration	Photosystem II	slr2034	NC_000911.1:569543-570572	123.267	136.235	136.083	115.241	114.627	88.4687	109.682	148.072	153.006	56.0979	80.0084	74.5549	62.9327	135.605	167.181	60.6167	68.8141	59.7844	107.479	101.511	140.735	74.4259	76.8961	86.4877	134.684	101.546	145.932	60.5246	56.9559	54.8422	89.0868	98.7194	117.967	130.815	112.37	100.752	0.2842	5e-05	0.00315	0.0049	5e-05	0.47765	0.2842
ssr3451	psbE	cytochrome b559 alpha subunit	Photosynthesis and respiration	Photosystem II	ssr3451	NC_000911.1:570657-570903	850.793	1486.51	753.433	1040.42	861.208	1427.61	2696.85	2186.04	2578.63	938.674	893.754	875.569	1233.54	1784.64	1923.67	487.268	714.535	640.985	851.677	689.382	634.363	154.828	176.272	160.286	810.006	576.383	869.198	152.321	109.73	113.314	675.606	588.695	450.985	613.059	462.992	477.947	0.7058	5e-05	5e-05	5e-05	5e-05	0.5615	0.7058
smr0006	psbF	cytochrome b559 b subunit	Photosynthesis and respiration	Photosystem II	smr0006	NC_000911.1:570939-571074	1267.2	1558.39	1069.37	2238.52	1466.46	1983.77	4128.68	3631.33	4683.63	1707.1	1978.06	1708.94	1887.53	2992.32	2152.68	673.282	1145.71	1308.44	1274.62	1122.76	553.823	198.415	407.854	266.481	1882.77	951.158	1426.35	100.906	58.3436	35.6954	1643.58	1722.85	914.753	1342.45	430.064	404.536	0.09275	5e-05	0.00035	0.0001	0.04575	0.03005	0.09275
smr0007	psbL	photosystem II PsbL protein	Photosynthesis and respiration	Photosystem II	smr0007	NC_000911.1:571083-571203	572.871	209.133	92.6072	204.731	109.075	6986.41	14729.2	12211.7	13672.7	7116.91	5291.92	4777.43	346.368	1071.4	161.125	121.353	511.335	201.985	249.72	0	247.474	36.4859	0	51.137	901.272	0	829.474	0	127.539	28.0791	231.913	495.813	0	298.135	0	0	0.0004	5e-05	0.2951	0.1923	0.19795	0.364	0.0004
smr0008	psbJ	photosystem II PsbJ protein	Photosynthesis and respiration	Photosystem II	smr0008	NC_000911.1:571235-571355	163.302	209.413	463.036	175.116	273.443	3039.09	3606.23	5123.65	5578.23	1442.33	2002.35	1809.2	325.986	317.953	161.125	39.0637	151.54	201.985	0	305.533	185.605	68.8981	0	51.137	454.085	943.285	552.983	33.0526	36.8266	28.0791	0	684.264	0	0	0	0	0.0081	5e-05	0.3275	0.2813	0.14655	0.0041	0.0081
slr2035	proB	glutamate 5-kinase	Amino acid biosynthesis	Glutamate family / Nitrogen assimilation	slr2035	NC_000911.1:571439-572567	9.0834	10.9689	14.3202	13.2056	11.2874	10.2282	9.30186	12.4697	10.6028	11.5815	14.8518	15.4047	14.072	13.4741	11.2798	14.953	16.2622	15.5921	16.9756	11.563	14.4281	10.4585	10.0358	11.4739	12.9846	16.1834	18.6173	49.444	39.8469	33.5685	7.67274	9.35871	7.86979	5.75564	11.1944	13.356	0.9552	0.05575	0.2678	0.06025	5e-05	0.4804	0.9552
ssr3452		putative transposase [ISY352a(partial copy): 572672 - 572905]	Other categories	Transposon-related functions	ssr3452	NC_000911.1:572735-572909	12.7761	39.1792	10.6821	0	0	79.0122	39.6232	34.7306	13.7144	165.332	88.0488	115.093	0	0	37.5437	15.8895	13.1678	18.4571	0	0	16.3357	36.6962	41.1333	42.4647	0	22.0851	0	38.1522	22.7259	18.146	0	0	0	0	72.6326	64.0652	0.7368	0.10465	0.7978	0.1072	0.2297	0.0014	0.7368
slr2036		putative transposase [ISY203a: 573408 - 574580]	Other categories	Transposon-related functions	slr2036	NC_000911.1:573493-574510	0	0	0.359331	0	0	0.161466	0.192887	0.0804314	0.280263	0.11658	0.145425	0.522667	1.97404	0	0.669975	0.236162	0.15867	0.217262	0	0	0.257972	0.912954	0.839528	0.63699	5.65743	0	0.584987	0.538561	0.361695	0.483558	1.17084	1.04457	0	0	0	0.580506	1	1	1	1	1	1	1
slr2037		unknown protein	Unknown		slr2037	NC_000911.1:574561-575464	0.591097	2.99349	2.90004	3.34993	4.52809	1.69038	1.15825	1.62437	0.48901	5.98875	9.31295	6.83971	3.42933	0	0.771857	1.25115	2.19205	1.00137	2.05139	0.777013	0.592936	4.28415	4.67143	4.16003	3.66425	1.81313	1.35214	3.05512	2.98692	4.12658	2.51607	2.4482	3.93981	2.92132	4.20577	2.01002	0.3219	0.01185	1	0.02115	0.3117	0.95915	0.3219
slr2038		hypothetical protein	Hypothetical		slr2038	NC_000911.1:575476-576127	11.7535	6.74592	16.2738	29.7461	15.5523	26.4449	14.6271	16.7785	15.8105	34.2744	31.1303	31.3875	15.0124	21.9815	12.7897	17.8548	22.9631	24.9049	28.1386	13.5667	14.5993	31.6093	26.2129	32.4838	22.5099	19.3703	18.5558	14.9063	15.31	15.6842	13.3858	12.6253	17.8492	17.4092	32.3921	36.5906	0.0057	5e-05	0.1861	0.013	0.15885	0.0176	0.0057
slr2041		probable two-component response regulator	Regulatory functions		slr2041	NC_000911.1:576933-580194	36.9183	27.5938	38.6637	33.5953	26.4778	49.1282	36.0043	33.8812	30.4077	31.1656	37.4145	35.7505	22.2767	8.20982	11.6995	20.7776	16.3795	18.5194	35.4469	33.7469	31.4912	31.5787	19.8544	22.3101	28.7309	24.9195	43.1945	90.7939	90.5553	82.5465	37.7721	45.4908	29.992	33.7637	25.9445	32.1349	0.87125	0.7868	0.475	0.2065	0.00245	0.53435	0.87125
slr2042		hypothetical protein	Hypothetical		slr2042	NC_000911.1:580227-582162	21.8656	20.7272	26.7173	32.6674	21.7709	45.8703	19.452	23.6963	18.9916	19.0666	19.3259	22.1361	20.7249	27.6347	12.8649	22.676	22.1989	17.249	42.8815	39.6773	37.1479	17.6616	13.1059	20.1276	34.3107	32.1166	28.6226	54.2209	55.4663	51.225	30.6787	36.2108	39.4217	35.8349	36.2302	38.7731	0.262	0.8975	0.96395	0.0005	0.0319	0.8785	0.262
ssr3465		unknown protein	Unknown		ssr3465	NC_000911.1:582237-582477	38.8524	34.2098	54.8037	48.1075	117.264	248.489	259.079	249.898	300.139	282.998	258.619	439.495	57.5177	90.2024	131.339	108.449	83.5746	92.3584	89.1826	75.9589	91.0417	68.8277	92.3828	73.7879	30.6889	71.0754	75.7011	45.7647	32.6485	36.0179	90.2474	39.6587	90.788	0	21.2134	44.298	0.0001	0.0821	0.9304	0.64855	0.1211	0.0244	0.0001
slr2043	(zntC)	zinc transport system substrate-binding protein	Transport and binding proteins		slr2044,slr2045,slr2043	NC_000911.1:583679-586342	7.93209	16.7626	12.2636	126.787	17.7449	150.984	16.373	24.6184	20.8703	9.52894	12.3979	12.3033	11.0724	25.8961	18.6139	9.45679	6.44938	9.70104	19.965	8.73343	14.9332	15.3872	10.7627	10.3871	20.7151	18.7159	17.2384	52.4223	42.3126	40.9376	4.31678	7.06705	13.5118	11.5208	11.1563	5.1519	5e-05	5e-05	0.0011	0.29995	5e-05	0.7298	5e-05
slr2045		zinc transport system permease protein	Transport and binding proteins		slr2044,slr2045,slr2043	NC_000911.1:583679-586342	7.93209	16.7626	12.2636	126.787	17.7449	150.984	16.373	24.6184	20.8703	9.52894	12.3979	12.3033	11.0724	25.8961	18.6139	9.45679	6.44938	9.70104	19.965	8.73343	14.9332	15.3872	10.7627	10.3871	20.7151	18.7159	17.2384	52.4223	42.3126	40.9376	4.31678	7.06705	13.5118	11.5208	11.1563	5.1519	5e-05	5e-05	0.0011	0.29995	5e-05	0.7298	5e-05
slr2044		zinc transport system ATP-binding protein	Transport and binding proteins		slr2044,slr2045,slr2043	NC_000911.1:583679-586342	7.93209	16.7626	12.2636	126.787	17.7449	150.984	16.373	24.6184	20.8703	9.52894	12.3979	12.3033	11.0724	25.8961	18.6139	9.45679	6.44938	9.70104	19.965	8.73343	14.9332	15.3872	10.7627	10.3871	20.7151	18.7159	17.2384	52.4223	42.3126	40.9376	4.31678	7.06705	13.5118	11.5208	11.1563	5.1519	5e-05	5e-05	0.0011	0.29995	5e-05	0.7298	5e-05
ssr3467		unknown protein	Unknown		ssr3467	NC_000911.1:586857-587145	22.7391	4.29278	37.7679	28.2138	24.7683	42.8586	23.5364	32.9566	19.2391	65.8599	47.7429	44.2512	16.7899	8.43741	21.4458	28.6577	28.069	25.1775	39.3785	17.1062	13.6649	19.0411	23.7397	42.5955	19.1784	5.13026	8.4122	57.8035	29.8741	25.6486	13.1994	14.2354	0	6.92491	25.1862	0	0.2384	0.01925	0.1338	0.4605	0.0154	0.81515	0.2384
slr2046		unknown protein	Unknown		slr2046	NC_000911.1:587227-593125	27.3815	34.1429	31.5224	30.7448	26.0312	24.954	20.5982	19.5211	25.7961	17.95	16.4753	18.3107	46.5906	67.1178	79.7741	47.9153	55.658	53.0943	34.7428	25.4488	24.5011	16.5679	17.8768	18.1587	35.8853	34.7669	41.1407	26.6207	17.1865	17.2936	25.2981	30.0183	31.4323	22.3658	24.3392	25.3131	0.5434	0.0195	0.2295	0.00105	5e-05	0.2535	0.5434
slr2047		PhoH like protein	Other categories	Adaptations and atypical conditions	slr2047	NC_000911.1:593256-594243	15.8278	16.8048	16.7548	18.6289	25.1978	25.6515	17.1783	24.0265	19.7886	12.8996	22.6748	18.1807	13.4737	2.9116	16.658	21.1005	16.2477	20.9333	16.2112	15.5198	12.8208	13.8605	14.417	14.5193	6.55588	21.1142	13.3428	23.5763	26.3282	24.2521	7.15182	20.6301	14.1642	16.1439	29.6287	29.4811	0.0853	0.2683	0.0185	0.7838	0.00375	0.0136	0.0853
slr2048		periplasmic protein, function unknown	Unknown		slr2048	NC_000911.1:594453-595650	12.976	31.6141	21.6883	17.0834	14.6103	15.4653	13.3654	22.2802	20.8784	20.5128	20.1265	28.3466	12.7004	18.9923	28.8301	32.9273	32.3783	40.4453	24.7237	15.4626	24.6193	25.0247	33.5211	26.3456	33.5908	22.5555	23.6364	42.3461	33.5068	50.1235	14.2445	12.1779	23.1733	24.3922	21.1817	15.3406	0.09	0.03935	0.00805	0.05025	0.00395	0.31385	0.09
slr2049	ycf58	hypothetical protein YCF58	Hypothetical		slr2049	NC_000911.1:595732-596311	37.4813	76.5577	60.0956	37.9766	41.5397	36.4341	63.1437	57.74	53.2068	39.408	35.1664	36.2884	69.2198	112.94	167.203	59.6273	63.1258	67.0799	61.779	34.3209	72.0725	11.2728	17.1507	16.4113	82.5388	61.2724	88.5287	38.1179	35.4161	33.1891	80.8267	48.8743	54.3265	27.4032	29.2034	34.5845	0.0439	0.00025	0.0029	5e-05	5e-05	0.00155	0.0439
slr2051	cpcG1	phycobilisome rod-core linker polypeptide	Photosynthesis and respiration	Phycobilisome	slr2051	NC_000911.1:596497-597247	2495.14	3414.52	2432.92	1227.63	1314.57	1092.36	2599.64	2394.28	2683.57	475.29	649.053	510.896	2719.93	5937.72	7268.52	2225.72	2242.73	1955.47	5221.76	3216.44	3522.52	306.798	316.764	334.134	5789.4	5124.12	4323.76	235.574	170.669	146.296	4453.33	3721.68	3203.8	2630.57	1358.3	1466.6	0.00385	5e-05	0.0005	5e-05	5e-05	0.0006	0.00385
slr2052		hypothetical protein	Hypothetical		slr2052	NC_000911.1:597590-598930	227.759	80.7143	106.084	33.9638	52.3769	25.7649	389.624	467.849	577.099	41.9971	65.7216	58.718	1024.01	981.202	1207.59	194.644	282.05	269.525	256.85	412.635	370.83	6.17095	10.7954	10.6076	245.613	334.851	310.153	17.9798	15.8504	26.31	420.111	468.089	332.833	42.1337	55.5407	69.5751	5e-05	5e-05	5e-05	5e-05	5e-05	5e-05	5e-05
slr2053		putative hydrolase	Other categories	Other	slr2053	NC_000911.1:599061-600833	19.1333	14.6875	29.7963	14.3642	10.9302	12.3595	61.0592	72.3125	61.545	12.9252	16.4341	15.2488	123.246	49.2744	72.8816	18.3837	23.6408	23.3717	45.226	59.1709	71.7947	6.75445	8.35454	8.14132	53.2546	44.2579	51.5948	11.5579	12.2391	13.171	58.1354	71.2506	49.9014	3.80097	8.8587	12.9535	0.10245	5e-05	5e-05	5e-05	5e-05	0.0001	0.10245
slr1906		hypothetical protein	Hypothetical		slr1906,slr1907	NC_000911.1:609468-610487	34.6274	35.7731	26.9913	47.2972	46.8517	42.9316	25.419	19.4383	21.0784	47.4747	41.0458	47.4779	22.593	22.5634	23.1637	33.2157	28.1409	28.576	29.666	26.9203	28.8555	43.1037	29.2661	28.6445	18.2382	14.439	23.8734	152.466	121.969	117.08	9.31752	24.6092	34.3331	32.0513	40.6754	35.1651	0.1013	5e-05	0.16725	0.27145	5e-05	0.08715	0.1013
slr1907		hypothetical protein	Hypothetical		slr1906,slr1907	NC_000911.1:609468-610487	34.6274	35.7731	26.9913	47.2972	46.8517	42.9316	25.419	19.4383	21.0784	47.4747	41.0458	47.4779	22.593	22.5634	23.1637	33.2157	28.1409	28.576	29.666	26.9203	28.8555	43.1037	29.2661	28.6445	18.2382	14.439	23.8734	152.466	121.969	117.08	9.31752	24.6092	34.3331	32.0513	40.6754	35.1651	0.1013	5e-05	0.16725	0.27145	5e-05	0.08715	0.1013
slr1908		probable porin; major outer membrane protein	Cell envelope	Membranes, lipoproteins and porins	slr1908	NC_000911.1:611056-612832	341.427	268.149	395.73	821.701	619.36	266.552	348.534	329.96	433.177	178.692	193.753	239.96	2575.52	3137.16	3838.73	830.336	1269.94	888.915	865.623	613.244	507.777	146.346	216.958	210.308	772.209	1047.74	643.276	372.201	531.057	304.572	658.471	406.739	677.118	73.3426	33.8888	58.3773	0.0416	5e-05	5e-05	5e-05	0.0015	5e-05	0.0416
slr1909		two-component response regulator NarL subfamily	Regulatory functions		slr1909	NC_000911.1:613101-613743	28.6495	30.3436	37.6151	34.4538	33.154	26.0893	41.9954	32.1435	38.7778	28.9734	26.9425	34.9453	57.0326	41.7059	67.4946	29.6124	30.6771	33.4349	33.1914	40.2444	34.6745	14.5881	18.1773	15.7904	37.7554	31.2162	57.7814	45.9126	42.915	38.309	12.4018	25.8511	54.5413	17.3764	20.3564	19.675	0.88325	0.0647	0.00405	5e-05	0.98845	0.0555	0.88325
slr1910		probable N-acetylmuramoyl-L-alanine amidase	Cell envelope	Murein sacculus and peptidoglycan	slr1910	NC_000911.1:613800-614817	4.44166	9.27847	16.1699	8.36197	11.4939	9.36506	20.4141	26.5639	24.2428	17.3752	20.4873	24.5654	23.612	30.0585	30.8188	11.1464	10.2426	13.6875	10.3939	8.07353	10.5769	9.36371	9.46811	8.28087	5.45454	12.9972	10.5298	24.7447	28.8249	32.8819	14.5732	15.7064	14.3536	1.00065	4.96078	8.12708	0.92665	0.1952	5e-05	0.6985	5e-05	0.0017	0.92665
slr1911		hypothetical protein	Hypothetical		slr1911	NC_000911.1:614840-615703	42.6892	38.7612	37.5546	56.3224	41.496	49.6762	118.386	106.899	116.657	96.6584	86.4677	86.5494	95.6424	85.3129	113.35	66.7176	49.1747	48.4415	65.058	61.9871	57.0225	38.7434	36.3131	47.4738	37.2504	46.0125	67.1062	89.1314	71.9963	69.7534	60.2442	65.5821	36.7417	3.79383	25.2186	22.3986	0.52065	0.1067	0.05705	0.08875	0.1329	0.0626	0.52065
slr1912		putative PP2C-type protein phosphatase	Transcription	RNA synthesis, modification and DNA transcription	slr1912	NC_000911.1:615967-616324	24.1732	35.3594	38.721	45.4237	34.9302	59.991	97.815	101.273	113.054	164.598	132.11	197.659	76.4336	51.8154	36.9335	53.0622	55.7179	37.9062	32.581	28.2419	40.526	61.5375	60.4188	76.2087	38.5448	46.2613	53.168	78.97	50.9522	63.262	61.0609	47.4459	29.3942	27.9068	7.92181	20.4893	0.1424	5e-05	0.53265	0.00145	0.07605	0.01085	0.1424
slr1913		hypothetical protein	Hypothetical		slr1913	NC_000911.1:616455-616809	11.6665	14.2008	7.86231	3.49001	14.0621	34.9486	38.5081	28.0138	30.3308	39.0314	43.5824	37.4738	5.73682	15.1608	2.88348	17.5198	10.2563	10.3226	16.5291	32.1204	22.126	16.7535	19.164	23.023	11.6375	20.4567	8.10559	9.90734	8.19915	12.7617	4.09208	19.2458	2.98417	13.3064	2.88407	13.0073	0.2164	0.25905	0.2689	0.43775	0.43125	0.84455	0.2164
slr1914		hypothetical protein	Hypothetical		slr1914	NC_000911.1:616821-617178	25.9049	17.2521	34.0745	21.3539	14.5334	48.8498	34.8434	49.1618	44.6265	47.7396	58.6964	79.0635	19.8167	16.5479	17.0462	30.6888	27.4779	21.2645	23.2394	33.0297	28.0565	29.0018	29.9795	29.9391	35.1422	27.1864	23.9256	105.419	78.8796	69.9653	39.6968	12.4251	20.5759	26.5054	36.6663	48.6621	0.73655	0.02395	0.15495	0.79225	0.00015	0.1733	0.73655
slr1915		hypothetical protein	Hypothetical		slr1915	NC_000911.1:619214-619529	485.674	420.659	143.101	426.895	389.864	1616.32	283.899	244.912	235.807	698.76	584.045	595.744	682.041	555.53	314.824	574.353	796.869	327.512	488.675	748.489	469.628	1254.53	1089.45	1164.1	289.508	360.379	294.897	280.935	670.877	354.394	411.662	558.435	457.536	566.3	1112.33	1114.76	5e-05	5e-05	0.56685	5e-05	0.0379	0.0002	5e-05
slr1916		probable esterase	Other categories	Other	slr1916	NC_000911.1:619617-620469	50.5575	51.0262	49.3641	39.0873	44.1062	111.641	45.9563	59.3475	52.7528	52.8919	83.2092	84.7704	90.0614	61.1715	36.4408	30.6083	51.013	36.5351	60.1105	60.0983	61.9468	76.8079	62.5196	61.7164	57.6452	49.5036	46.508	68.4768	184.128	124.406	39.3351	47.2656	66.8171	64.879	69.6461	80.5998	0.2015	0.00035	0.0246	0.42945	5e-05	0.0547	0.2015
slr1917		hypothetical protein	Hypothetical		slr1917	NC_000911.1:620559-621468	86.5976	32.5302	36.5775	64.9424	48.3177	67.9705	50.3802	78.0076	59.4743	88.0339	89.1351	97.8037	69.3128	66.326	61.2583	52.931	50.3252	41.723	69.2071	56.5066	50.5952	97.2111	112.256	122.836	77.116	62.3192	40.2345	210.168	282.333	231.231	87.0092	88.3706	72.6957	125.083	70.4827	89.058	0.4342	5e-05	0.0839	5e-05	5e-05	0.4078	0.4342
slr1918		hypothetical protein	Hypothetical		slr1918	NC_000911.1:621560-622247	125.582	131.983	114.336	243.857	207.492	212.36	138.434	167.419	172.029	171.644	189.64	203.978	138.726	129.851	151.797	216.257	197.218	197.738	167.349	145.568	147.561	174.723	215.663	224.377	141.067	188.65	187.001	258.788	284.151	276.427	187.351	150.087	176.349	300.756	244.276	279.217	0.0043	0.0726	0.0368	0.0321	0.0019	0.00615	0.0043
slr1919		hypothetical protein	Hypothetical		slr1919	NC_000911.1:627571-629272	35.6138	17.6882	12.2047	24.4892	26.9105	28.6661	6.12365	7.05853	6.16254	17.4317	20.8505	20.3604	5.72228	3.53118	4.48649	14.4038	15.5624	12.603	6.14204	8.61048	7.83012	37.3197	27.0857	29.1176	4.76925	4.90641	6.14636	15.4962	22.6301	13.3458	8.55194	9.31219	6.09124	29.8733	35.802	35.1239	0.30235	5e-05	5e-05	5e-05	5e-05	5e-05	0.30235
slr1920		unknown protein	Unknown		slr1920	NC_000911.1:629397-630504	15.7804	16.6225	16.9138	68.1881	52.4514	27.3284	15.0796	17.2423	14.8865	12.3037	17.8713	16.5867	21.5443	27.9766	26.0901	20.9619	19.844	23.0183	43.7636	39.4822	39.3096	85.0511	68.5507	82.6668	50.1532	33.1614	38.5986	26.9693	34.8375	31.7736	20.1056	14.8468	30.9375	17.5079	21.2815	22.5804	5e-05	0.932	0.27635	5e-05	0.07715	0.73375	5e-05
slr1019		phenazine biosynthetic protein PhzF homolog	Other categories	Other	slr1019	NC_000911.1:632212-633157	8.08512	5.78459	6.27506	3.2916	3.29239	1.77167	7.15437	5.02145	5.84279	2.91235	4.03072	5.30478	17.2985	14.2856	22.6581	5.17181	6.03486	5.68907	16.2618	8.02504	10.6787	16.0386	15.9702	19.2304	20.7009	7.8084	23.6575	39.0612	36.5452	28.2928	13.3386	7.97547	11.1894	11.0167	10.4568	3.16997	0.0134	0.10525	5e-05	0.02915	0.00045	0.35125	0.0134
slr1020	sqdB	sulfolipid biosynthesis protein SqdB	Fatty acid, phospholipid and sterol metabolism		sqdB	NC_000911.1:636371-637523	241.817	327.883	298.124	175.299	182.789	150.783	229.176	249.369	281.306	89.905	123.997	94.233	192.35	332.779	451.937	87.7972	101.546	126.245	307.281	232.005	399.334	110.596	103.618	110.508	434.011	324.051	400.067	87.2478	99.0513	87.9931	196.753	270.267	316.65	186.4	190.056	129.314	0.0172	5e-05	5e-05	5e-05	5e-05	0.01285	0.0172
ssr1698		hypothetical protein	Hypothetical		ssr1698	NC_000911.1:637665-637956	44.1626	41.7328	66.9423	45.6209	57.1392	89.0174	56.1114	65.8117	69.7791	22.7934	37.6586	26.7236	70.5645	40.6551	54.5571	60.5641	58.8799	61.579	21.2878	33.0636	29.7722	18.1618	9.82704	32.2617	9.17848	4.91363	32.8272	11.0998	16.8392	19.4329	37.9416	20.4646	26.2953	33.5181	15.6792	19.3915	0.35925	0.0028	0.65525	0.2227	0.9536	0.5924	0.35925
slr1022	argD	N-acetylornithine aminotransferase	Amino acid biosynthesis	Glutamate family / Nitrogen assimilation	slr1022	NC_000911.1:640736-642026	79.8892	84.6834	60.5391	75.3938	87.5497	65.6253	44.0802	65.0474	67.0234	49.3596	71.239	62.0074	84.3695	95.4295	115.048	59.7148	75.4754	82.0235	85.0959	64.0601	94.849	78.1654	88.826	94.9708	84.7126	77.7338	87.5736	25.6442	33.8489	35.1436	93.8929	76.6977	57.0689	135.145	94.2087	106.435	0.9398	0.6918	0.089	0.5682	5e-05	0.01925	0.9398
slr1023		unknown protein	Unknown		slr1023	NC_000911.1:642152-642467	8.2324	21.1819	9.80146	10.8684	14.5078	46.4459	28.9252	26.1556	17.1313	33.9195	32.7737	44.164	27.7449	0	7.15509	15.8584	8.67352	16.3173	4.90542	24.0726	15.4398	13.1345	15.0816	11.4464	8.59866	8.3955	10.2871	33	14.6613	22.3157	18.0264	28.7213	3.7198	6.75004	7.90112	9.8073	0.1022	0.0856	0.6892	0.74475	0.0448	0.23895	0.1022
slr1024		fibrillin	Cell envelope	Surface structures	slr1024	NC_000911.1:642473-643115	10.9582	5.54729	9.56317	11.3396	12.8207	8.09668	8.40373	10.9521	8.32812	8.28827	11.5446	14.8032	14.9654	17.0882	13.0253	15.4217	8.2489	10.7607	9.19694	14.0154	15.3108	11.5042	6.7825	6.01538	10.8529	8.24686	4.20228	15.3295	11.0524	14.0867	17.4419	15.3485	15.7564	10.8637	20.7368	26.9237	0.459	0.2715	0.2541	0.05165	0.0512	0.5086	0.459
slr1025		hypothetical protein	Hypothetical		slr1025	NC_000911.1:643143-643482	28.6273	56.1833	37.4479	29.9294	32.9405	62.8675	50.1462	52.3092	74.7062	33.8588	45.8744	36.7869	111.522	61.2344	49.859	35.9125	43.5157	46.6678	60.3784	47.402	55.4959	38.4673	28.7891	24.8975	109.731	31.0159	52.9598	17.6157	19.8674	26.7243	38.885	51.3872	25.84	26.4955	33.4576	50.8231	0.9118	0.0173	0.01535	0.00395	5e-05	0.8809	0.9118
slr1028		unknown protein	Unknown		slr1028	NC_000911.1:646128-658047	12.6595	11.5946	13.2847	18.9149	15.9137	14.2223	11.3202	14.4552	15.5698	10.5618	12.6946	15.0891	28.5282	21.8926	14.8031	42.342	50.0369	38.1892	25.5883	25.3077	16.9769	21.8228	18.8128	17.0602	24.3754	31.0079	20.3508	25.9567	20.2714	19.8215	20.4618	23.2112	20.8891	8.52527	7.58072	7.41724	0.2036	0.43045	0.0033	0.22225	0.41915	5e-05	0.2036
slr1030	chlI	magnesium protoporphyrin IX chelatase subunit I	Biosynthesis of cofactors, prosthetic groups and carriers	Cobalamin, heme, phycobilin and porphyrin	slr1030	NC_000911.1:658261-659335	33.9147	60.8576	45.4922	38.1786	38.4531	21.7269	39.7358	47.0013	52.1161	46.4324	49.3295	56.6547	21.0845	31.86	48.3941	33.9665	31.7778	39.3328	69.8246	53.9207	74.1269	46.3429	53.2389	57.1574	47.9538	55.8209	70.1527	56.6889	71.162	58.4026	27.4308	40.2125	59.6147	30.3015	29.4957	39.1796	0.06385	0.32585	0.80105	0.07165	0.6289	0.16435	0.06385
slr1031	tyrS	tyrosyl tRNA synthetase	Translation	Aminoacyl tRNA synthetases and tRNA modification	slr1031	NC_000911.1:659369-660584	21.9589	37.5508	33.0007	35.8192	25.2211	16.6179	21.0346	29.2392	35.154	26.469	36.9935	31.4138	10.6936	22.2301	17.9858	22.5262	28.8091	31.277	17.4425	25.0321	28.6279	27.8135	30.2793	37.2932	25.3385	26.2735	24.6511	11.8426	19.895	19.5662	8.75606	19.1739	26.1126	16.5329	16.558	17.9051	0.3661	0.26705	0.0133	0.0358	0.01235	0.7895	0.3661
slr1032		unknown protein	Unknown		slr1032,slr1033	NC_000911.1:660771-662819	25.9953	15.9345	38.2651	42.4261	33.4749	55.6273	33.4553	39.5078	39.7156	63.4705	64.3613	49.0009	20.1706	63.3499	27.6764	65.8529	54.3213	40.5578	14.7491	21.0147	9.80847	67.7889	60.8633	51.626	21.4151	39.8613	28.7457	12.9866	15.3312	12.8395	60.6948	28.9436	17.7257	37.3024	42.1823	31.1805	0.1042	0.006	0.15875	5e-05	0.0066	0.93475	0.1042
slr1033		unknown protein	Unknown		slr1032,slr1033	NC_000911.1:660771-662819	25.9953	15.9345	38.2651	42.4261	33.4749	55.6273	33.4553	39.5078	39.7156	63.4705	64.3613	49.0009	20.1706	63.3499	27.6764	65.8529	54.3213	40.5578	14.7491	21.0147	9.80847	67.7889	60.8633	51.626	21.4151	39.8613	28.7457	12.9866	15.3312	12.8395	60.6948	28.9436	17.7257	37.3024	42.1823	31.1805	0.1042	0.006	0.15875	5e-05	0.0066	0.93475	0.1042
ssr1720		similar to tyrosyl tRNA synthetase	Translation	Aminoacyl tRNA synthetases and tRNA modification	ssr1720	NC_000911.1:662951-663188	0	0	0	0	0	13.3401	9.07237	8.43152	13.893	32.397	35.0183	23.7501	5.16243	21.1164	0	7.68351	0	6.66062	0	0	4.57115	5.79255	14.0853	4.35803	0	7.98273	7.15364	37.0302	55.9481	36.2466	0	0	0	0	0	0	1	0.1977	0.4561	0.2426	0.07425	1	1
slr1034	ycf41	hypothetical protein YCF41	Hypothetical		slr1034	NC_000911.1:663341-663731	83.9921	57.3481	59.8061	44.768	44.9852	67.8544	80.6119	82.2481	95.0807	59.208	68.7285	59.4871	90.0477	129.371	171.149	79.7686	58.395	76.3349	83.0447	82.2957	107.4	37.3884	26.0492	25.7325	103.12	108.062	142.282	179.756	174.257	151.201	152.995	99.5447	60.5542	52.7373	25.6296	43.761	0.25235	0.01005	0.0038	5e-05	0.0221	0.0003	0.25235
slr1035		hypothetical protein	Hypothetical		slr1035	NC_000911.1:663787-664315	29.4207	24.7481	18.3436	14.1024	18.7631	19.467	33.7631	32.3157	35.9015	11.8893	25.1048	17.3947	24.6047	32.897	61.7766	36.0657	31.2442	41.1262	47.239	30.0348	32.0268	10.8603	8.02888	6.87384	34.3188	29.1226	40.1906	28.6053	22.5019	20.2369	19.1335	39.3426	20.5984	16.4687	10.8946	2.71894	0.198	0.00075	0.56595	5e-05	0.0391	0.0115	0.198
slr1037		two-component response regulator CheY subfamily	Regulatory functions		slr1037	NC_000911.1:667446-667842	21.8769	22.5724	18.138	32.2236	27.6652	49.3073	16.0727	24.2793	19.6131	41.9242	35.0435	36.5768	22.2668	0	19.0762	32.6026	26.8121	21.7117	19.5383	21.0744	16.7476	26.7391	31.8908	22.0497	18.1773	11.4867	0	46.8618	52.1348	38.1564	24.6317	10.6289	17.2182	61.5943	50.2698	53.2892	0.03325	0.0024	0.0496	0.1171	0.0006	0.00215	0.03325
slr1039		hypothetical protein	Hypothetical		slr1039	NC_000911.1:671005-671707	23.5479	13.593	12.48	16.1222	19.0896	28.2168	14.0958	12.6015	11.4432	18.1995	14.8396	23.9015	11.7429	3.13173	13.7101	12.0147	6.52638	9.5819	25.3737	9.83026	22.53	12.8926	10.4615	14.3918	13.149	17.3345	13.9785	43.8715	39.7691	44.7731	28.887	14.8507	28.0432	17.9431	16.8263	14.7221	0.2772	0.0156	0.96165	0.0216	5e-05	0.1426	0.2772
slr1376		hypothetical protein	Hypothetical		slr1376	NC_000911.1:671911-672244	301.63	278.326	137.296	194.49	156.656	487.792	238.941	285.281	247.167	314.858	338.745	325.277	149.033	129.747	209.305	120.23	81.4763	138.403	129.241	253.295	210.158	422.529	397.757	473.519	103.79	181.64	143.381	161.873	190.905	182.54	167.155	179.38	193.721	226.919	387.576	286.476	0.4316	0.0138	0.0463	5e-05	0.1513	0.00375	0.4316
slr1377	(lepB)	leader peptidase I (signal peptidase I)	Cellular processes	Protein and peptide secretion	slr1377,slr1378	NC_000911.1:672290-673612	253.08	174.826	132.993	202.803	207.591	279.649	173.735	187.32	179.025	189.082	210.371	183.436	117.952	118.54	127.758	126.177	116.169	143.729	113.022	160.205	148.846	342.201	327.091	371.165	78.8995	140.25	119.998	79.5267	126.992	115.148	155.376	154.483	139.406	200.994	261.216	196.16	0.31755	0.41175	0.67825	5e-05	0.7098	0.02775	0.31755
slr1378		hypothetical protein	Hypothetical		slr1377,slr1378	NC_000911.1:672290-673612	253.08	174.826	132.993	202.803	207.591	279.649	173.735	187.32	179.025	189.082	210.371	183.436	117.952	118.54	127.758	126.177	116.169	143.729	113.022	160.205	148.846	342.201	327.091	371.165	78.8995	140.25	119.998	79.5267	126.992	115.148	155.376	154.483	139.406	200.994	261.216	196.16	0.31755	0.41175	0.67825	5e-05	0.7098	0.02775	0.31755
slr1379	cydA	quinol oxidase subunit I	Photosynthesis and respiration	Respiratory terminal oxidases	slr1379	NC_000911.1:673888-675340	56.787	58.2436	31.9681	105.145	144.868	102.638	28.6664	36.5827	39.1535	32.1358	36.7586	33.3602	86.852	43.6049	44.1104	221.003	252.629	226.041	22.8222	19.7668	16.0427	31.5581	28.1845	25.9615	17.3353	18.8149	12.3637	9.60946	11.0023	12.0652	35.3736	27.2372	23.1492	85.658	39.6322	57.2925	5e-05	0.8199	5e-05	0.00795	0.0173	0.0001	5e-05
slr1380	cydB	quinol oxidase subunit II	Photosynthesis and respiration	Respiratory terminal oxidases	slr1380	NC_000911.1:675343-676986	43.8497	38.9841	26.4156	73.4737	87.2023	86.7019	19.8398	32.0003	33.0348	24.1876	36.5334	29.4871	70.2567	25.9611	39.805	164.72	219.946	178.089	19.3053	13.7892	17.1433	26.4589	23.1355	23.0924	22.6591	13.4558	16.4966	12.3219	11.261	14.0245	28.4564	17.9416	24.0908	68.0196	30.0812	57.2923	0.00085	0.623	5e-05	0.05035	0.1103	0.001	0.00085
ssl2653		unknown protein	Unknown		ssr2315	NC_000911.1:679294-679510	57.2896	99.8834	34.5402	108.262	69.2322	123.599	246.284	262.662	280.788	196.727	209.36	135.324	64.0241	47.3216	8.8008	20.8644	6.38656	14.4232	90.8599	73.1847	68.7693	66.0929	116.026	73.5614	22.4543	63.1001	29.2273	50.1607	58.3156	72.1213	122.036	12.5092	28.5809	40.7288	23.8745	44.0168	0.11745	0.01485	0.0801	0.6614	0.169	0.4033	0.11745
slr1383		unknown protein	Unknown		slr1383,ssr2317	NC_000911.1:679689-680368	111.453	90.2667	96.7364	156.457	168.59	398.569	195.05	248.985	286.487	211.874	252.133	260.059	87.8283	76.0899	58.5657	111.033	84.4832	90.0276	140.518	106.17	94.3406	178.87	176.466	189.485	67.9244	114.352	90.9372	174.669	163.261	161.234	134.912	134.106	134.502	226.489	226.191	176.955	0.0003	0.94035	0.21085	0.0051	0.00305	0.0366	0.0003
ssr2317		unknown protein	Unknown		slr1383,ssr2317	NC_000911.1:679689-680368	111.453	90.2667	96.7364	156.457	168.59	398.569	195.05	248.985	286.487	211.874	252.133	260.059	87.8283	76.0899	58.5657	111.033	84.4832	90.0276	140.518	106.17	94.3406	178.87	176.466	189.485	67.9244	114.352	90.9372	174.669	163.261	161.234	134.912	134.106	134.502	226.489	226.191	176.955	0.0003	0.94035	0.21085	0.0051	0.00305	0.0366	0.0003
slr1384		hypothetical protein	Hypothetical		slr1384	NC_000911.1:680396-681572	12.0083	11.7595	22.742	26.7399	22.4593	33.0846	16.8295	28.2632	22.3845	15.3952	23.9695	23.0582	14.8418	5.76302	7.35552	18.914	13.123	15.043	16.6207	12.8363	16.1628	29.6168	28.4043	26.8877	14.899	13.5626	10.834	33.9002	40.0572	46.1813	13.8216	20.1238	9.80647	24.9051	32.0873	40.1256	0.00535	0.4206	0.0272	5e-05	5e-05	0.00025	0.00535
slr1385		unknown protein	Unknown		slr1385	NC_000911.1:681706-682675	25.3387	21.2216	22.0742	15.1859	16.8876	28.1432	22.299	24.5096	26.5096	14.181	18.9154	18.0533	22.0976	30.7888	37.5983	23.4064	23.6816	26.9172	21.8617	22.5251	23.1958	26.4404	23.6514	23.3851	18.085	23.967	28.5277	28.9489	32.8486	33.6011	13.3214	22.3643	23.1652	26.5625	24.8788	25.8343	0.51065	0.00155	0.2192	0.53925	0.0581	0.19515	0.51065
ssr2318		unknown protein	Unknown		ssr2318	NC_000911.1:682853-683117	27.8601	14.7171	0	11.3588	4.0748	60.9079	26.8194	38.6103	31.3856	18.0783	48.0114	29.2658	14.2913	0	5.19942	7.27625	21.8658	18.6752	12.9591	27.8355	9.02735	14.7414	21.459	16.6749	0	12.0864	10.4851	9.04697	13.2184	3.13417	7.70157	0	0	8.4768	20.0477	0	0.19155	0.9498	0.15285	0.8756	0.8681	0.29855	0.19155
slr1390	ftsH	cell division protein FtsH	Cellular processes	Cell division	slr1390	NC_000911.1:695974-697972	117.02	95.2394	77.1826	102.089	118.66	114.036	48.5089	77.7631	82.7167	59.7027	76.5496	82.6348	44.097	41.6931	59.2853	74.6642	69.8487	85.5994	65.8586	68.7818	77.9748	65.4955	71.3284	80.9179	74.3394	70.9561	75.584	106.824	153.459	117.23	89.8454	80.1465	81.7368	150.023	121.86	145.565	0.4852	0.62815	0.01725	0.84945	0.00085	0.0042	0.4852
slr1391		unknown protein	Unknown		slr1391	NC_000911.1:697987-698458	48.8078	42.7357	43.361	45.1387	52.0185	79.2632	48.4744	63.3193	58.9629	44.1323	65.1202	56.574	22.7894	16.0391	9.1077	29.5722	40.1826	39.0588	26.5292	45.3123	36.1617	30.7115	25.8337	28.9832	10.6555	16.9124	44.5244	21.8185	29.8752	38.0274	44.6174	63.7898	29.9545	55.4287	36.193	30.6192	0.18735	0.7949	0.0087	0.14825	0.25945	0.58265	0.18735
ssr2333		unknown protein	Unknown		ssr2333	NC_000911.1:698722-698962	214.317	80.7393	255.751	163.854	186.899	671.175	294.025	133.766	402.409	60.2073	64.6547	78.7774	25.0433	113.503	32.8348	7.82714	10.4676	4.29574	42.1956	107.019	15.5437	28.4084	26.9054	18.974	191.79	63.5546	61.9373	67.2285	144.84	100.05	61.1744	158.325	34.9184	21.7016	100.116	31.6414	0.00375	5e-05	0.0027	0.0143	0.9312	0.1612	0.00375
slr1392	feoB	ferrous iron transport protein B	Transport and binding proteins		slr1392	NC_000911.1:698969-700814	111.174	44.1157	136.52	83.356	71.8037	136.347	90.3306	37.0307	70.8599	45.6737	38.8123	47.9537	21.1725	37.919	21.207	8.41896	11.271	10.6427	13.6179	34.7384	16.197	21.8866	21.8498	16.7829	25.6892	33.926	32.5235	44.2815	104.849	72.7932	27.4591	68.2749	21.9382	51.8267	23.7667	35.9461	0.9969	5e-05	5e-05	0.63055	5e-05	0.768	0.9969
slr1393	hik1	phytochrome-like protein, two-component sensor histidine kinase	Regulatory functions		slr1393	NC_000911.1:701137-704267	15.3859	13.5087	15.7332	16.1951	16.148	20.3979	8.8668	11.4902	12.5969	8.42419	10.3047	10.6925	10.1431	14.5121	15.4487	17.7669	17.1315	22.0536	14.8996	12.3727	14.3894	15.8979	15.4115	15.9852	19.5447	16.8776	14.7376	38.1891	34.7777	41.1012	17.4403	11.7744	13.5907	24.314	21.0952	22.0669	0.41045	0.41825	0.05335	0.3714	5e-05	0.01195	0.41045
slr1394		hypothetical protein	Hypothetical		slr1394	NC_000911.1:704389-704845	49.4798	51.0558	81.7669	35.3489	25.7297	58.4287	84.33	100.517	88.287	51.6529	50.3118	53.1939	49.6358	61.5537	78.3845	38.635	40.7979	41.0006	107.007	75.6449	85.0359	47.5299	41.0608	39.5583	147.001	116.83	100.676	146.209	113.669	106.155	82.0509	121.294	62.9148	81.6884	63.517	42.355	0.05345	5e-05	0.02095	5e-05	0.9769	0.08095	0.05345
slr1395		hypothetical protein	Hypothetical		slr1395	NC_000911.1:706054-707131	7.14189	10.3917	8.06111	13.0903	13.4006	12.1794	7.3096	7.7901	7.82969	8.84372	9.96685	13.8716	11.1053	2.89127	5.63808	12.8834	11.0849	12.188	9.43727	9.40081	15.6955	13.6704	14.2693	13.2999	11.7196	14.1091	15.2951	20.9724	16.5007	14.2818	7.13855	12.3353	7.02821	16.0095	16.2564	11.3898	0.07205	0.02355	0.02915	0.2623	0.1745	0.05955	0.07205
slr1396		unknown protein	Unknown		slr1396	NC_000911.1:707436-708054	21.8191	21.0793	35.5515	36.5851	20.3897	25.7	32.4952	30.0449	33.0433	29.2948	19.5351	20.541	25.4566	34.7194	24.9055	19.5388	15.7747	21.0184	18.5811	20.5997	24.1171	12.4131	9.3627	13.0504	26.9478	28.3826	34.3156	8.2753	4.83386	4.51927	23.8862	45.6196	21.6773	26.4134	16.6985	23.9848	0.81555	0.02175	0.0466	0.0032	5e-05	0.2388	0.81555
slr1397		unknown protein	Unknown		slr1397	NC_000911.1:708188-708812	189.081	165.86	149.647	117.686	133.123	287.726	226.333	220.016	252.422	284.567	245.702	296.114	161.706	296.792	245.88	246.86	170.925	205.105	190.724	267.408	104.615	216.016	243.409	247.906	204.733	334.092	199.891	520.19	490.717	466.26	207.533	184.308	212.729	176.271	247.126	180.77	0.74355	0.07105	0.41645	0.09295	5e-05	0.9978	0.74355
slr1398		unknown protein	Unknown		slr1398	NC_000911.1:709044-709797	21.1154	10.1281	19.7097	19.226	5.68444	15.308	28.1021	21.8177	24.0796	41.7674	33.4977	31.3571	21.9998	16.9523	14.474	32.8389	22.4374	22.2273	28.0621	20.6036	15.8628	37.0961	32.4401	36.1233	4.63991	16.5652	17.0053	53.5379	63.0663	60.7653	21.5602	22.8354	25.6434	24.437	19.1419	26.0559	0.3263	0.0023	0.08095	0.0046	5e-05	0.98575	0.3263
slr1699		hypothetical protein	Hypothetical		slr1699	NC_000911.1:712930-714178	18.6512	17.0341	34.8388	24.0944	21.8941	22.1878	30.1176	31.9507	32.859	25.0188	23.2583	29.3218	14.6028	19.389	12.4766	19.1074	14.5593	18.3464	20.581	29.9145	29.9877	19.5028	16.3471	21.3645	16.678	28.1238	27.7363	17.5459	17.7781	23.6906	15.7063	24.6939	44.1715	17.7848	15.7375	18.0698	0.9032	0.131	0.62045	0.10695	0.3871	0.1029	0.9032
ssr2843		hypothetical protein	Hypothetical		ssr2843	NC_000911.1:721428-721692	24.0438	21.7353	34.5058	24.8809	43.0183	74.2314	58.0559	63.658	62.7713	74.2377	69.1365	49.2897	26.7998	38.8445	36.3959	35.9452	25.0333	30.5594	45.2751	22.6521	30.693	25.3474	26.3842	18.3423	0	6.28448	15.7276	47.2502	53.7919	61.8998	14.666	7.9839	49.2343	39.5236	29.0535	68.4937	0.0695	0.86045	0.7053	0.20875	0.0243	0.1126	0.0695
slr1702		hypothetical protein	Hypothetical		slr1702	NC_000911.1:721723-722479	20.1534	19.1002	24.7716	19.9935	39.6191	21.8855	17.1407	27.1068	18.3744	21.919	25.9772	24.2562	10.9107	4.35068	16.3222	27.4782	23.4296	19.936	40.0479	21.8974	32.3055	11.3865	18.6248	13.4024	28.9504	22.5255	25.3771	29.1357	33.79	30.7165	20.395	22.6079	17.6642	25.326	30.1869	31.7778	0.26	0.2704	0.0051	5e-05	0.21315	0.1101	0.26
slr1703	serS	seryl-tRNA synthetase	Translation	Aminoacyl tRNA synthetases and tRNA modification	slr1703	NC_000911.1:722569-723862	37.7035	42.1706	49.772	32.8907	29.6777	33.6261	28.4427	30.8832	33.7854	18.7678	23.1431	21.9451	35.509	29.6364	39.0946	38.3596	42.8459	40.163	45.9006	41.8059	58.0961	15.7243	15.207	20.4236	52.1152	39.9581	57.3441	9.40363	11.2712	13.3909	39.7552	39.6797	32.5986	31.359	41.3615	35.5303	0.10645	5e-05	0.30695	5e-05	5e-05	0.8365	0.10645
ssr2848		unknown protein	Unknown		ssr2848	NC_000911.1:728270-728489	70.5223	45.5234	33.1271	13.4046	13.6049	107.519	87.4756	68.4658	75.252	122.484	87.5979	145.952	34.6121	67.6667	16.8993	36.8141	49.0812	22.1504	57.9096	47.0458	22.1306	63.7832	137.933	184.673	59.6454	29.9336	27.8391	130.262	122.389	84.7418	647.326	38.5896	27.3655	419.467	122.056	260.527	0.7735	0.07165	0.77875	0.00115	0.00765	0.63525	0.7735
slr1704		hypothetical protein	Hypothetical		slr1704	NC_000911.1:728659-729484	384.172	544.749	369.246	323.76	368.104	385.017	3824.26	4177.8	6603.61	2306	1800.91	3221.32	256.659	257.959	261.894	308.844	383.749	312.43	310.917	353.382	177.637	282.645	311.625	340.696	353.329	434.323	242.138	1031.65	933.882	2891.24	735.254	474.335	342.31	1130.19	305.71	632.92	0.39845	5e-05	0.13665	0.42835	5e-05	0.1409	0.39845
slr1705		aspartoacylase	Energy metabolism	Amino acids and amines	slr1705	NC_000911.1:732417-733284	189.806	120.941	80.0984	100.456	82.6193	83.5673	125.05	176.989	169.627	89.2128	110.269	100.319	95.9726	185.555	169.456	57.0558	71.693	74.1622	154.091	179.699	127.252	207.608	298.774	310.047	123.035	212.408	140.784	131.843	183.192	136.889	158.886	195.529	242.579	112.341	103.445	94.3756	0.07495	5e-05	0.00015	0.0001	0.7229	5e-05	0.07495
slr1706		dihydroflavonol 4-reductase	Biosynthesis of cofactors, prosthetic groups and carriers	Others	slr1706	NC_000911.1:733400-734432	5.84662	7.39634	13.0672	6.94236	5.71042	8.56113	10.8993	14.8066	13.7591	10.9221	15.1083	9.75066	4.1866	13.7522	15.1464	6.96282	7.65513	5.76581	9.25457	11.5953	12.4283	16.6963	17.0548	18.1566	15.4394	5.33058	10.3464	28.2363	44.4017	46.8596	10.1069	17.0403	16.1229	6.58729	12.9724	14.8324	0.3795	0.46425	0.0372	0.01045	5e-05	0.34315	0.3795
ssr2857	atx1	mercuric transport protein periplasmic component precursor	Transport and binding proteins	Transport and binding proteins	ssr2857	NC_000911.1:734664-734859	110.498	20.9148	48.3192	69.1324	81.7875	296.543	230.982	183.381	176.089	294.921	178.911	151.565	63.9427	20.7461	24.4298	54.8727	41.0576	48.1195	76.0566	50.9006	56.9115	19.4134	41.8816	43.2845	102.361	54.931	57.8137	27.9681	55.6909	28.8296	0	79.9597	54.2248	0	81.1778	77.1806	0.00865	0.78485	0.4727	0.1265	0.1026	0.77315	0.00865
slr1708		probable peptidase	Cell envelope	Murein sacculus and peptidoglycan	slr1708	NC_000911.1:734984-736220	75.003	58.2368	98.7923	75.6822	97.4879	81.7794	57.8304	60.7418	55.8518	106.715	106.426	121.759	105.144	108.601	123.993	94.1385	98.5953	101.366	85.1163	72.1201	102.202	58.7525	67.8012	84.6491	43.6479	86.7808	110.602	60.3405	66.8285	64.4113	99.3114	152.622	76.2683	187.545	128.052	222.203	0.6301	5e-05	0.3715	0.1087	0.1024	0.0047	0.6301
slr1710		penicillin-binding protein	Other categories	Drug and analog sensitivity	slr1710	NC_000911.1:739681-741931	22.7396	20.2046	19.0378	14.0515	20.8413	24.4355	23.6533	33.0676	32.9512	12.9231	20.3786	18.8921	29.0445	25.338	42.2245	23.4295	29.5514	29.7827	23.637	28.758	29.5051	20.5333	18.1646	21.9225	33.5806	31.824	25.7121	25.044	32.3722	35.5976	34.2039	32.7828	32.2968	33.8918	30.0032	28.2562	0.81185	5e-05	0.30825	0.02495	0.8841	0.643	0.81185
slr2005		periplasmic protein, function unknown	Hypothetical		slr2005	NC_000911.1:745338-746124	33.3954	42.0868	40.2976	18.4975	25.6926	22.11	47.07	53.8715	64.8105	20.9762	27.4822	36.8806	44.0394	53.8803	64.9365	24.5562	36.6459	23.1431	51.0817	38.1114	62.6651	10.3646	17.9076	17.4066	55.9434	50.9726	58.7396	28.7186	31.8499	33.6141	31.6021	38.7982	40.1851	39.6047	22.3758	26.2664	0.006	5e-05	0.00155	5e-05	0.0002	0.2561	0.006
slr2007	ndhD5	NADH dehydrogenase subunit 4	Photosynthesis and respiration	NADH dehydrogenase	slr2007,slr2006	NC_000911.1:747233-749038	275.365	228.294	118.2	31.4484	24.7	27.5958	19.4296	17.8058	21.5596	24.6369	18.8076	23.2512	59.5409	18.3155	31.87	10.113	28.4406	21.8096	43.3316	24.1472	20.3009	17.8797	9.07468	11.5048	29.2665	24.352	16.5618	22.2352	25.4059	31.5621	26.5861	44.3269	12.5503	27.4322	13.8478	20.8899	5e-05	0.583	0.0499	0.0025	0.60285	0.45975	5e-05
slr2006		hypothetical protein	Hypothetical		slr2007,slr2006	NC_000911.1:747233-749038	275.365	228.294	118.2	31.4484	24.7	27.5958	19.4296	17.8058	21.5596	24.6369	18.8076	23.2512	59.5409	18.3155	31.87	10.113	28.4406	21.8096	43.3316	24.1472	20.3009	17.8797	9.07468	11.5048	29.2665	24.352	16.5618	22.2352	25.4059	31.5621	26.5861	44.3269	12.5503	27.4322	13.8478	20.8899	5e-05	0.583	0.0499	0.0025	0.60285	0.45975	5e-05
slr2008		hypothetical protein	Hypothetical		slr2008	NC_000911.1:749149-749500	172.94	132.771	92.6151	52.5056	55.9039	53.4621	36.3989	33.7255	40.2117	50.0453	35.9351	64.1753	58.2504	19.9115	35.1265	27.9613	39.5093	44.7776	50.9476	39.2147	25.6445	16.8913	15.9568	14.0251	37.1291	52.886	60.4288	56.6861	25.8723	38.4503	5.21302	31.9364	12.1212	11.5373	9.47985	29.0735	0.0001	0.06855	0.97285	0.00035	0.26655	0.9701	0.0001
slr2009	ndhD6	NADH dehydrogenase subunit 4	Photosynthesis and respiration	NADH dehydrogenase	slr2009,slr2010,slr2011,slr2012,ssr3409,ssr3410	NC_000911.1:749549-753179	876.034	829.684	584.681	198.802	148.257	192.144	215.82	246.491	289.535	134.088	173.872	149.562	307.914	167.324	189.883	182.352	261.457	236.132	146.385	150.181	141.277	62.0812	46.8912	66.6059	261.633	167.982	105.883	107.09	78.3664	117.366	88.5757	178.116	101.689	144.978	78.0945	89.8657	5e-05	0.0002	0.9113	5e-05	0.00475	0.5376	5e-05
ssr3410		hypothetical protein	Hypothetical	Hypothetical	slr2009,slr2010,slr2011,slr2012,ssr3409,ssr3410	NC_000911.1:749549-753179	876.034	829.684	584.681	198.802	148.257	192.144	215.82	246.491	289.535	134.088	173.872	149.562	307.914	167.324	189.883	182.352	261.457	236.132	146.385	150.181	141.277	62.0812	46.8912	66.6059	261.633	167.982	105.883	107.09	78.3664	117.366	88.5757	178.116	101.689	144.978	78.0945	89.8657	5e-05	0.0002	0.9113	5e-05	0.00475	0.5376	5e-05
ssr3409		hypothetical protein	Hypothetical		slr2009,slr2010,slr2011,slr2012,ssr3409,ssr3410	NC_000911.1:749549-753179	876.034	829.684	584.681	198.802	148.257	192.144	215.82	246.491	289.535	134.088	173.872	149.562	307.914	167.324	189.883	182.352	261.457	236.132	146.385	150.181	141.277	62.0812	46.8912	66.6059	261.633	167.982	105.883	107.09	78.3664	117.366	88.5757	178.116	101.689	144.978	78.0945	89.8657	5e-05	0.0002	0.9113	5e-05	0.00475	0.5376	5e-05
slr2012		hypothetical protein	Hypothetical		slr2009,slr2010,slr2011,slr2012,ssr3409,ssr3410	NC_000911.1:749549-753179	876.034	829.684	584.681	198.802	148.257	192.144	215.82	246.491	289.535	134.088	173.872	149.562	307.914	167.324	189.883	182.352	261.457	236.132	146.385	150.181	141.277	62.0812	46.8912	66.6059	261.633	167.982	105.883	107.09	78.3664	117.366	88.5757	178.116	101.689	144.978	78.0945	89.8657	5e-05	0.0002	0.9113	5e-05	0.00475	0.5376	5e-05
slr2011		hypothetical protein	Hypothetical		slr2009,slr2010,slr2011,slr2012,ssr3409,ssr3410	NC_000911.1:749549-753179	876.034	829.684	584.681	198.802	148.257	192.144	215.82	246.491	289.535	134.088	173.872	149.562	307.914	167.324	189.883	182.352	261.457	236.132	146.385	150.181	141.277	62.0812	46.8912	66.6059	261.633	167.982	105.883	107.09	78.3664	117.366	88.5757	178.116	101.689	144.978	78.0945	89.8657	5e-05	0.0002	0.9113	5e-05	0.00475	0.5376	5e-05
slr2010		hypothetical protein	Hypothetical		slr2009,slr2010,slr2011,slr2012,ssr3409,ssr3410	NC_000911.1:749549-753179	876.034	829.684	584.681	198.802	148.257	192.144	215.82	246.491	289.535	134.088	173.872	149.562	307.914	167.324	189.883	182.352	261.457	236.132	146.385	150.181	141.277	62.0812	46.8912	66.6059	261.633	167.982	105.883	107.09	78.3664	117.366	88.5757	178.116	101.689	144.978	78.0945	89.8657	5e-05	0.0002	0.9113	5e-05	0.00475	0.5376	5e-05
slr2013		hypothetical protein	Hypothetical		slr2013	NC_000911.1:753426-754734	50.4733	56.6071	50.4651	24.0594	26.9101	24.4904	13.495	21.6453	23.318	13.7636	20.4907	17.7985	31.4116	17.3341	23.5529	20.117	22.0553	25.5066	15.676	20.7682	21.5065	18.3763	17.8005	19.9991	17.0841	13.463	21.3292	55.0763	59.1222	65.7195	14.5831	28.7117	18.385	17.4316	19.8564	19.0474	0.00035	0.22435	0.6617	0.81475	5e-05	0.639	0.00035
slr2015	pilA9	type 4 pilin-like protein, essential for motility	Unknown		slr2015	NC_000911.1:756052-757195	9.62666	3.56331	10.0282	139.741	104.906	149.293	40.0848	67.4114	60.78	40.2575	33.8661	38.8013	79.005	39.4792	30.9878	191.135	158.857	68.0572	125.524	129.586	118.212	180.131	215.332	294.903	59.7821	76.1094	65.6828	10.6628	11.1757	11.1314	102.848	160.567	87.0391	238.357	204.611	196.26	5e-05	5e-05	5e-05	5e-05	5e-05	0.001	5e-05
slr2016	pilA10	type 4 pilin-like protein, essential for motility	Unknown		slr2016,slr2017	NC_000911.1:757243-758753	24.5932	13.8728	19.6807	282.782	162.176	292.28	84.712	107.732	92.2798	107.176	77.8795	91.6706	100.35	23.624	15.7059	252.971	223.24	96.4214	190.666	289.854	156.299	265.901	376.349	415.481	87.4053	126.778	138.969	29.2831	30.543	22.003	151.479	293.365	125.371	284.909	355.711	346.122	5e-05	0.7992	5e-05	0.00235	5e-05	0.01005	5e-05
slr2017	pilA11	type 4 pilin-like protein, essential for motility	Unknown		slr2016,slr2017	NC_000911.1:757243-758753	24.5932	13.8728	19.6807	282.782	162.176	292.28	84.712	107.732	92.2798	107.176	77.8795	91.6706	100.35	23.624	15.7059	252.971	223.24	96.4214	190.666	289.854	156.299	265.901	376.349	415.481	87.4053	126.778	138.969	29.2831	30.543	22.003	151.479	293.365	125.371	284.909	355.711	346.122	5e-05	0.7992	5e-05	0.00235	5e-05	0.01005	5e-05
slr2018		unknown protein	Unknown		slr2018	NC_000911.1:758828-761228	13.9793	9.64687	8.26246	127.911	95.7466	124.167	26.0848	40.3027	43.8199	29.9151	31.7869	31.2375	52.7313	26.9051	20.8617	88.6787	89.1288	46.072	70.744	75.4326	53.8931	102.693	130.83	149.071	40.5805	35.8058	34.1965	14.8778	8.79254	12.2196	74.3198	104.932	54.2464	178.394	120.185	133.134	5e-05	0.06715	0.00045	5e-05	5e-05	0.0007	5e-05
slr2019		ATP-binding protein of ABC transporter	Transport and binding proteins		slr2019	NC_000911.1:761481-763263	16.6397	21.5306	20.3407	16.2193	22.8284	23.8676	19.181	27.0234	25.694	20.5885	22.3142	22.6799	15.4571	16.2163	20.251	21.9174	26.3132	19.3456	24.3799	20.4812	26.33	11.3817	13.6052	14.6211	24.5669	20.6112	24.2711	43.2375	44.2551	47.0891	21.3389	14.9446	31.4701	30.707	21.8588	22.0399	0.7071	0.31745	0.1226	5e-05	5e-05	0.58875	0.7071
slr2023	fabD	malonyl coenzyme A-acyl carrier protein transacylase	Fatty acid, phospholipid and sterol metabolism		slr2023	NC_000911.1:766726-767608	13.222	26.8955	23.8729	19.6734	18.3674	14.7168	9.54528	18.167	13.7806	8.12139	15.8061	13.9468	7.72747	9.98375	10.3233	9.63875	8.39085	10.8178	19.6041	18.0497	28.3509	16.0046	13.153	18.1282	26.9096	20.4853	34.1056	39.1403	32.8734	44.7597	25.123	7.42102	22.702	14.1923	17.0234	15.8606	0.3516	0.53015	0.8779	0.028	0.0277	0.49465	0.3516
slr2024		two-component response regulator CheY subfamily	Regulatory functions		slr2024	NC_000911.1:767889-768432	60.2519	70.6401	74.5247	53.1753	41.0045	41.4721	57.6734	51.1802	49.7838	39.7458	41.7638	43.2847	70.1081	91.6299	96.5225	22.0582	31.6308	38.5748	87.1378	71.9015	79.0563	27.9006	22.307	29.7352	107.337	99.3877	95.762	36.2499	46.511	42.9984	68.8421	46.3804	50.2562	41.5878	38.9372	33.9488	0.0342	0.03525	5e-05	5e-05	5e-05	0.07835	0.0342
slr2025		hypothetical protein	Hypothetical		slr2025	NC_000911.1:768498-768960	164.014	155.163	155.237	147.42	158.026	249.668	177.407	223.697	242.327	138.601	161.032	139.782	198.192	214.477	316.816	198.632	195.849	232.679	240.936	221.859	245.459	101.64	104.711	102.032	335.794	265.176	309.404	131.504	121.772	120.756	237.709	160.07	217.797	179.376	208.026	190.916	0.4096	5e-05	0.3192	5e-05	5e-05	0.7049	0.4096
slr2026	folP	dihydropteroate synthase	Biosynthesis of cofactors, prosthetic groups and carriers	Folic acid	slr2026,slr2027	NC_000911.1:771650-775626	32.4588	24.9564	33.9941	20.2228	19.4238	41.6869	30.1772	42.7871	41.0552	23.4228	28.1839	27.6809	28.7071	29.5161	23.1707	31.7501	33.8843	27.8186	29.6799	30.9884	27.8897	31.8132	27.9728	31.6969	47.2881	37.2954	32.4606	70.5024	54.3208	73.2235	33.1228	38.9548	37.9282	26.4496	27.4182	29.4986	0.6789	0.00155	0.4855	0.8407	0.0028	0.23355	0.6789
slr2027		unknown protein	Unknown		slr2026,slr2027	NC_000911.1:771650-775626	32.4588	24.9564	33.9941	20.2228	19.4238	41.6869	30.1772	42.7871	41.0552	23.4228	28.1839	27.6809	28.7071	29.5161	23.1707	31.7501	33.8843	27.8186	29.6799	30.9884	27.8897	31.8132	27.9728	31.6969	47.2881	37.2954	32.4606	70.5024	54.3208	73.2235	33.1228	38.9548	37.9282	26.4496	27.4182	29.4986	0.6789	0.00155	0.4855	0.8407	0.0028	0.23355	0.6789
slr2030		hypothetical protein	Hypothetical		slr2030	NC_000911.1:780092-781448	23.3704	23.306	17.2645	16.4653	11.154	13.4437	13.8354	17.8462	15.7213	16.3507	19.9553	16.78	7.79924	5.77783	5.29238	16.598	14.3598	20.2765	9.83113	14.5007	11.5388	16.9281	17.9335	17.8281	10.0868	12.1561	16.2888	34.4165	36.8533	42.4952	12.3493	10.3662	11.2757	13.6538	14.7256	15.7879	0.02675	0.26175	0.0002	0.01325	5e-05	0.2376	0.02675
slr2031	rsbU	putative PP2C-type protein phosphatase, gene required to recover from the nitrogen or sulfate starvation induced stationary phase	Hypothetical		slr2031	NC_000911.1:781652-783011	19.7606	15.5863	29.3021	29.1637	29.428	22.4994	14.4597	21.5695	16.8638	27.9965	29.7352	30.4381	17.9069	26.5144	23.5165	47.9917	41.4253	44.4972	32.7639	26.6489	28.5905	32.256	34.1484	32.8314	34.1632	26.6902	32.9119	45.7668	50.1035	59.2616	18.5995	33.3385	26.4074	18.7683	38.4592	37.2984	0.23285	5e-05	0.00085	0.3377	0.001	0.291	0.23285
slr1133	argH	L-argininosuccinate lyase	Amino acid biosynthesis	Glutamate family / Nitrogen assimilation	slr1133	NC_000911.1:783378-784764	27.1134	35.6805	28.4066	26.0713	28.8227	26.5378	34.2526	40.6119	46.4481	25.1232	31.0829	27.6758	40.8327	35.3923	62.4323	42.8729	51.6789	48.6958	31.4588	35.481	40.6856	17.8694	14.2685	17.0962	45.0834	36.7145	33.4026	11.2463	16.8193	23.0613	27.4882	32.4971	35.8711	26.0096	35.1707	25.127	0.5418	0.0001	0.82055	5e-05	5e-05	0.5463	0.5418
slr1134		mutator MutT homolog	DNA replication, restriction, modification, recombination and repair		slr1134	NC_000911.1:784768-785215	10.0686	8.47772	20.2772	3.38825	11.5009	31.9219	21.1996	38.7164	35.6865	17.1033	30.2798	28.8977	15.2269	24.9599	19.7041	12.8784	19.7345	17.2887	9.12665	28.8497	22.0642	5.70407	11.2786	11.2927	16.3336	15.5508	21.5083	22.5449	18.3236	21.03	2.61805	14.7072	18.244	2.94764	10.4915	5.244	0.54225	0.16265	0.4409	0.00505	0.49805	0.1804	0.54225
slr1135		unknown protein	Unknown		slr1135	NC_000911.1:785664-790406	1.45351	2.04183	2.94772	4.33309	1.7822	2.43004	2.32744	1.48126	1.28881	2.30559	2.02508	1.14713	1.26508	0.571415	2.61081	1.55218	1.10283	1.12816	1.63053	3.46273	1.35286	1.18332	0.780776	0.55087	4.67702	1.86934	0.500715	0.147824	0.233871	0.0834406	8.44012	1.75231	3.54275	3.21759	5.70928	2.74617	0.684	1	1	1	1	0.7838	0.684
slr1136	ctaCI	cytochrome c oxidase subunit II	Photosynthesis and respiration	Respiratory terminal oxidases	slr1136	NC_000911.1:790718-791717	97.5872	50.0534	52.8507	47.5873	57.2798	56.9681	24.0504	32.0447	27.085	57.8716	59.1473	76.3012	62.4468	62.8246	80.7397	118.9	135.645	142.898	46.1163	69.7731	59.5221	25.7532	33.9339	37.0831	68.8317	65.3384	62.7586	23.5524	25.869	24.8935	70.3988	77.3474	62.8307	84.2075	74.3496	96.0681	0.2792	5e-05	0.00115	0.00015	5e-05	0.2539	0.2792
slr1137	ctaDI	cytochrome c oxidase subunit I	Photosynthesis and respiration	Respiratory terminal oxidases	slr1137	NC_000911.1:791805-793461	148.824	61.4002	54.2007	76.4265	54.1158	73.9323	35.5848	44.5206	41.2592	66.0937	65.6406	58.5132	110.533	162.171	138.24	186.152	338.768	211.186	76.7321	70.8922	59.4229	26.3511	27.4672	27.1868	102.697	74.5762	68.6587	17.2438	16.8161	16.3523	111.613	102.895	69.7994	134.528	61.3001	92.2831	0.2328	5e-05	0.00555	5e-05	5e-05	0.9324	0.2328
slr1138	ctaEI	cytochrome c oxidase subunit III	Photosynthesis and respiration	Respiratory terminal oxidases	slr1138	NC_000911.1:793508-794210	108.534	44.4039	46.5162	50.7612	38.7853	61.9715	35.885	41.2879	43.2554	52.614	44.6723	39.4802	82.9249	99.8314	90.6977	132.431	192.237	141.675	53.199	51.5438	50.6926	16.3856	13.7394	18.0734	72.424	41.4184	39.1398	20.5656	14.3033	14.6697	59.7823	73.9228	73.3438	63.5638	40.549	50.6071	0.16455	0.18845	0.0085	5e-05	5e-05	0.11345	0.16455
slr1139	trxA	thioredoxin	Biosynthesis of cofactors, prosthetic groups and carriers	Thioredoxin, glutaredoxin and glutathione	slr1139	NC_000911.1:794361-794691	76.4333	39.2817	69.8374	23.2686	28.3492	80.5426	74.8412	126.364	69.0043	50.821	80.4607	71.0286	33.3272	84.1301	78.5917	32.4142	51.2522	54.3846	126.74	55.3638	67.5936	29.1853	31.0872	26.1746	112.489	84.2685	77.6971	71.7931	52.7942	55.2828	39.0177	52.5903	101.936	36.7968	30.3057	47.612	0.16385	0.04035	0.10655	5e-05	0.0138	0.0681	0.16385
slr1140		DegT/DnrJ/EryC1/StrS family protein	Other categories	Other	slr1140	NC_000911.1:794763-795900	27.5983	34.8591	30.8996	14.811	14.2513	15.757	23.3929	38.6306	32.4781	15.3079	26.6859	20.3794	22.9412	24.4317	31.1768	16.956	36.8631	28.2283	29.9012	30.8214	44.0287	9.44255	14.788	13.2325	36.3592	35.2209	37.9125	19.4576	25.887	20.7872	16.4398	37.433	49.1843	19.6822	11.8923	21.8845	0.00025	5e-05	0.7753	5e-05	0.0012	0.001	0.00025
slr1142		hypothetical protein	Hypothetical		slr1142	NC_000911.1:801642-802152	11.022	7.75304	20.1571	5.71207	11.704	20.1847	14.1467	12.2967	8.57248	27.2815	21.965	22.9378	8.60583	17.9561	16.2236	26.8696	23.3835	17.9152	12.03	12.2601	15.2641	7.71284	8.46086	6.19094	6.81863	9.50857	23.3509	56.5262	34.3356	34.7484	7.44475	10.5789	3.33059	16.3153	3.994	15.7312	0.9003	0.00265	0.086	0.0562	0.00015	0.2355	0.9003
slr1143		hypothetical protein	Hypothetical		slr1143	NC_000911.1:802206-803238	8.9115	7.16658	11.6545	11.1982	13.2052	9.03675	8.21088	10.7802	11.0073	13.6133	12.7349	16.4222	10.1346	9.0007	5.92683	12.1379	10.5803	14.3078	10.1443	8.67969	9.89191	14.8194	9.95448	13.9827	10.1291	6.97891	12.0707	16.1039	18.0292	15.9684	16.0052	5.13503	10.0768	8.96301	13.1631	27.383	0.42	0.01395	0.08525	0.0874	0.0113	0.0752	0.42
slr1145	gltS	Monocomponent sodium-dependent glutamate permease GltS	Transport and binding proteins		slr1145	NC_000911.1:809449-810658	15.4958	22.6387	22.9093	32.4272	25.5652	21.6801	20.6469	19.1088	14.8483	28.511	28.3587	26.2112	16.4587	8.87355	15.3474	21.8843	18.0882	23.4579	13.9462	10.8954	14.1825	34.3288	21.5958	24.4828	17.9053	17.5788	16.688	62.6904	59.1992	64.4079	19.0632	19.5166	18.4389	15.5705	20.1773	26.5379	0.16185	5e-05	0.0343	5e-05	5e-05	0.66515	0.16185
slr1147	hik2	two-component sensor histidine kinase	Regulatory functions		slr1147	NC_000911.1:811488-812793	20.2015	14.2066	25.2985	29.3124	26.0117	28.3719	26.1344	35.003	25.3473	32.3652	36.5876	39.7458	25.519	37.6089	35.6726	33.6688	31.6898	30.4597	29.8195	24.1016	26.2238	72.6161	50.5857	59.1989	28.1124	30.5222	19.6399	121.684	87.8987	95.941	27.1058	17.9312	27.1375	30.7365	28.2346	28.2122	0.07775	0.0181	0.82785	5e-05	5e-05	0.3003	0.07775
slr1148		unknown protein	Unknown		slr1148	NC_000911.1:813027-813594	2.08315	2.38464	12.0697	4.57356	7.2947	6.8766	10.7021	5.2633	7.85261	19.6883	14.7173	14.9373	3.02022	4.47373	2.79761	7.66438	4.79015	5.9039	1.76018	1.28178	10.0555	29.4122	19.4936	24.4457	5.91416	8.54479	8.74618	18.7286	16.4636	16.2691	4.16059	0	1.43376	7.02923	15.297	1.22804	0.7349	0.0039	0.18865	0.0002	0.0156	0.0922	0.7349
slr1149		ATP-binding protein of ABC transporter	Transport and binding proteins		slr1149	NC_000911.1:813798-815604	10.1192	8.19647	13.3006	35.2431	36.5682	32.7665	19.6621	22.3596	23.9582	23.6437	23.2189	26.3174	14.5377	28.4732	17.506	25.1315	28.4175	26.4407	27.4186	20.8856	27.9889	27.5759	26.7877	28.7062	20.6204	21.1669	24.5203	18.4028	25.025	23.7305	14.8727	20.4289	23.5264	17.9016	20.8243	35.5931	5e-05	0.28045	0.1044	0.49315	0.92945	0.1963	5e-05
slr1150		unknown protein	Unknown		slr1150	NC_000911.1:815702-816215	104.011	112.874	82.5546	115.148	108.407	119.93	143.211	183.556	235.849	96.8135	110.926	151.087	63.2681	105.114	115.835	72.8121	85.4564	77.3316	61.1169	60.408	78.7363	73.7934	126.3	125.338	59.0585	72.597	62.2054	30.9357	37.0428	36.0946	76.193	49.998	97.4245	86.4347	36.6518	73.7271	0.4593	5e-05	0.2451	0.0007	0.0001	0.5029	0.4593
slr1890		bacterioferritin	Transport and binding proteins		slr1890	NC_000911.1:822836-823367	248.242	282.785	266.326	153.592	173.833	204.535	253.37	231.226	274.459	102.568	94.1985	77.3944	265.515	689.797	689.466	138.262	107.605	145.283	267.848	293.108	273.323	87.8713	112.773	125.176	279.663	290.746	318.847	34.7362	28.7283	24.0885	231.227	280.632	308.069	145.833	170.603	146.972	0.0442	5e-05	5e-05	5e-05	5e-05	0.0012	0.0442
slr1894		probable DNA-binding stress protein	Translation	Nucleoproteins	slr1894	NC_000911.1:843104-843575	367.297	333.14	188.226	282.637	313.184	403.701	335.884	337.539	405.477	287.965	272.235	250.599	122.603	206.427	202.191	245.776	273.568	307.736	146.071	141.454	173.303	115.605	106.174	129.845	197.131	128.834	155.011	92.4957	132.31	90.6808	183.039	271.718	142.284	230.049	150.905	198.219	0.5532	0.00145	0.0244	0.04275	0.00325	0.8597	0.5532
slr1895		hypothetical protein	Hypothetical		slr1895	NC_000911.1:844179-845394	32.8866	26.711	44.6824	47.7805	42.4785	53.7485	31.07	42.6128	39.3229	34.0988	42.9559	42.0251	24.6077	32.1117	35.4266	31.7933	32.5078	35.8714	31.9121	25.7819	45.0468	47.73	41.8913	43.6813	42.1428	34.8846	33.1842	51.3298	69.0978	58.5415	44.6074	36.8442	37.7799	31.3764	32.0082	47.1186	0.08855	0.5759	0.5681	0.04965	0.0013	0.6545	0.08855
slr1896		hypothetical protein	Hypothetical		slr1896	NC_000911.1:845481-845874	11.2873	26.5025	18.3692	19.0542	38.3285	40.3477	19.0688	25.8	13.8859	38.3282	25.4697	36.5921	5.70997	11.2568	12.0719	10.1651	15.4354	21.9846	14.6638	23.4384	24.0803	19.2229	20.9715	22.328	8.77851	19.6614	24.5076	28.1187	40.3391	30.8454	20.6158	3.90592	4.98203	0	17.6519	12.9566	0.03735	0.01065	0.1446	0.96655	0.025	0.94425	0.03735
slr1897		periplasmic sugar-binding protein of ABC transporter	Transport and binding proteins		srrA	NC_000911.1:846508-847810	21.5509	26.3409	38.587	33.2159	37.6708	29.8839	18.8456	28.4967	25.1053	24.9754	34.6083	40.1447	18.0234	26.7015	30.7284	31.4043	28.3809	31.1925	26.768	18.1633	24.7335	33.0498	30.677	30.9533	24.1914	26.7482	27.5687	61.4044	63.389	62.5072	25.7237	19.3808	25.1552	38.204	35.6793	43.9529	0.41125	0.0012	0.2333	0.02755	5e-05	0.00535	0.41125
slr1898	argB	N-acetylglutamate kinase	Amino acid biosynthesis	Glutamate family / Nitrogen assimilation	slr1898	NC_000911.1:848073-848967	11.4473	14.8229	23.4839	18.9622	25.3571	21.3105	10.5832	16.3694	16.8434	17.0191	25.051	25.8682	13.0775	11.08	17.1872	10.45	10.7224	14.9499	7.64051	7.92936	13.8001	18.1972	13.3104	18.5767	14.427	8.00588	14.3742	22.7682	29.2419	27.7721	18.1708	7.18444	7.97584	15.6658	23.4182	23.0609	0.1762	0.0009	0.468	0.00685	0.0007	0.0191	0.1762
slr1899	ureF	urease accessory protein F	Central intermediary metabolism	Other	slr1899	NC_000911.1:849094-849748	48.437	47.8884	60.3467	56.0539	46.6192	89.0206	44.9656	70.4139	52.4342	66.6423	69.6054	63.5369	29.6252	25.9498	31.2048	58.4274	38.0811	52.8864	63.7932	50.8162	47.0612	111.604	86.0775	96.4982	52.5697	53.1025	55.3218	71.522	67.5743	66.5472	66.395	50.8015	66.2347	84.3681	73.7164	102.029	0.2837	0.0508	0.00825	5e-05	0.10705	0.05035	0.2837
slr1900		hypothetical protein	Hypothetical		slr1900	NC_000911.1:849801-850545	140.599	126.341	99.5343	90.6356	101.028	80.4918	64.7646	76.3436	63.7359	54.8346	74.231	64.5476	50.773	83.4478	116.576	64.4106	62.9636	67.6996	76.2583	95.4423	108.573	55.5361	58.9666	68.3783	73.912	92.5679	95.8611	39.52	58.6587	41.8426	72.6144	113.111	88.1239	67.5385	159.099	135.714	0.1281	0.5467	0.13925	0.00285	5e-05	0.10055	0.1281
slr1901		ATP-binding protein of ABC transporter	Transport and binding proteins		slr1901	NC_000911.1:850604-851585	35.6596	31.8203	32.6287	32.3113	27.1048	38.6902	31.2165	36.7979	36.5106	26.4513	42.384	32.1304	11.8689	20.2853	17.4779	21.1273	28.8661	26.2998	33.1825	23.8151	25.5553	28.2682	24.4562	23.4884	30.7241	28.2815	18.9404	16.212	25.458	21.9055	15.4275	38.344	38.5219	31.4475	31.1826	52.7282	0.91475	0.70645	0.0376	0.5542	0.1915	0.2429	0.91475
slr1902		putative transposase [ISY120a: 851653 - 852454]	Other categories	Transposon-related functions	slr1902,slr1903	NC_000911.1:851716-852447	154.166	121.501	135.581	169.643	157.196	153.149	144.782	156.538	129.142	179.154	155.98	177.366	107.795	106.886	81.8738	130.088	91.066	125.631	102.595	106.298	131.142	167.169	159.475	173.317	110.222	95.9698	132.027	309.579	224.019	184.63	103.327	88.6238	99.6285	223.008	236.397	183.785	0.4172	0.06395	0.3124	0.00615	5e-05	0.0001	0.4172
slr1903		putative transposase [ISY120a: 851653 - 852454]	Other categories	Transposon-related functions	slr1902,slr1903	NC_000911.1:851716-852447	154.166	121.501	135.581	169.643	157.196	153.149	144.782	156.538	129.142	179.154	155.98	177.366	107.795	106.886	81.8738	130.088	91.066	125.631	102.595	106.298	131.142	167.169	159.475	173.317	110.222	95.9698	132.027	309.579	224.019	184.63	103.327	88.6238	99.6285	223.008	236.397	183.785	0.4172	0.06395	0.3124	0.00615	5e-05	0.0001	0.4172
slr1194		hypothetical protein	Hypothetical		slr1194	NC_000911.1:874692-875361	78.657	77.4383	71.8618	77.0658	89.4169	107.047	90.6107	96.954	115.209	83.2754	87.2822	90.056	62.4173	90.1045	111.089	61.313	51.1353	81.9338	85.911	64.2352	79.4918	113.083	114.873	111.846	68.8437	92.3901	84.4586	104.087	99.8765	75.0027	54.4991	68.805	101.034	73.4818	87.4487	89.1988	0.3243	0.1092	0.08155	0.00555	0.37645	0.5296	0.3243
slr1195		hypothetical protein	Hypothetical		slr1195	NC_000911.1:875514-875979	25.9381	32.1686	28.132	34.0248	26.2675	27.7012	36.3129	45.934	41.5254	29.5448	48.7771	41.5738	28.549	56.4434	25.9925	27.3293	28.5847	27.7485	27.3312	24.1747	35.4377	38.8352	36.4351	37.8175	49.7142	44.977	55.5286	34.2186	29.526	27.1139	29.2804	25.4664	49.6244	12.2978	29.7581	47.6648	0.937	0.81325	0.1749	0.12035	0.00425	0.57425	0.937
slr1196		periplasmic protein, function unknown	Hypothetical		slr1196	NC_000911.1:876007-877297	26.2589	26.8888	32.9965	18.9855	23.5588	21.5125	37.393	40.9149	47.4093	19.7527	28.8917	27.874	33.4665	35.5506	61.5965	26.2373	41.2036	33.3375	22.3079	28.5511	31.2884	24.2077	24.9549	28.7008	27.6516	24.0061	29.1912	26.5532	27.5643	27.3665	27.518	30.8198	32.6849	23.7719	18.5149	22.8703	0.11665	5e-05	0.1203	0.67715	0.95915	0.06985	0.11665
slr1197		SMF protein	Other categories	Other	slr1197	NC_000911.1:877324-878521	12.1878	17.9947	17.2318	16.4008	18.5442	15.4653	23.1678	34.173	27.7614	22.0934	23.6093	23.3191	20.2131	30.6916	20.5137	20.7504	19.2003	19.7732	13.2585	19.8927	16.056	26.2682	24.8764	19.847	27.2765	10.8373	19.7774	49.4786	48.1399	50.6031	11.9022	18.0224	18.0865	4.6479	18.7463	21.0933	0.75845	0.0332	0.2612	0.01265	5e-05	0.7266	0.75845
ssr2009		hypothetical protein	Hypothetical		ssr2009	NC_000911.1:878936-879209	6.13721	4.5169	10.6368	0	19.7703	24.1206	36.2787	26.9781	13.4573	41.7588	24.3334	30.6737	9.89783	25.3971	4.81771	12.9562	15.6681	6.28909	16.4294	0	8.43104	10.2343	14.8449	18.5332	10.1056	0	19.2097	8.19808	4.03753	15.9198	13.4132	0	20.2168	14.6823	29.9178	4.50244	0.16495	0.52205	0.7792	0.2053	0.9325	0.5589	0.16495
slr1198		antioxidant protein	Other categories	Drug and analog sensitivity	slr1198	NC_000911.1:879407-880043	948.74	1025.58	781.751	524.005	536.778	586.203	492.835	641.706	773.412	234.302	324.578	230.303	1066.26	1834.51	2142.32	557.116	665.516	694.537	1064.55	1044.1	1235.1	254.491	308.932	326.983	963.382	1068.6	1133.29	70.2993	78.6472	60.1867	1031.75	1397.25	1039.45	1046.31	840.457	749.805	0.02755	5e-05	0.00015	5e-05	5e-05	0.1246	0.02755
slr1199	mutL	DNA mismatch repair protein MutL	DNA replication, restriction, modification, recombination and repair		slr1199	NC_000911.1:880146-881838	8.44874	11.1061	10.4651	7.66613	5.86664	10.1423	7.50503	10.2621	10.0269	6.88555	7.07145	7.06576	9.97479	13.3869	13.1621	9.70808	8.42371	8.89814	12.0107	12.0594	16.6261	13.1277	11.232	10.9533	11.6375	12.5829	17.8974	18.632	17.5019	19.1078	14.8573	9.9395	16.4662	10.171	9.05717	16.5309	0.24785	0.03155	0.10115	0.29855	0.0853	0.4817	0.24785
slr1200		urea transport system permease protein	Transport and binding proteins		slr1200	NC_000911.1:882022-883189	10.8176	19.9504	52.3141	40.8786	30.7029	33.8029	18.8781	22.5494	25.3145	39.2446	52.1948	51.7319	5.79857	14.5407	10.8458	26.0439	25.1731	25.1711	20.1414	10.0874	20.4905	8.55862	5.80767	6.87214	25.434	8.18782	13.9132	10.1124	8.40082	10.2901	8.90515	22.9709	7.56589	77.2349	23.2379	49.8663	0.2409	5e-05	0.00075	5e-05	0.0065	5e-05	0.2409
slr1201		urea transport system permease protein	Transport and binding proteins		slr1201	NC_000911.1:883286-884519	15.7816	20.543	25.8438	32.0092	30.24	26.659	17.5826	21.9634	25.5719	28.9582	39.6174	29.5221	8.1896	15.0541	17.15	28.8319	30.748	22.4148	25.9458	5.60644	16.7699	7.13997	5.67029	6.96055	19.3458	13.1879	14.4468	18.275	15.0212	14.7571	15.724	3.22654	8.19438	81.7821	21.6722	37.0604	0.06235	5e-05	0.0019	5e-05	0.89205	5e-05	0.06235
slr1202		permease protein of sugar ABC transporter	Transport and binding proteins		slr1202	NC_000911.1:884634-885531	19.3252	23.1839	20.8827	27.5143	29.7354	24.6282	14.887	17.8706	22.8538	20.8601	23.8157	17.0175	13.731	28.3064	22.5644	28.4423	34.2053	28.5171	17.8303	16.5799	14.9408	22.0606	16.685	20.4751	16.9119	8.07404	10.9065	22.5728	18.3922	23.1618	24.6464	15.2899	19.8588	46.9859	32.8444	36.4763	0.198	0.37975	0.0691	0.227	0.00655	0.0029	0.198
slr1203		hypothetical protein	Hypothetical		slr1203	NC_000911.1:885640-886078	15.7284	27.0473	17.6237	37.5754	53.7357	51.1334	19.7529	23.4429	17.0681	54.7942	48.7672	52.2931	5.88554	14.9156	16.2617	19.4483	14.5759	30.3891	4.19204	20.2697	12.1218	19.214	14.9003	20.0679	11.4062	25.4832	14.8219	12.7885	11.9407	9.21857	7.52329	12.9196	6.27614	11.4278	41.5762	30.6906	0.0008	5e-05	0.0653	0.108	0.1189	0.0135	0.0008
slr1204		protease	Translation	Degradation of proteins, peptides and glycopeptides	slr1204	NC_000911.1:886183-887542	110.57	504.103	126.719	97.4614	105.227	88.1796	106.104	200.017	172.287	261.611	305.386	292.243	139.28	212.793	283.158	116.852	178.273	149.828	108.627	152.929	154.091	141.187	100.043	100.318	63.2841	45.7523	87.4872	85.9029	425.875	124.47	66.8108	273.749	75.3099	472.328	141.646	491.511	0.005	5e-05	0.0641	0.13485	5e-05	5e-05	0.005
slr1205		similar to chlorobenzene dioxygenase, ferredoxin component	Other categories	Other	slr1205	NC_000911.1:887589-888084	76.9814	141.632	83.2981	52.266	52.3304	46.0672	65.5985	97.9683	92.5035	110.331	143.719	104.896	59.855	97.7126	79.5985	35.1166	46.6245	66.5639	66.3123	52.1102	91.6261	50.9903	46.121	56.5634	59.037	74.3044	73.2943	72.3949	121.103	60.7459	30.7337	75.2845	59.1331	63.8335	52.3793	82.2159	0.00065	0.0007	0.01465	0.0296	0.1851	0.36715	0.00065
slr1206		hypothetical protein	Hypothetical		slr1206	NC_000911.1:888357-888993	17.3118	21.6207	18.0752	20.0043	18.4556	18.5469	18.8496	25.8451	18.735	43.0575	39.8892	34.201	12.54	12.5425	20.3802	17.0409	14.3795	19.4548	13.7734	24.4833	18.2302	24.9675	20.4189	20.936	13.1611	1.41979	15.9618	32.0746	35.3776	31.6589	13.0995	18.1209	15.9538	4.21688	24.5099	34.6064	0.9794	5e-05	0.58805	0.3383	0.0001	0.30385	0.9794
slr1207		hypothetical protein	Hypothetical		slr1207	NC_000911.1:889060-890605	24.6435	33.7841	27.1542	15.9826	22.3912	22.9006	19.2256	30.1801	31.5108	36.5569	37.4736	38.7279	14.2716	14.2604	24.9471	23.0008	19.7645	22.2381	20.4895	19.8233	18.6866	25.4924	21.7808	27.1203	21.4525	18.6024	16.9302	33.2	41.6647	32.869	18.8851	9.38136	23.292	32.6401	18.3452	40.5248	0.0767	0.00055	0.2223	0.0824	0.0001	0.00435	0.0767
ssr2016		hypothetical protein	Hypothetical		ssr2016	NC_000911.1:890826-891024	0	12.2525	0	16.3558	27.8322	98.5246	80.9064	105.915	42.7532	262.039	244.106	298.991	26.744	0	0	5.98753	10.6322	0	12.767	12.5441	7.25941	34.1767	117.823	44.8038	25.5846	0	13.5735	25.9278	116.568	94.6054	47.6951	0	0	66.39	187.716	157.356	0.22285	0.00015	0.4489	0.01805	0.03465	0.03005	0.22285
slr1208		probable oxidoreductase	Other categories	Other	slr1208	NC_000911.1:891275-893249	17.1787	20.4828	20.4006	14.9608	18.4791	15.2726	16.4591	19.9343	21.2974	8.64197	9.29609	10.1995	16.5199	34.6228	44.8117	12.04	11.4967	14.6264	28.0156	17.0486	28.0184	13.3297	9.5156	13.1781	32.5627	25.9469	28.5497	14.9116	12.9255	15.4533	23.4232	25.0899	25.5566	11.0146	7.87849	17.787	0.3497	5e-05	5e-05	5e-05	5e-05	0.00035	0.3497
slr1209		hypothetical protein	Hypothetical		slr1209,slr1210	NC_000911.1:893260-893972	12.5657	33.0363	37.3807	32.0621	25.354	37.3945	32.5887	44.9105	41.8417	19.1753	35.1723	25.3372	25.381	47.2164	36.8068	25.8188	23.6938	18.3625	40.4995	31.4184	33.6448	13.8542	16.0221	15.9282	58.8677	74.3423	24.5732	4.9142	3.53614	1.81396	43.4864	43.8062	33.8774	14.7882	20.7311	27.3944	0.6305	0.07725	0.07445	0.00275	0.00795	0.06665	0.6305
slr1210		unknown protein	Unknown		slr1209,slr1210	NC_000911.1:893260-893972	12.5657	33.0363	37.3807	32.0621	25.354	37.3945	32.5887	44.9105	41.8417	19.1753	35.1723	25.3372	25.381	47.2164	36.8068	25.8188	23.6938	18.3625	40.4995	31.4184	33.6448	13.8542	16.0221	15.9282	58.8677	74.3423	24.5732	4.9142	3.53614	1.81396	43.4864	43.8062	33.8774	14.7882	20.7311	27.3944	0.6305	0.07725	0.07445	0.00275	0.00795	0.06665	0.6305
slr1211	cobN	cobalt-chelatase subunit CobN	Biosynthesis of cofactors, prosthetic groups and carriers	Cobalamin, heme, phycobilin and porphyrin	slr1211	NC_000911.1:893983-897262	4.36941	3.1528	7.22173	3.93025	4.98706	2.5175	4.29508	4.79179	5.22145	5.17914	6.94592	5.4558	3.94791	4.01426	2.77684	2.67456	4.62325	3.71907	4.29568	4.5508	4.54422	4.57485	3.95478	4.27549	8.68525	4.13798	5.41475	9.95909	6.95434	6.64924	3.09801	2.86119	6.21311	4.17001	4.22789	5.24766	0.22765	0.0574	0.88765	0.7602	0.1111	0.625	0.22765
slr1212		similar to two-component sensor histidine kinase	Regulatory functions		slr1212	NC_000911.1:897353-899888	1.35543	1.6475	2.72764	6.20545	5.89135	2.53313	5.08757	5.67322	6.83954	3.10035	2.50251	3.68989	5.52963	9.1504	9.47515	10.622	10.8185	9.6839	6.61378	4.98906	4.44285	5.33274	4.388	3.53649	7.5005	6.62332	6.70002	2.5165	2.54014	2.51461	5.79836	4.90415	3.95492	4.02143	2.6057	2.0891	0.00095	5e-05	0.14035	0.2344	5e-05	0.06545	0.00095
slr1213		two-component response regulator AraC subfamily	Regulatory functions		slr1213	NC_000911.1:899936-900662	12.0601	8.67581	15.2128	10.2987	9.82483	8.55343	23.2732	21.1135	24.6714	30.0414	20.8673	28.2982	5.47068	26.1243	21.2189	14.8407	14.7885	15.7366	17.5615	13.6039	10.0327	11.1458	13.0816	12.8246	16.2281	17.3745	15.1574	45.7146	37.1911	32.9269	8.40228	4.68016	11.364	3.17356	5.35394	7.92778	0.37795	0.2663	0.4416	0.56865	0.00015	0.3043	0.37795
slr1214		two-component response regulator PatA subfamily	Regulatory functions		slr1214	NC_000911.1:901196-902315	24.5649	38.9998	95.7192	200.057	81.6174	38.3029	27.5939	34.2251	44.945	64.8689	80.6435	62.4576	90.99	298.948	129.429	37.3496	15.3083	19.8176	39.7499	60.1555	68.6428	108.78	126.897	117.33	14.5623	58.8448	18.272	28.9489	35.1224	33.0188	123.737	28.6462	40.3281	32.8559	17.1476	79.8538	0.00355	5e-05	5e-05	5e-05	0.70825	0.05355	0.00355
slr1215		hypothetical protein	Hypothetical		slr1215	NC_000911.1:902386-903055	4.41433	23.3686	27.7785	47.7156	25.7071	51.405	26.4803	42.3685	35.5431	37.7777	42.83	31.9996	32.4599	72.9504	16.8317	25.7353	16.3328	16.0226	12.8575	19.6137	23.0783	49.4627	36.5097	26.7148	10.8544	15.1116	9.93631	62.9476	56.4458	65.0783	19.4302	13.7408	25.2584	8.46619	9.02561	6.86145	0.0009	0.48885	0.0019	5e-05	5e-05	0.0131	0.0009
slr1216		Mg2+ transport protein	Transport and binding proteins		slr1216	NC_000911.1:904114-905506	8.44801	10.5637	7.25476	11.5025	17.7067	11.0476	7.29899	8.38004	10.9301	6.66412	8.30255	7.59921	12.8904	13.3786	28.9628	16.4484	10.4616	17.5666	14.1851	8.72206	15.3648	8.09212	5.17132	6.95322	12.3959	8.43112	14.5925	14.3366	10.3523	14.4694	8.00325	17.5275	11.423	24.2985	10.5831	25.4075	0.0423	0.23755	0.21405	0.0001	0.53215	0.0226	0.0423
slr2070		hypothetical protein	Hypothetical		slr2070	NC_000911.1:906971-907826	76.3901	98.2933	97.8606	66.4954	67.7348	88.7392	110.4	128.67	134.599	77.5162	69.421	113.268	79.9571	89.5612	97.3098	42.6351	42.6905	39.5886	92.1648	81.4998	93.3217	45.6449	70.9796	65.1128	120.544	95.7835	117.207	101.297	78.3095	71.1745	84.0076	77.5381	112.848	49.8482	40.5258	58.038	0.2858	0.00015	0.00035	0.0059	0.0434	0.0005	0.2858
slr2071		unknown protein	Unknown		slr2071	NC_000911.1:907989-908313	164.455	129.101	98.3123	69.6881	56.8797	167.527	411.334	520.395	637.845	148.182	139.088	222.162	136.46	187.996	169.475	70.9859	68.3221	56.3016	85.2819	130.868	88.1447	48.5281	105.207	71.5446	144.814	91.7741	113.014	8.97449	13.5184	14.5724	193.568	88.6288	144.31	90.5868	56.9665	55.5591	0.1657	5e-05	5e-05	0.0515	5e-05	0.00145	0.1657
slr2072	ilvA	L-threonine deaminase	Amino acid biosynthesis	Branched chain family	slr2072	NC_000911.1:911356-912883	18.9004	27.6765	31.1191	17.3886	15.6128	18.3516	22.6806	27.7629	26.1716	9.61945	11.0686	11.2387	17.9426	39.0316	48.4417	10.9755	13.3111	14.3371	46.395	24.6406	43.406	13.8187	11.7556	11.4707	47.769	43.9875	42.3397	19.4147	22.854	19.5926	30.0734	25.4605	39.0441	21.0975	12.6926	18.5314	0.0319	5e-05	5e-05	5e-05	5e-05	0.00155	0.0319
slr2073	ycf50	hypothetical protein YCF50	Hypothetical		slr2073	NC_000911.1:913295-913856	231.618	220.63	157.709	121.216	166.955	139.479	443.975	466.551	470.783	187.258	202.666	240.042	619.564	491.308	620.275	326.482	327.694	316.14	119.785	213.677	223.831	33.6617	32.8109	38.7896	161.4	128.317	164.927	30.2219	39.0761	26.6254	290.982	338.061	155.691	125.814	82.471	122.165	0.0824	5e-05	0.0056	5e-05	5e-05	5e-05	0.0824
slr2074		similar to mannose-1-phosphate guanylyltransferase	Energy metabolism	Sugars	slr2074	NC_000911.1:914051-914441	53.5848	41.4062	39.8707	63.8021	90.3907	81.2839	42.1171	41.8655	26.9907	45.9615	36.1046	42.8994	38.5826	60.0992	56.2346	49.8806	28.106	41.3481	51.4518	36.1279	43.3212	37.5258	38.453	32.7504	15.8557	24.9985	49.6858	25.3814	29.9303	28.0135	41.7301	51.5866	40.3695	45.8042	65.0998	37.1968	0.01025	0.48305	0.18695	0.26855	0.6982	0.67995	0.01025
slr2075	groES	10kD chaperonin	Cellular processes	Chaperones	slr2075	NC_000911.1:915303-915624	181.556	1677.97	542.088	507.021	618.614	1168.43	731.224	1211.07	1638.22	1028.64	1085.98	1153.29	1800.73	3230.61	4267.61	205.768	235.35	186.542	708.134	517.591	949.447	563.423	207.825	187.596	806.782	688.51	688.249	817.739	2375.23	1341.83	736.071	171.642	691.718	676.443	532.357	817.745	0.85295	0.3479	5e-05	5e-05	0.00035	0.17055	0.85295
slr2076	groEL1	60kD chaperonin	Cellular processes	Chaperones	slr2076	NC_000911.1:915720-917346	203.444	1748.41	771.58	457.935	713.996	705.275	403.766	593.478	816.969	549.999	552.797	615.48	1892.93	3736.97	4789.24	220.395	269.78	255.991	730.382	581.072	794.633	402.052	181.456	161.099	946.671	708.492	850.074	405.969	2155.11	773.017	842.879	217.258	845.095	681.528	543.332	828.954	0.17695	0.6188	5e-05	5e-05	0.2861	0.71645	0.17695
slr2077		probable ABC transporter, periplasmic binding protein	Transport and binding proteins		slr2077	NC_000911.1:917815-920014	9.15107	4.48918	7.10955	5.75291	6.86979	6.44595	4.13335	3.41596	3.48213	8.86861	7.54395	5.8019	1.93197	3.32248	2.26286	15.1472	14.0685	12.1919	3.2937	3.19111	1.75916	12.0874	7.46092	8.59396	5.75682	2.05139	1.9525	6.87407	5.42908	4.27112	3.43646	2.15632	2.5907	3.34125	3.2979	2.19057	0.68855	5e-05	5e-05	5e-05	0.02975	0.82885	0.68855
slr2078		hypothetical protein	Hypothetical		slr2078	NC_000911.1:920330-920915	6.19253	13.9588	13.7291	11.1637	7.91309	16.2058	11.4442	11.6801	10.4735	26.0891	21.6185	26.229	12.3807	14.7173	6.70238	7.28079	9.35022	7.83301	8.5685	9.49168	8.63391	24.8717	22.387	25.1248	8.83079	12.9168	15.537	63.2729	61.9202	45.1872	14.344	6.19389	15.108	25.6059	7.42308	18.8094	0.89185	0.00025	0.25945	0.00035	5e-05	0.25715	0.89185
slr1826		hypothetical protein	Hypothetical		slr1826	NC_000911.1:927332-927758	14.7878	17.2134	26.467	31.6612	34.1944	16.5854	15.6543	16.7215	11.8236	18.7798	17.3939	18.6946	15.6973	15.5205	8.48867	7.66993	6.35663	6.89808	10.9984	12.8188	26.8361	17.2959	18.8002	24.3381	24.1843	27.0002	7.75945	39.0798	34.5382	39.1527	19.5865	9.98174	13.1123	11.0836	9.6728	11.3273	0.19045	0.37265	0.08715	0.4272	0.01275	0.503	0.19045
slr1827		hypothetical protein	Hypothetical		slr1827	NC_000911.1:927958-928750	12.0146	10.4641	12.1697	6.19221	8.70672	15.8549	13.9208	21.2609	14.1476	12.2804	16.3934	14.8184	32.2243	7.34064	16.3081	10.27	10.1983	7.34788	14.1758	10.9614	11.0998	23.6635	16.08	16.3804	10.5098	6.66301	12.7501	28.1197	20.0373	29.1008	24.9984	17.9567	14.8113	7.91189	12.4475	15.767	0.64085	0.38335	0.0053	0.02165	0.00045	0.0841	0.64085
slr1828	petF, fdx	ferredoxin, petF-like protein	Photosynthesis and respiration	Soluble electron carriers	slr1828	NC_000911.1:931638-931959	20.7921	26.5081	45.3314	10.285	17.91	23.2358	49.3931	51.4726	48.0134	56.9698	52.1525	48.3521	25.7035	24.8528	17.2498	18.7485	10.5059	8.99	22.4892	33.7191	37.3308	5.62249	7.48704	13.2421	97.1015	45.4101	62.5681	80.9497	53.1608	67.0402	27.2055	20.5899	46.5924	30.1399	14.4102	9.43552	0.0686	0.7509	0.1094	0.0023	0.9025	0.1531	0.0686
slr1829	phaE	putative poly(3-hydroxyalkanoate) synthase component	Unknown		slr1829	NC_000911.1:932070-933063	51.7609	42.742	34.0083	56.9754	70.2086	72.3759	23.202	31.3021	38.554	33.0102	44.1845	46.7215	63.2219	41.9546	49.617	112.183	108.691	125.595	44.4363	50.3481	40.5791	34.3872	32.2995	34.7278	37.9855	43.5013	47.563	45.0211	43.7241	40.7927	61.9407	44.8588	38.6721	94.9585	53.1698	82.4278	0.0199	0.0025	0.0001	0.03385	0.97815	0.00975	0.0199
slr1830	phaC	poly(3-hydroxyalkanoate) synthase	Central intermediary metabolism	Polysaccharides and glycoproteins	slr1830	NC_000911.1:933156-934293	40.8997	37.2521	26.1701	64.9425	54.6313	41.0807	19.8336	29.0581	28.0825	22.9431	35.1787	32.5614	53.7889	31.3716	32.3533	82.3457	105.433	98.4176	31.2609	43.7071	31.5463	24.1429	27.8117	23.1102	25.8789	40.932	32.7892	13.1049	21.2405	17.6479	38.3208	39.6294	34.1891	43.3029	39.0382	55.9837	0.02075	0.0753	0.00015	0.01275	5e-05	0.23035	0.02075
slr1834	psaA	P700 apoprotein subunit Ia	Photosynthesis and respiration	Photosystem I	slr1834	NC_000911.1:941685-943941	17730.6	18549.8	12775.1	3397.53	2856.7	2058.66	9837.71	8155.17	8900.49	764.909	1004.96	676.987	15257.2	29473.8	42787.6	9714.23	14924.8	10189.1	26157.4	18629.8	18492	559.331	634.712	595.53	36569.6	38159.7	25833.1	313.285	214.822	190.854	18027.6	22702.9	21004.9	3175.2	1006.34	2317.23	5e-05	5e-05	0.0026	5e-05	5e-05	5e-05	5e-05
slr1835	psaB	P700 apoprotein subunit Ib	Photosynthesis and respiration	Photosystem I	slr1835	NC_000911.1:944186-946382	18073.4	18806.6	12695.7	3485.27	3066.77	2267.12	9352.7	8138.29	8458.43	725.409	1049.47	615.022	16085.7	32675.6	44356.9	11399.8	20736.5	11832.1	27381	22190.6	20742.8	582.587	715.302	643.433	35172.8	41193.5	26550.7	177.924	157.771	124.452	19270.6	24975.2	24448.1	3193.62	905.771	2527.99	5e-05	5e-05	0.0099	5e-05	5e-05	5e-05	5e-05
slr1837		two-component system response regulator OmpR subfamily	Regulatory functions		slr1837	NC_000911.1:953751-955427	31.1308	31.7496	50.7745	27.8655	34.0015	57.6681	41.0308	64.6572	54.1432	39.3204	41.6619	51.759	29.187	62.31	49.2978	31.023	36.5296	31.3119	40.3051	46.9051	39.2186	68.2817	69.1509	80.8864	48.8698	49.581	40.7733	59.5248	59.4461	48.9342	59.0441	36.6529	43.9799	55.2457	49.5046	48.4966	0.8942	0.2595	0.2561	0.03865	0.39765	0.7387	0.8942
slr1838	ccmK3	carbon dioxide concentrating mechanism protein CcmK homolog 3, putative carboxysome assembly protein	Photosynthesis and respiration	CO2 fixation	slr1838	NC_000911.1:955804-956116	42.5712	62.0388	67.9341	30.3124	49.9111	127.363	166.747	208.968	180.78	90.6657	107.835	109.811	67.8472	35.2501	76.5429	21.0679	36.6671	35.6274	75.572	67.9106	116.49	60.8779	32.0406	45.4877	62.4162	88.1547	84.0297	84.1913	59.9792	75.8342	79.1334	75.9313	90.998	11.3082	74.1335	43.3516	0.44255	5e-05	0.00965	0.0004	0.7022	0.01925	0.44255
slr1839	ccmK4	carbon dioxide concentrating mechanism protein CcmK homolog 4, putative carboxysome assembly protein	Photosynthesis and respiration	CO2 fixation	slr1839	NC_000911.1:956274-956613	66.106	130.857	124.259	63.7744	46.9627	91.8833	183.158	178.84	162.003	89.8028	119.728	90.7933	98.8226	118.479	124.647	34.8204	51.4109	40.5807	156.43	131.042	178.946	51.4853	59.6686	55.7705	170.943	114.345	188.302	206.99	148.679	168.179	102.53	109.232	158.27	24.8266	59.4037	79.0581	0.03025	5e-05	5e-05	5e-05	0.50525	0.0008	0.03025
slr1840		hypothetical protein	Hypothetical		slr1840	NC_000911.1:956672-957788	10.2817	17.3207	25.1325	7.95331	7.99878	14.105	24.4403	28.3635	22.9837	16.3944	21.7517	20.616	15.1391	19.1566	21.6387	6.55251	7.88093	6.82138	26.7859	24.7152	31.2971	21.2526	14.1752	16.9498	28.3021	23.5671	36.1362	46.2955	47.0607	56.5333	20.428	17.8416	33.7119	7.95631	11.2113	10.9234	0.0125	0.0104	5e-05	0.00155	0.00095	0.0004	0.0125
slr1841		probable porin; major outer membrane protein	Cell envelope	Membranes, lipoproteins and porins	slr1841	NC_000911.1:958136-960029	2278.06	1782.86	1720.33	2178.11	2386.58	2198.55	3264.82	2890.96	3369.18	3280.2	2808.87	3048.69	8777.59	10252.8	12362.2	2537.77	3330.24	2764.56	4922.41	4126.75	3892.99	3556.3	5435.01	5343.76	2849.17	4990.69	3595.14	1645.05	1881.94	1376.04	6938.03	3554.18	4705.13	4138.03	2570.18	3475.65	0.52565	0.7272	5e-05	0.4743	0.00045	0.071	0.52565
slr1842	cysK	cysteine synthase	Amino acid biosynthesis	Serine family / Sulfur assimilation	slr1842	NC_000911.1:960098-961094	18.438	14.7148	18.785	18.6489	18.5307	9.77929	14.6138	14.8071	21.8652	11.9205	20.0246	15.4254	13.4136	24.182	27.4668	13.8043	15.2003	16.9238	27.8675	19.7232	25.3722	9.05894	9.78483	14.5815	39.7097	19.5353	25.7946	31.9256	26.1445	31.0302	19.0858	18.1709	23.1203	11.749	13.7321	12.4982	0.62335	0.50775	0.0595	5e-05	0.7604	0.0539	0.62335
slr1843	zwf	glucose 6-phosphate dehydrogenase	Energy metabolism	Pentose phosphate pathway	slr1843	NC_000911.1:961200-962730	64.4582	49.4847	37.3513	44.4921	57.1813	47.0124	28.8054	34.3806	37.3648	34.3144	45.7708	42.6903	49.2143	34.6879	50.0174	58.98	69.0194	77.3876	43.0337	45.0574	47.5459	24.6482	25.1442	27.9486	55.961	43.1196	42.2463	40.2018	42.509	35.7101	47.3759	36.0203	29.5402	61.5419	49.743	54.3846	0.92635	0.03435	0.021	0.0002	0.2057	0.0263	0.92635
slr1844	uvrA	excinuclease ABC subunit A	DNA replication, restriction, modification, recombination and repair		slr1844	NC_000911.1:962887-965800	7.90684	8.60565	8.40515	10.4291	13.3441	13.0776	7.0753	7.03592	7.73457	13.9672	18.0559	15.757	5.37033	2.50625	5.24186	11.207	15.1106	13.7925	7.01762	5.87738	4.89885	13.1041	14.1618	14.1971	2.48519	4.11287	6.31798	17.593	17.1556	14.192	7.42168	4.25878	5.54527	17.4165	20.6136	17.2981	0.0382	5e-05	5e-05	5e-05	5e-05	5e-05	0.0382
slr1535		hypothetical protein	Hypothetical		slr1535	NC_000911.1:972484-973954	9.75022	9.60459	12.7059	33.4491	51.5076	57.3274	61.4305	78.309	89.6988	45.2281	43.5903	48.4056	39.1938	87.7942	137.554	51.7711	51.1683	56.6987	47.5929	29.9513	65.1747	33.0906	34.3011	32.2858	68.0023	43.6789	61.7239	45.4922	44.8674	38.1672	59.1313	35.0489	48.3497	58.0312	52.0947	53.8486	5e-05	5e-05	0.02005	0.0102	0.03365	0.3965	5e-05
slr1536	recQ	ATP-dependent DNA helicase RecQ	DNA replication, restriction, modification, recombination and repair		slr1536	NC_000911.1:974052-975489	4.56966	6.20379	12.7923	10.0128	11.146	17.35	16.607	25.1905	24.5724	21.2503	24.5173	27.2197	10.004	15.8032	18.0306	13.9067	11.0417	14.174	12.4948	6.64632	15.1811	16.4308	14.8022	17.986	8.07535	14.3491	18.3743	47.2107	45.1264	42.7888	13.3356	7.02541	10.5622	21.1764	11.0922	14.7836	0.02345	0.28485	0.4603	0.01925	5e-05	0.0591	0.02345
slr1537		unknown protein	Unknown		slr1537	NC_000911.1:975778-976648	5.90846	8.13992	12.1375	10.2413	10.7234	5.91402	8.30553	9.55559	11.9761	9.95513	12.6994	12.922	7.3326	2.40896	6.45919	10.6596	11.6856	9.16595	7.97187	9.05899	8.36603	7.23652	8.38112	7.93625	15.0941	14.033	13.4516	17.4825	16.2941	12.3708	4.61805	9.95689	6.59546	1.26579	10.2074	7.71435	0.923	0.27125	0.0337	0.71655	0.6381	0.7776	0.923
slr1538		cobalamin biosynthesis protein D	Biosynthesis of cofactors, prosthetic groups and carriers	Cobalamin, heme, phycobilin and porphyrin	slr1538	NC_000911.1:976747-977842	2.44554	4.04671	5.60031	3.39513	5.95489	3.09378	4.01011	6.13201	6.64856	5.33669	8.23142	9.29925	2.9534	2.55114	4.30135	5.56527	4.41984	4.78194	5.36077	3.56422	4.02769	7.37497	5.56834	6.81463	9.61869	1.34898	2.67807	10.2246	8.17167	10.727	6.26303	2.84048	4.38667	10.3987	4.00038	6.3827	0.9128	0.0964	0.1709	0.0633	0.00975	0.21605	0.9128
slr1540		mRNA-binding protein	Translation	Nucleoproteins	slr1540	NC_000911.1:977931-978867	54.5264	97.2672	70.6173	59.2718	55.3878	36.0487	74.6278	83.7514	89.6541	28.2076	36.9615	30.1884	104.194	171.203	280.939	28.8394	33.9893	40.0422	91.6022	88.5936	135.844	19.6166	23.4061	25.3112	94.2791	106.756	136.499	44.6203	35.1142	35.7756	96.9364	77.7891	125.26	67.4268	35.091	53.2346	0.0439	5e-05	5e-05	5e-05	5e-05	0.00025	0.0439
slr1541		hypothetical protein	Hypothetical		slr1541	NC_000911.1:978940-979573	43.2972	60.4083	44.1739	36.8093	33.5148	33.6794	57.3963	65.7271	74.6675	20.4657	23.6687	24.5295	88.1945	180.409	208.696	27.1741	31.0385	29.7566	63.8104	63.6405	66.0273	16.5529	13.7867	13.4066	89.9273	73.454	76.043	7.12925	10.0105	11.7284	55.0715	38.8758	62.9823	41.4381	40.7216	22.163	0.0754	5e-05	5e-05	5e-05	5e-05	0.05135	0.0754
slr1542		2-C-methyl-D-erythritol 2,4-cyclodiphosphate synthase	Other categories	Other	slr1542	NC_000911.1:979684-980170	33.6171	24.9185	23.5114	18.6723	18.0755	23.7701	34.2206	61.7856	48.9441	10.5245	22.71	16.2186	51.082	82.1927	97.4066	9.10547	17.1275	18.0813	16.4887	34.3869	33.9455	13.6814	5.49406	9.40719	7.17565	33.8322	31.4113	13.0076	9.34798	12.4328	7.42801	13.3181	39.3094	7.91857	8.5751	13.829	0.21525	5e-05	5e-05	5e-05	0.0032	0.07315	0.21525
slr1543		DNA-damage-inducible protein F	DNA replication, restriction, modification, recombination and repair		slr1543	NC_000911.1:980275-982629	21.701	23.0024	11.9956	16.6623	16.9484	14.7987	17.5432	20.8004	19.6868	13.4302	14.7744	11.3639	18.4256	24.0389	16.9155	18.8285	16.2308	20.4521	14.2838	14.3444	13.2712	17.022	10.8475	10.2794	22.2056	12.8054	17.8461	17.9869	17.9732	21.2719	15.8875	12.7908	16.3021	22.202	16.0194	23.2826	0.59765	0.01615	0.764	0.6812	0.75235	0.267	0.59765
ssr2595	hliB, scpD	high light-inducible polypeptide HliB, CAB/ELIP/HLIP superfamily	Other categories	Adaptations and atypical conditions	ssr2595	NC_000911.1:982967-983180	38.9805	8.58115	20.6062	111.41	106.257	549.215	429.272	256.601	158.882	3311.01	1668.81	2963.02	44.1332	31.9716	55.0717	51.866	24.5137	9.0277	33.4079	24.8624	17.8272	195.994	638.103	265.621	19.195	10.3277	10.245	105.68	693.707	413.905	40.131	15.2988	0	127.695	195.291	314.04	5e-05	5e-05	0.27575	5e-05	0.00305	0.00305	5e-05
slr1544		unknown protein	Unknown		slr1544	NC_000911.1:983228-983540	45.4013	47.2566	25.9748	238.762	261.264	232.11	225.981	134.465	64.0478	1633.05	852.794	1392.87	67.7492	77.8221	61.9633	43.8053	37.9038	27.3143	16.9227	31.3879	48.4286	332.632	836.897	477.037	35.9423	8.41282	24.5087	75.7767	450.138	198.252	70.9456	49.8018	41.7074	253.554	447.326	466.863	5e-05	5e-05	0.00595	5e-05	5e-05	5e-05	5e-05
slr1545	sigG	RNA polymerase ECF-type (group 3) sigma-E factor	Transcription	RNA synthesis, modification and DNA transcription	slr1545	NC_000911.1:983803-984475	710.315	321.023	358.414	284.938	295.885	151.822	1051.8	1064.51	1008.06	348.67	403.704	422.409	2099.37	2278.49	2616.14	755.871	1039.41	793.592	1281.62	1338.73	1220.51	100.393	137.308	126.424	1212.58	1686.08	1370.9	403.978	232.643	218.84	1824.53	1399.76	1241.87	529.16	354.576	424.848	0.00835	5e-05	0.00015	5e-05	5e-05	5e-05	0.00835
slr1546		hypothetical protein	Hypothetical		slr1546	NC_000911.1:984561-985200	153.745	98.8466	124.455	101.92	111.92	52.8408	314.381	434.936	357.962	103.048	149.778	138.059	712.777	858.575	842.342	164.051	274.965	260.241	320.261	464.677	426.292	57.2658	75.1616	74.9022	324.583	430.116	423.978	49.1618	49.4522	49.9574	383.937	458.174	456.12	118.25	141.028	159.435	0.08125	5e-05	5e-05	5e-05	5e-05	5e-05	0.08125
slr1547		hypothetical protein	Hypothetical		slr1547	NC_000911.1:985223-986222	24.5932	19.6133	21.6541	27.6266	17.876	17.6684	53.8141	66.7035	50.1573	27.5066	41.0201	31.9369	76.0191	65.1579	62.9496	29.674	35.9126	29.5115	52.334	62.2475	52.1477	38.0666	31.6084	27.7581	36.1192	42.9148	51.4023	37.9129	37.2889	33.6853	52.41	56.1992	53.057	22.1946	27.1418	32.0227	0.83645	5e-05	0.00025	0.0002	0.2211	0.0004	0.83645
slr1549		polypeptide deformylase	Translation	Protein modification and translation factors	slr1549	NC_000911.1:994342-994906	252.227	172.158	140.586	225.507	209.286	296.337	176.377	218.412	178	183.147	195.865	190.49	69.1418	61.4102	59.1791	69.9595	51.1755	77.3127	122.582	143.097	151.365	237.892	247.034	250.281	124.39	149.337	127.158	70.6972	88.9457	54.4955	147.114	198.735	148.766	151.572	176.476	210.331	0.189	0.95045	0.762	0.00025	5e-05	0.6047	0.189
ssr2611		hypothetical protein	Hypothetical		ssr2611	NC_000911.1:995021-995219	65.2228	44.164	71.9943	39.2302	8.29111	206.902	237.531	215.39	171.013	208.938	224.179	215.274	21.636	18.892	57.9753	34.2029	37.6941	15.2233	76.2251	57.4068	39.9268	35.0782	25.3172	33.6028	101.912	54.6249	40.7206	61.2104	42.8584	43.664	67.3448	84.3747	51.2541	66.8716	41.7634	36.3129	0.34575	0.83785	0.79495	0.10415	0.3683	0.4722	0.34575
slr1550	lysS	lysyl-tRNA synthetase	Translation	Aminoacyl tRNA synthetases and tRNA modification	slr1550	NC_000911.1:995274-996807	11.7564	27.19	29.4118	12.1327	15.8367	12.245	16.581	20.9019	19.7115	12.4925	16.898	15.9028	15.2137	16.0865	23.4864	9.24276	12.1964	10.0603	28.0996	34.4934	32.3331	9.95599	8.70116	11.8191	37.3397	21.138	32.7051	9.04518	15.4644	12.5014	19.8336	13.9067	38.4466	17.0066	17.3814	14.109	0.0089	0.01955	0.00545	5e-05	5e-05	0.03655	0.0089
slr1552		unknown protein	Unknown		slr1552	NC_000911.1:999028-1001563	5.29773	7.04138	4.54607	3.20485	3.83347	2.25167	2.95782	2.65009	2.49155	2.60995	4.09172	2.96102	3.38581	6.12289	2.67248	4.1784	3.61975	2.59812	4.96722	2.89158	2.45775	3.04733	2.01661	1.922	3.68669	3.60037	2.09375	5.86279	4.25359	3.84176	3.54763	3.2866	3.70774	4.97925	5.38251	3.96929	0.0125	0.30665	0.46265	0.0657	0.06215	0.24965	0.0125
slr1748		probable phosphoglycerate mutase	Other categories	Other	slr1748	NC_000911.1:1011974-1012888	58.9267	51.5565	56.3922	50.2915	42.7112	47.0579	65.1047	83.0142	97.4475	104.453	122.814	129.67	50.544	54.5447	75.321	45.3926	39.0282	51.1827	59.1998	40.3711	56.4036	98.2647	78.7259	93.7881	70.8591	51.6677	57.4158	278.293	187.1	206.924	70.1318	45.3281	42.1602	70.9426	50.9575	47.3374	0.44925	0.00275	0.12315	0.0008	5e-05	0.74385	0.44925
slr1751		periplasmic carboxyl-terminal protease	Translation	Degradation of proteins, peptides and glycopeptides	slr1751	NC_000911.1:1015510-1016782	627.651	521.707	270.73	290.645	365.438	544.916	559.734	724.334	953.616	358.904	349.701	517.452	312.403	704.431	774.328	241.57	247.897	285.081	294.013	333.077	364.234	287.128	434.692	449.085	225.661	307.205	290.39	98.7831	137.778	87.975	422.145	369.511	397.496	345.179	381.594	394.215	0.48395	5e-05	0.0007	0.2269	5e-05	0.73935	0.48395
slr1752		hypothetical protein	Hypothetical		slr1752	NC_000911.1:1016829-1017495	253.69	172.611	130.601	121.598	119.201	285.987	382.44	536.353	597.059	161.268	163.102	223.843	242.223	449.453	406.326	140.129	182.069	180.945	158.874	189.598	196.852	142.814	188.34	185.236	161.29	183.092	170.94	32.8364	42.9857	35.3502	263.737	217.179	251.763	143.418	163.446	194.254	0.79125	5e-05	0.0001	0.65455	5e-05	0.02465	0.79125
slr1218	ycf39	hypothetical protein YCF39	Hypothetical		slr1218	NC_000911.1:1018649-1019126	29.0135	19.2669	18.3722	18.8079	14.7701	27.4442	50.4096	52.7756	46.8001	27.8923	30.8091	34.6775	40.1533	15.4067	30.3921	23.3569	20.9801	20.9087	33.1658	52.1424	36.1899	16.7278	12.4307	14.7901	25.4714	30.7074	27.4845	34.2812	44.288	49.3119	43.7827	28.1794	16.5334	16.2594	9.05197	9.48411	0.7266	0.0007	0.19445	5e-05	0.03255	0.00835	0.7266
slr1219	ureE	urease accessory protein E	Central intermediary metabolism	Other	slr1219	NC_000911.1:1019154-1019583	6.22177	9.35528	7.96612	7.55825	6.29561	15.1951	28.4474	27.3742	24.8531	11.9973	18.8033	20.3367	29.6527	24.3443	2.09907	8.00388	15.4978	7.50503	16.2274	25.9101	12.4981	11.1746	5.53988	10.0297	4.65773	7.24072	13.4212	19.5066	19.117	30.1138	9.92306	25.1301	23.7741	7.07075	11.0181	9.33273	0.5732	0.023	0.0635	0.0141	0.0102	0.0665	0.5732
slr1220		hypothetical protein	Hypothetical		slr1220	NC_000911.1:1019807-1020761	120.511	97.1683	86.0825	123.079	135.97	169.613	86.6436	86.8921	79.6015	171.344	146.729	175.93	52.2353	51.5038	57.0926	87.0164	82.2349	91.6414	79.0254	85.5732	93.1015	151.537	139.613	155.545	64.1306	75.2359	91.0144	80.2564	116.68	70.5575	77.7651	84.4872	75.2288	148.773	173.905	172.99	0.07865	5e-05	0.0111	5e-05	0.30095	0.0001	0.07865
slr1222		unknown protein	Unknown		slr1222	NC_000911.1:1021420-1022008	13.105	11.16	15.786	12.5128	25.7548	24.2895	26.9892	30.7281	26.7213	37.3282	40.8243	43.4654	11.3145	3.91458	15.9747	21.0399	10.5672	20.7436	7.8946	15.6469	12.6121	43.889	36.3935	31.7168	2.7388	17.9512	20.1715	115.226	85.227	115.079	5.67977	6.18335	6.81948	8.73209	10.253	18.6765	0.0674	0.005	0.07185	5e-05	5e-05	0.0991	0.0674
slr1223		hypothetical protein	Hypothetical		slr1223	NC_000911.1:1025422-1026442	13.0799	20.342	16.8298	27.1579	29.0319	23.1656	20.74	26.9916	25.1309	9.32851	16.6023	15.7525	24.2295	21.9545	34.7181	20.7392	18.7709	24.682	22.2656	18.6951	24.681	21.6956	20.6642	27.2955	43.3956	28.3717	27.3972	24.9351	22.7439	29.2015	15.4408	13.2477	26.5641	18.8125	26.2612	13.3049	0.02405	5e-05	0.1695	0.6663	0.0941	0.79905	0.02405
slr1224		ATP-binding protein of sugar ABC transporter	Transport and binding proteins		slr1224	NC_000911.1:1026510-1027737	15.3469	16.9686	12.7056	15.0634	22.7763	18.9889	15.8608	20.232	19.5977	13.6556	16.9805	16.5089	17.5845	28.2008	16.168	18.5919	14.0973	14.3278	18.8788	17.6227	21.0259	22.4073	18.8909	18.7792	28.6594	24.4888	26.7144	66.2448	54.0505	65.3426	22.2219	12.5361	18.1287	21.8172	19.4288	18.1689	0.2271	0.11155	0.11945	0.7414	5e-05	0.5641	0.2271
slr1225		serine/threonine kinase	Regulatory functions		slr1225	NC_000911.1:1027843-1029331	17.2285	15.7403	9.9808	15.1967	16.3059	16.354	13.6432	22.7564	17.2091	14.2073	18.1551	20.5961	11.7078	14.7712	12.1392	16.9409	14.237	15.8806	7.07193	7.73476	12.5924	24.49	17.3745	21.9653	13.9786	10.7543	14.2806	32.1007	32.4518	30.7821	15.5223	6.73327	10.5991	14.2192	7.78601	10.8478	0.57535	0.90335	0.22735	5e-05	5e-05	0.98765	0.57535
slr1226	purC	phosphoribosyl aminoidazole succinocarboxamide synthetase	Purines, pyrimidines, nucleosides and nucleotides	Purine ribonucleotide biosynthesis	slr1226	NC_000911.1:1030194-1030989	49.4225	46.3843	45.058	44.6716	40.3823	22.8839	30.6182	31.801	32.5862	22.7645	27.1222	27.1489	67.3024	61.3918	59.5169	38.2156	32.3089	38.0301	40.2169	42.9099	64.5676	30.6483	26.3326	29.4608	72.5782	50.3659	59.4787	81.3574	48.7949	61.1887	40.5111	72.3356	34.0901	59.135	30.9369	31.3842	0.16805	0.05325	0.0046	0.0005	0.7413	0.3344	0.16805
slr1227		chloroplastic outer envelope membrane protein homolog	Cell envelope	Membranes, lipoproteins and porins	slr1227	NC_000911.1:1031201-1033787	37.9833	44.5451	58.875	25.476	33.7243	32.0051	65.2336	79.3792	98.9618	56.5606	61.8765	71.8161	52.4938	79.7212	93.9543	57.6824	81.1001	69.6801	59.9592	38.168	53.4988	36.0338	51.9483	48.773	69.1734	62.6353	70.9142	109.472	97.2573	107.6	58.2198	48.2107	85.6653	38.8301	30.3388	30.8813	0.03195	0.0129	0.6039	0.41925	0.01	0.00015	0.03195
slr1228		peptide-chain-release factor 3	Translation	Protein modification and translation factors	slr1228	NC_000911.1:1033901-1035545	33.6374	46.1929	56.5081	31.5436	33.4215	31.0771	31.5281	37.9949	36.7784	24.2679	32.0477	25.3704	27.2303	29.4393	36.0999	29.7911	30.3204	27.5545	67.5516	50.5762	58.6928	26.1002	23.5338	22.9817	65.9046	54.2781	54.4335	40.3693	43.6985	41.6301	27.2298	45.3435	58.8991	25.1319	32.5187	33.7991	0.0753	0.0049	0.6878	5e-05	0.0194	0.03465	0.0753
slr1229		sulfate permease	Transport and binding proteins		slr1229	NC_000911.1:1035592-1037089	16.2624	16.5395	18.4442	7.39371	7.65704	6.59754	11.3315	12.5623	11.6278	9.91531	12.4055	10.2674	2.85061	5.51338	6.45956	7.41633	8.83292	5.86296	14.8654	6.32793	6.83821	12.4322	6.05871	7.77266	21.1122	8.99738	13.0639	5.92981	6.06412	8.49651	9.63604	10.7345	11.8439	4.35284	6.26409	5.57305	0.0002	0.4566	0.1074	0.6748	5e-05	0.0112	0.0002
slr1230		hypothetical protein	Hypothetical		slr1230	NC_000911.1:1037188-1039042	10.8825	11.7095	15.738	13.0551	4.18316	7.75818	13.7901	19.8744	15.5379	14.4816	15.9236	13.5225	12.5379	15.2837	12.2132	11.3375	9.28612	6.33836	18.8519	10.7251	12.8091	15.8758	13.1798	11.3597	15.2843	6.69404	9.2834	3.37069	5.01564	5.41413	15.2989	10.1827	14.1343	10.12	8.20725	11.317	0.23405	0.46805	0.21995	0.8429	0.0244	0.4205	0.23405
slr1232		unknown protein	Unknown		slr1232	NC_000911.1:1039195-1039732	178.355	128.401	142.453	89.6321	83.4681	106.932	189.585	300.137	350.666	87.7551	117.501	99.6272	461.358	802.946	806.879	271.818	296.899	315.396	593.879	369.864	262.941	212.271	191.905	216.213	640.58	715.009	416.361	33.2397	32.4168	41.0468	473.512	263.256	459.448	258.82	220.911	155.224	0.0132	5e-05	5e-05	5e-05	5e-05	0.0004	0.0132
ssr2047		hypothetical protein	Hypothetical		ssr2047	NC_000911.1:1040091-1040355	321.788	188.408	175.404	104.966	113.52	277.892	445.755	428.904	510.43	467.327	416.739	391.237	243.124	311.253	218.376	105.166	113.13	159.588	124.915	274.196	153.465	222.325	245.727	265.13	168.552	258.332	188.731	120.915	119.106	66.601	149.116	166.953	153.173	158.987	189.607	146.772	0.12165	0.37915	0.00035	0.05035	0.0001	0.8027	0.12165
slr1233		succinate dehydrogenase flavoprotein subunit	Energy metabolism	TCA cycle	slr1233	NC_000911.1:1040530-1042258	47.5369	32.5512	34.0183	20.5959	16.4947	21.097	32.5675	51.6712	46.0352	25.5457	33.8995	27.8739	37.3356	27.3599	40.0535	22.8537	29.8656	33.4682	39.5742	41.3926	36.3473	47.8153	41.4883	44.9042	50.918	46.4993	32.1063	19.481	24.1994	20.6263	36.209	41.8015	40.4092	50.7051	36	39.2678	0.0004	5e-05	0.21645	0.27725	5e-05	0.7132	0.0004
ssr2049		unknown protein	Unknown		ssr2049	NC_000911.1:1042305-1042557	32.1175	21.7699	35.4323	19.7954	39.8206	43.898	90.7888	77.3162	97.1492	110.596	66.4551	108.35	67.0766	21.2244	29.0401	57.2785	81.0642	60.7343	32.8019	35.5885	43.8329	40.5708	48.934	44.7266	85.3531	42.8767	53.6437	47.7696	39.5807	29.0294	59.0761	8.88491	61.3962	85.9138	19.9496	88.3824	0.66875	0.69245	0.08885	0.4636	0.09805	0.2806	0.66875
slr1234		protein kinase C inhibitor	Regulatory functions		slr1234	NC_000911.1:1042608-1042953	28.7992	54.3513	44.4913	45.3881	33.4834	42.6728	83.0966	77.6771	86.9502	94.0624	78.3409	84.8309	94.3236	62.5638	90.5627	86.6075	72.4447	82.5426	95.7575	63.0578	82.4713	41.8519	55.6884	38.5801	71.3403	75.0296	102.282	84.795	49.923	49.0528	59.5976	73.5254	68.7935	29.9551	28.624	57.3366	0.8442	0.77395	0.8725	0.0006	0.07575	0.04545	0.8442
slr1235		hypothetical protein	Hypothetical		slr1235	NC_000911.1:1042998-1043880	32.0532	23.2048	36.2357	42.5263	39.1398	54.0262	27.2145	36.3336	34.6195	51.7798	66.7094	69.4204	23.52	36.7115	23.8231	37.3232	35.7904	33.226	21.9412	22.0937	31.7042	49.0961	53.3991	57.1541	28.3806	22.3263	38.2818	25.5333	56.142	28.1182	15.018	41.1999	23.5128	35.6937	38.746	44.8234	0.0389	5e-05	0.17295	5e-05	0.181	0.04925	0.0389
slr1236		hypothetical protein	Hypothetical		slr1236	NC_000911.1:1043916-1044450	123.447	99.7672	125.537	208.17	177.263	371.101	246.963	252.716	266.086	269.563	235.262	329.959	51.8358	48.4961	57.7627	103.782	79.6913	44.4253	48.7754	88.1899	45.3033	51.571	103.308	71.0315	55.9845	81.9857	61.3345	48.9232	56.9456	36.7287	101.447	78.4202	65.4895	50.0964	54.5645	56.1728	5e-05	0.35885	0.0567	0.12055	0.03335	0.02665	5e-05
slr1237		cytosine deaminase	Purines, pyrimidines, nucleosides and nucleotides	Pyrimidine ribonucleotide biosynthesis	slr1237	NC_000911.1:1047004-1048357	92.9338	81.2306	113.663	43.8396	52.549	51.9734	123.178	181.05	217.699	65.9598	90.3159	93.3628	61.1981	122.808	131.676	99.0091	107.042	96.1636	68.8964	29.947	66.2323	17.2236	16.3066	16.8035	98.6038	48.3131	77.0446	64.3866	50.6173	49.6908	71.3771	69.8644	59.9604	57.8756	37.4245	61.6446	0.0017	5e-05	0.7701	5e-05	0.02785	0.12875	0.0017
ssr2060		unknown protein	Unknown		ssr2060	NC_000911.1:1050489-1050729	8.29759	11.6437	7.30716	0	14.6694	33.3026	20.214	15.203	13.3395	33.5597	20.6895	26.9501	0	0	0	8.70945	1.79086	12.8872	15.4786	26.4666	4.44106	17.2254	3.95964	14.7576	0	31.1589	55.0553	8.26095	3.76353	11.0055	54.4451	9.87215	34.9184	20.5918	8.01235	12.6566	0.3076	0.27655	0.00145	0.6099	0.02885	0.17	0.3076
ssr2061		glutaredoxin	Biosynthesis of cofactors, prosthetic groups and carriers	Thioredoxin, glutaredoxin and glutathione	ssr2061	NC_000911.1:1050811-1051078	88.8755	63.4764	67.1951	137.861	227.534	305.437	180.611	163.836	138.927	384.768	376.845	369.273	39.6616	17.9519	30.3955	91.3024	65.4345	100.885	55.7064	95.0501	65.2657	231.467	221.37	229.047	110.81	67.9474	40.7017	103.976	94.597	62.529	74.566	24.1037	37.2721	157.588	201.971	118.887	5e-05	5e-05	0.00355	5e-05	0.3665	0.0017	5e-05
slr1238	gshB	glutathione synthetase	Biosynthesis of cofactors, prosthetic groups and carriers	Thioredoxin, glutaredoxin and glutathione	slr1238	NC_000911.1:1051158-1052121	51.8057	48.8997	52.5293	72.178	59.6694	76.2764	27.8665	41.742	31.9731	64.31	91.0663	87.2012	16.0896	16.1843	17.8665	44.6309	45.9491	41.2548	52.1181	34.0359	40.4073	109.773	107.463	118.474	58.9565	23.7312	42.4907	27.2359	41.4459	31.0652	31.6584	27.8003	44.4874	57.4734	87.6592	99.7746	0.09965	5e-05	5e-05	5e-05	0.1351	5e-05	0.09965
ssr2062		hypothetical protein	Hypothetical		ssr2062	NC_000911.1:1052517-1052784	1764.91	1067.29	1301.9	961.779	1081.64	5525.46	1041.33	1154.14	1077.88	568.903	723.928	635.805	1529.47	1116.66	972.654	1079.55	1327.36	1361.12	2315.76	2240.73	1208.3	289.979	296.706	349.257	1775.5	2299.75	1963.86	26.3044	43.4292	29.7394	1812.83	2480.46	2316.19	635.281	1011.41	794.165	0.0092	5e-05	0.79155	5e-05	5e-05	5e-05	0.0092
slr1239	pntA	pyridine nucleotide transhydrogenase alpha subunit	Biosynthesis of cofactors, prosthetic groups and carriers	Nicotinate and nicotinamide	slr1239	NC_000911.1:1053954-1055547	207.367	164.838	168.448	191.65	141.834	180.179	86.0649	126.671	131.198	52.6644	64.7935	53.2163	88.152	94.1287	124.596	158.311	181.749	191.772	155.974	123.193	166.989	81.1376	99.3526	99.26	189.473	152.14	161.151	47.401	48.7822	41.3168	143.538	180.193	190.341	121.391	105.459	88.379	0.8107	5e-05	0.0072	0.0008	5e-05	0.00515	0.8107
slr1240		unknown protein	Unknown	Unknown	slr1240	NC_000911.1:1055573-1056113	114.291	135.497	113.876	99.6169	83.8481	127.875	117.637	115.186	113.355	53.1315	49.9684	38.9249	87.9803	162.071	125.705	155.871	210.058	151.612	182.255	140.171	131.617	51.2717	60.5555	58.5073	209.103	137.02	130.061	7.44208	13.4515	9.14648	145.822	203.749	155.019	99.6891	96.2149	56.5935	0.4062	5e-05	0.07495	5e-05	5e-05	5e-05	0.4062
slr1241		hypothetical protein	Hypothetical	Hypothetical	slr1241	NC_000911.1:1056118-1056466	109.183	106.134	129.754	81.041	64.4006	183.62	148.217	170.869	201.17	70.4853	88.9684	64.7342	108.819	139.232	77.2793	106.319	175.828	163.499	121.597	138.019	117.055	40.9418	58.1562	77.8612	179.101	76.6976	125.693	5.03681	4.4627	7.02193	106.401	171.999	104.648	33.2806	37.5722	75.2074	0.81595	5e-05	0.08325	5e-05	5e-05	0.0003	0.81595
ssr2067		hypothetical protein	Hypothetical	Hypothetical	ssr2067	NC_000911.1:1056713-1056944	113.422	88.974	89.2093	39.539	31.8766	200.196	215.705	151.101	259.357	84.9995	43.9482	46.9591	59.3875	127.491	36.3449	65.8667	93.3289	59.4818	54.8112	52.7846	97.0863	34.7852	23.9864	21.0117	61.2218	47.3874	46.5511	1.63224	4.64016	3.33904	68.3185	42.6075	85.5128	29.3072	23.2145	14.178	0.7944	0.0001	0.9292	0.00875	0.2438	0.04765	0.7944
slr1434	pntB	pyridine nucleotide transhydrogenase beta subunit	Biosynthesis of cofactors, prosthetic groups and carriers	Nicotinate and nicotinamide	slr1434	NC_000911.1:1056984-1058427	173.393	85.6828	120.84	73.4547	58.1609	66.098	88.7583	110.868	136.057	29.3064	44.2356	32.2311	121.174	179.899	203.696	96.7256	170.307	123.918	118.275	74.1051	97.7889	31.2945	36.4577	33.9574	170.87	117.3	102.722	18.9398	19.2091	20.0988	115.073	166.888	129.354	83.6661	52.9503	79.7669	0.00465	5e-05	0.15945	5e-05	5e-05	0.0003	0.00465
slr1435		PmbA protein homolog	Translation	Protein modification and translation factors	slr1435	NC_000911.1:1058536-1059820	9.46378	14.2432	12.8851	10.7539	18.7482	7.04866	8.74231	11.4329	10.1252	9.34228	10.2923	9.83471	7.04148	6.72993	11.7706	8.52361	8.08198	10.1207	19.1616	13.0354	14.4404	9.29818	7.89354	8.26699	8.96028	8.88721	14.2296	10.5912	11.2539	11.4328	11.2167	10.3815	13.0393	5.80682	7.55514	10.1699	0.98715	0.8271	0.8023	0.0003	0.82495	0.13095	0.98715
slr1436		unknown protein	Unknown		slr1436	NC_000911.1:1059921-1060773	8.171	12.7285	16.01	7.33988	2.38864	5.47059	9.87968	8.72015	7.56124	5.95458	7.78367	4.26311	6.46316	2.90046	5.7974	5.83424	4.1745	4.02961	9.48632	9.6972	14.2954	9.49666	8.75471	8.14132	12.349	13.0494	14.5338	8.31938	5.75488	8.02233	11.239	13.9304	14.3784	0	2.7115	4.31785	0.00465	0.06455	0.8046	0.23975	0.0076	0.00405	0.00465
slr1437		unknown protein	Unknown		slr1437	NC_000911.1:1060900-1061239	279.73	279.586	282.562	92.4544	62.6654	135.407	421.012	511.816	531.338	80.4918	109.155	81.4009	398.426	425.623	511.055	128.065	167.351	183.628	502.195	319.533	467.751	96.2338	93.0122	108.553	567.756	562.917	467.812	35.7685	29.7759	29.0281	405.647	505.992	416.67	112.907	129.693	132.705	5e-05	5e-05	5e-05	5e-05	5e-05	5e-05	5e-05
slr1438		hypothetical protein	Hypothetical		slr1438	NC_000911.1:1061241-1062111	161.53	165.08	176.428	52.4638	40.3715	62.2944	179.151	226.178	229.598	49.6161	55.7866	52.3261	301.444	234.481	293.893	123.729	149.486	136.704	285.258	268.343	330.923	64.6785	70.2277	70.4022	324.251	323.569	300.891	92.4588	61.8136	62.554	276.408	433.634	287.727	107.219	119.08	128.339	5e-05	5e-05	0.0013	5e-05	5e-05	5e-05	5e-05
ssr2406		unknown protein	Unknown		ssr2406	NC_000911.1:1065397-1065622	20.3882	7.27443	26.221	32.0411	53.2863	31.6636	47.3762	67.1325	52.2116	79.6495	79.9524	84.5584	0	50.3994	7.81879	22.8265	20.7043	15.3639	9.54635	7.78564	18.1042	21.4273	31.5196	20.0962	16.4466	10.0117	16.9199	25.2815	26.166	40.8537	32.1225	11.8688	25.1964	11.4124	47.9143	15.392	0.0642	0.17335	0.9443	0.1205	0.16235	0.89505	0.0642
slr1440		hypothetical protein	Hypothetical		slr1440	NC_000911.1:1069177-1069609	28.7958	21.4219	24.7626	17.0574	30.5216	68.0533	23.7251	35.3688	30.0312	24.1765	34.1551	33.6034	25.7487	3.3384	8.3059	19.8767	23.1638	20.2472	8.08105	18.2773	19.3283	25.5259	32.7999	25.7944	9.53482	24.7336	11.3718	18.4619	14.9527	15.4993	15.9537	22.5056	27.7901	6.9359	9.30258	22.1482	0.08015	0.8446	0.10375	0.0118	0.7944	0.14995	0.08015
slr1441		hypothetical protein	Hypothetical		slr1441	NC_000911.1:1076064-1076454	8.68234	3.87671	7.97415	12.3777	3.46322	15.55	10.2774	6.82803	12.2685	27.1959	34.3523	19.4477	16.8612	0	14.6699	14.6915	10.0641	6.36124	6.49241	9.64528	3.6101	22.8278	20.7912	23.3932	11.0324	14.9301	6.77534	22.1126	20.1535	20.8306	0	0	15.1385	22.2344	5.44537	24.0685	0.2912	0.0047	0.95615	0.0045	0.0603	0.11375	0.2912
slr1442		hypothetical protein	Hypothetical		slr1442	NC_000911.1:1077754-1078612	50.3342	40.4803	35.2729	57.2355	76.2028	49.9878	26.8982	39.0988	40.421	37.7858	56.6264	62.2223	36.4172	26.3256	32.8459	51.3398	60.7855	57.5316	41.1897	43.1386	47.5687	45.5111	65.7594	51.5553	33.0651	47.4014	61.2291	70.1096	81.0759	71.4626	66.9454	38.3167	46.12	68.3347	54.3501	44.2322	0.04955	5e-05	0.00475	0.10935	0.0041	0.5778	0.04955
slr1443		serine/threonine kinase	Regulatory functions		slr1443	NC_000911.1:1078656-1080501	4.28705	4.72124	8.41811	6.63489	12.4159	14.3944	6.71964	8.37103	7.07905	9.35412	9.35898	10.6779	8.79873	6.39663	4.10459	10.2881	8.41877	8.53636	7.95458	6.79982	7.16918	16.467	12.2904	12.8849	7.58068	7.31916	4.13936	23.8918	26.2022	31.7455	1.91144	8.14299	6.9645	14.8489	10.1226	14.1427	0.0031	0.01705	0.0838	5e-05	5e-05	0.0018	0.0031
slr1444		hypothetical protein	Hypothetical		slr1444	NC_000911.1:1080694-1081696	20.6894	14.3722	6.21715	39.344	31.8114	50.5026	11.8205	12.9886	15.8472	8.79466	15.4412	14.3775	31.1256	71.2983	49.7726	76.0296	90.7132	77.3871	15.4488	17.5411	14.1726	23.9473	32.2186	26.1471	15.475	25.0874	11.9109	20.32	22.1932	18.7021	3.79199	25.295	12.5215	17.4201	24.2897	18.3176	5e-05	0.70425	0.01475	0.00075	0.3452	0.13195	5e-05
ssr2422		unknown protein	Unknown		ssr2422	NC_000911.1:1081886-1082141	65.4216	57.4301	25.0209	86.1701	99.4347	289.862	98.5558	81.7974	77.1212	116.591	115.299	142.112	32.1755	113.224	90.2969	89.3026	94.1703	92.1914	70.961	29.9893	29.1339	83.9167	83.7566	77.8562	45.3167	51.3839	34.5868	52.7383	54.9513	43.5351	47.494	37.9789	29.7906	8.89819	206.387	123.097	5e-05	0.04325	0.43215	0.0084	0.5591	0.0044	5e-05
slr1448		fructokinase	Energy metabolism	Sugars	slr1448	NC_000911.1:1089399-1090323	30.3759	16.1102	22.5646	27.6073	22.8137	29.3564	13.6556	24.9073	29.9084	12.6634	17.2948	18.5922	11.2202	13.5429	9.76072	21.8005	22.4001	27.0298	11.3932	11.6312	11.5415	17.8085	12.9405	19.7558	9.18517	16.0796	23.6599	23.3161	22.4722	27.5508	13.4867	12.6906	23.758	13.87	12.1977	17.5906	0.46495	0.0044	0.0041	0.0294	0.0269	0.57175	0.46495
slr1449		hypothetical protein	Hypothetical		slr1449	NC_000911.1:1090679-1091279	55.635	33.7921	34.2059	47.846	44.8322	41.7974	26.8249	33.1209	31.6683	39.7256	48.4473	43.4887	45.7232	26.029	31.091	51.6137	46.8784	61.3963	21.2523	38.3426	22.1107	46.9038	41.5805	47.3199	33.4238	26.68	21.9143	33.8638	21.5159	17.8741	53.3773	35.1748	11.9425	86.6999	59.0583	47.6777	0.6775	0.0027	0.03015	0.0034	0.5205	0.0073	0.6775
slr1450		unknown protein	Unknown		slr1450	NC_000911.1:1091316-1091631	14.344	19.5979	15.6823	8.55791	27.7627	34.8344	31.0075	52.9834	57.4402	50.4545	67.8988	69.5348	46.6356	29.9995	28.6204	32.3702	34.2523	29.1381	4.06818	9.50652	14.1532	13.7987	21.0123	21.7481	14.7301	40.134	20.5742	22.445	23.208	30.2855	18.1937	0	7.43961	18.8337	41.0597	13.0764	0.26505	0.10445	0.6882	0.04825	0.96535	0.0805	0.26505
slr1356	rps1a	30S ribosomal protein S1	Translation	Ribosomal proteins: synthesis and modification	slr1356	NC_000911.1:1097076-1098063	303.281	463.292	473.976	477.211	406.424	437.921	435.234	502.336	613.738	632.82	810.491	697.107	177.517	293.284	450.461	212.375	216.782	222.613	443.55	417.864	591.625	327.49	414.921	451.419	612.88	459.754	561.002	342.86	428.996	281.004	298.755	451.73	549.573	536.645	578.525	560.141	0.78105	0.002	0.08745	0.1612	0.0136	0.16885	0.78105
slr1357		putative transposase [ISY100c: 1098251 - 1099197]	Other categories	Transposon-related functions	slr1357	NC_000911.1:1098322-1099171	0	2.25255	0	0.558521	1.77001	0	0	0.104977	0.176661	0.152068	0.385293	0	0.474931	0	0	0	0.183659	0.539601	0	0.917346	0	1.22706	1.0037	0.263759	2.02444	0	0	0.513631	0.310385	0.841798	0	0	1.69891	0	2.27805	0	1	1	1	1	1	1	1
slr1362		hypothetical protein	Hypothetical		slr1362	NC_000911.1:1104245-1104647	10.4809	14.6735	22.7478	39.8883	27.8785	35.8629	14.3337	33.7803	31.1243	33.5392	39.3265	42.9956	8.92908	10.8838	4.65399	16.3318	15.4027	15.8894	36.2523	21.9546	28.4242	33.9299	37.6443	45.2524	48.9832	30.5726	38.5423	75.6446	72.3828	82.9645	22.9882	14.2566	33.5929	18.1623	15.0155	24.9351	0.0061	0.0319	0.0859	0.10575	0.00175	0.56165	0.0061
slr1363		hypothetical protein	Hypothetical		slr1363	NC_000911.1:1105665-1107168	11.5666	18.4093	14.2305	14.6628	26.0813	15.1547	10.1603	13.7867	12.7139	11.4761	11.5518	14.308	7.1593	8.72433	8.14574	19.2658	15.7406	18.3445	8.52832	11.3606	11.9557	9.3885	10.8334	15.0688	11.4119	14.2579	11.5188	19.3807	23.3752	30.9325	8.15807	8.08554	12.6645	17.291	15.0927	17.0141	0.2253	0.8558	0.00075	0.4579	5e-05	0.02015	0.2253
slr1364	bioB	biotin synthetase	Biosynthesis of cofactors, prosthetic groups and carriers	Biotin	slr1365,slr1365,slr1366	NC_000911.1:1107241-1109452	123.747	157.701	163.419	136.115	139.333	116.815	124.722	151.91	133.812	106.785	126.376	117.795	68.5191	41.3832	111.272	80.2293	91.1764	78.5499	109.679	109.712	130.756	109.168	98.4822	110.94	170.672	128.136	126.08	238.011	214.728	258.669	103.201	136.17	113.375	87.1963	67.5507	100.818	0.61285	0.13155	0.46195	0.4885	0.0016	0.07585	0.61285
slr1366	(lspA)	lipoprotein signal peptidase (signal peptidase II)	Cellular processes	Protein and peptide secretion	slr1365,slr1365,slr1366	NC_000911.1:1107241-1109452	123.747	157.701	163.419	136.115	139.333	116.815	124.722	151.91	133.812	106.785	126.376	117.795	68.5191	41.3832	111.272	80.2293	91.1764	78.5499	109.679	109.712	130.756	109.168	98.4822	110.94	170.672	128.136	126.08	238.011	214.728	258.669	103.201	136.17	113.375	87.1963	67.5507	100.818	0.61285	0.13155	0.46195	0.4885	0.0016	0.07585	0.61285
slr1365	(bioY)	hypothetical protein	Hypothetical		slr1365,slr1365,slr1366	NC_000911.1:1107241-1109452	123.747	157.701	163.419	136.115	139.333	116.815	124.722	151.91	133.812	106.785	126.376	117.795	68.5191	41.3832	111.272	80.2293	91.1764	78.5499	109.679	109.712	130.756	109.168	98.4822	110.94	170.672	128.136	126.08	238.011	214.728	258.669	103.201	136.17	113.375	87.1963	67.5507	100.818	0.61285	0.13155	0.46195	0.4885	0.0016	0.07585	0.61285
slr1367		glycogen phosphorylase	Central intermediary metabolism	Polysaccharides and glycoproteins	slr1367	NC_000911.1:1117106-1119674	90.5993	91.3797	73.0224	66.975	92.7676	76.9865	31.0128	39.9346	45.0888	47.2426	59.8652	54.3958	54.4604	76.4841	117.18	117.094	149.62	162.531	55.5305	40.9931	48.9533	30.8355	35.1335	30.8622	62.3734	52.0693	65.4583	15.7734	14.8705	16.7755	60.1517	50.9831	53.6358	70.7846	40.4571	69.8486	0.7204	0.00055	0.01145	0.00495	5e-05	0.5716	0.7204
slr1368	cobL	precorrin decarbocylase	Biosynthesis of cofactors, prosthetic groups and carriers	Cobalamin, heme, phycobilin and porphyrin	slr1368	NC_000911.1:1119915-1120509	8.14502	13.8358	25.4764	21.9816	31.9309	42.4413	11.4476	19.969	14.6165	24.2092	30.0847	28.3488	10.8472	13.6965	13.131	44.4075	43.5578	53.7088	18.9574	8.80392	15.4327	17.1939	16.3831	13.3474	11.2187	18.1509	10.5276	30.3232	31.5898	30.3281	12.8296	20.2358	17.4872	18.3442	12.9222	14.9631	0.00355	0.0007	5e-05	0.67755	0.0016	0.76985	0.00355
slr1369	cdsA	phosphatidate cytidylyltransferase	Fatty acid, phospholipid and sterol metabolism		slr1369	NC_000911.1:1120642-1121524	126.225	109.99	76.3081	30.5775	25.2078	52.0898	112.337	182.474	180.156	55.313	76.7831	67.6966	29.1158	146.396	178.673	30.4481	42.2271	30.9079	178.625	109.02	137.487	97.8216	87.3813	83.591	242.729	214.757	164.96	67.4405	72.522	56.1217	144.949	110.666	137.023	121.528	69.6219	89.6467	5e-05	5e-05	5e-05	0.0013	5e-05	0.0456	5e-05
slr0875		large-conductance mechanosensitive channel	Transport and binding proteins		slr0875	NC_000911.1:1131809-1132247	38.6408	62.0574	44.0593	38.3543	30.1487	20.7905	69.3756	103.616	113.625	21.5523	35.286	36.8325	61.6435	107.584	142.289	38.8162	33.0129	32.371	73.1603	71.0959	78.7918	24.273	23.9964	14.8891	155.883	71.6364	114.87	27.0856	26.29	20.8161	46.529	43.1588	58.5773	10.9664	28.5886	21.664	0.03705	5e-05	5e-05	5e-05	5e-05	0.0056	0.03705
slr0876		hypothetical protein	Hypothetical		slr0876	NC_000911.1:1133878-1135108	56.3811	59.8456	39.4501	68.0448	62.6645	46.9497	37.7058	43.0548	40.08	35.2047	38.0144	33.1283	34.4741	36.2097	52.1308	32.6172	40.8169	47.2197	43.1247	39.1767	56.6761	24.9831	30.503	33.3677	34.7623	38.1113	46.7346	21.4325	34.291	30.0617	47.0784	33.661	38.8952	39.3634	43.9867	43.204	0.49375	0.1673	0.89675	0.0019	0.0221	0.7387	0.49375
ssr1480	rbp2	putative RNA-binding protein	Translation	Nucleoproteins	ssr1480	NC_000911.1:1135336-1135588	1099.61	1256.35	2000.31	1250.13	1450.32	4220.79	2848.45	1997.86	2000.13	5281.9	4401.54	3960.98	463.117	123.21	75.5042	1395.11	1202.47	2051.68	453.292	523.249	527.987	1083.29	1111.88	1147.98	549.583	519.262	458.952	443.968	315.657	259.505	900.944	1120.67	595.543	1788.22	1372.6	1066.11	0.0304	5e-05	5e-05	5e-05	0.00685	0.00665	0.0304
slr0877		glutamyl-tRNA(Gln) amidotransferase subunit A	Translation	Aminoacyl tRNA synthetases and tRNA modification	slr0877	NC_000911.1:1135715-1137167	60.3948	69.0991	72.7631	54.1343	47.514	55.5256	40.5634	54.1989	52.0221	30.8236	48.9005	40.3386	39.8795	45.627	67.725	50.7237	51.4379	44.0527	87.8655	72.3173	81.5934	40.3219	41.7146	41.4819	101.982	83.0229	107.796	51.4108	58.1661	62.8289	55.0755	68.6222	100.313	49.3506	40.2184	47.6796	0.1992	0.02795	0.73875	5e-05	0.0001	0.0035	0.1992
slr0878		hypothetical protein	Hypothetical		slr0878	NC_000911.1:1137374-1138112	31.3046	34.542	32.457	16.6743	17.2132	30.4932	41.7841	69.0216	62.7454	32.9537	35.6316	55.5224	22.1567	27.0224	16.8247	29.7495	40.4484	19.9085	18.8563	12.8008	24.201	21.1657	39.0042	39.5654	27.9277	24.616	17.455	35.2439	34.1519	41.4163	20.9288	16.8873	30.3525	12.789	15.303	20.6991	0.0389	0.00025	0.102	0.00115	0.01105	0.17915	0.0389
slr0879		glycine decarboxylase complex H-protein	Energy metabolism	Amino acids and amines	slr0879	NC_000911.1:1138209-1138608	18.9211	43.3074	56.2968	25.4273	44.5757	66.7577	56.7194	85.0151	80.1753	53.371	56.1625	70.3945	53.9199	40.7315	75.3731	33.4781	21.5977	41.3593	54.0208	65.9099	87.1279	32.2816	42.3099	40.5527	54.1773	60.1572	91.1143	142.992	163.633	170.768	73.1539	34.9327	55.8726	14.2652	25.0867	37.8793	0.53595	0.08515	0.00835	0.00025	5e-05	0.0114	0.53595
slr0880		similar to fibronectin binding protein	Other categories	Other	slr0880	NC_000911.1:1138701-1140474	6.72879	8.80426	12.8077	2.93955	7.94493	9.36765	8.44157	10.8439	10.0172	7.47024	9.53729	9.3406	9.55173	12.4188	12.1466	6.40202	7.75407	9.03184	12.1973	13.3182	13.7227	9.61302	5.83837	6.78575	15.4825	11.5815	10.1955	16.0416	19.3231	25.501	10.4463	11.7011	17.4595	6.70343	5.14144	8.00336	0.111	0.34325	0.0467	0.0002	0.00375	0.0032	0.111
slr0881		unknown protein	Unknown		slr0881	NC_000911.1:1142100-1142412	80.3252	72.6208	69.9322	66.8568	72.142	184.498	61.9743	128.563	127.063	72.9932	118.57	107.885	53.8187	54.0205	65.6082	76.8935	67.6687	72.4424	55.7766	61.2718	61.5174	69.6007	46.9806	64.1493	36.2446	55.1893	63.0223	58.1874	55.4591	71.5008	83.8796	51.701	60.6653	101.485	71.7462	76.6989	0.08365	0.63495	0.23435	0.9287	0.32055	0.31185	0.08365
slr0882	ycf84	hypothetical protein YCF84	Hypothetical		slr0882	NC_000911.1:1143046-1144231	38.4534	36.4849	35.4673	27.7778	40.0226	25.6895	28.3445	27.9298	29.7269	52.0595	53.1291	62.2596	11.99	17.8995	26.361	26.1127	22.2731	27.2774	22.3057	19.3161	26.2009	30.4372	32.7019	34.8261	25.5049	24.7318	25.8684	32.8994	37.4256	38.7399	20.4685	9.76908	23.4438	22.3843	26.9049	20.3711	0.3712	5e-05	0.10315	0.01055	0.0227	0.20485	0.3712
slr0883		hypothetical protein	Hypothetical		slr0883	NC_000911.1:1144727-1146173	7.29854	10.0512	16.7775	4.92274	8.56149	7.18558	11.493	18.8878	17.883	12.3595	17.248	20.9509	11.7328	12.4441	15.667	10.7246	12.3557	12.6242	8.62356	9.88399	13.6902	10.6695	10.8965	8.78856	14.7081	11.2964	9.31638	59.9545	73.7413	83.3028	8.50913	6.92926	10.0324	7.13487	4.10626	10.4304	0.02215	0.62005	0.47245	0.6772	5e-05	0.52935	0.02215
slr0884	gap1	glyceraldehyde 3-phosphate dehydrogenase 1 (NAD+)	Energy metabolism	Glycolysis	slr0884	NC_000911.1:1147033-1148098	28.4661	23.3703	20.4193	21.5235	33.3858	51.8362	9.89682	13.7378	13.0992	27.9686	33.846	38.864	29.876	22.3081	27.2921	118.013	140.861	146.743	7.47345	15.9687	12.9638	16.7984	15.6911	13.2743	11.5308	10.1346	14.9468	33.1708	29.6224	33.1549	23.5601	22.9395	10.358	42.9353	25.477	28.0293	0.0438	5e-05	5e-05	0.1431	5e-05	0.0119	0.0438
slr0885		hypothetical protein	Hypothetical		slr0885	NC_000911.1:1148721-1149297	39.1604	37.5713	22.1438	82.6109	54.2857	66.7468	21.8217	27.1797	38.0053	35.7866	40.8463	40.5826	22.7933	43.4485	42.4396	62.0024	69.9861	80.8907	31.6489	36.6387	27.9902	45.939	60.1867	47.4102	51.5288	59.9852	20.7689	15.3185	18.8789	14.3262	52.2015	34.5037	9.82073	22.2929	56.4875	51.6535	0.0005	0.01875	0.00205	0.0041	5e-05	0.1845	0.0005
slr0886	(fabG)	3-oxoacyl-[acyl-carrier protein] reductase	Fatty acid, phospholipid and sterol metabolism		slr0886,slr0887	NC_000911.1:1152548-1154101	29.2024	45.6613	67.2782	42.6744	33.1718	23.05	57.1755	68.0956	59.582	32.306	43.0915	40.7946	32.3849	61.8974	77.3811	25.2904	18.0031	25.8986	65.6621	48.4848	96.8195	22.6563	19.1492	15.2873	103.404	77.5536	107.36	91.0337	77.8729	79.1264	51.5224	44.0677	72.6871	46.2118	23.1692	19.7008	0.07195	5e-05	0.0001	5e-05	0.289	0.00195	0.07195
slr0887		hypothetical protein	Hypothetical		slr0886,slr0887	NC_000911.1:1152548-1154101	29.2024	45.6613	67.2782	42.6744	33.1718	23.05	57.1755	68.0956	59.582	32.306	43.0915	40.7946	32.3849	61.8974	77.3811	25.2904	18.0031	25.8986	65.6621	48.4848	96.8195	22.6563	19.1492	15.2873	103.404	77.5536	107.36	91.0337	77.8729	79.1264	51.5224	44.0677	72.6871	46.2118	23.1692	19.7008	0.07195	5e-05	0.0001	5e-05	0.289	0.00195	0.07195
slr0888		hypothetical protein	Hypothetical		slr0888	NC_000911.1:1154329-1154836	711.246	326.991	486.156	149.951	119.193	136.189	551.003	673.909	737.393	124.646	144.213	128.813	1980.05	2063.76	1938.8	355.225	400.527	411.834	1713.99	1612.28	944.855	431.719	317.778	341.326	1487.36	1928.55	1151.46	58.18	33.8657	55.5521	1553.41	1815.64	1368.85	341.346	293.76	336.126	5e-05	5e-05	5e-05	5e-05	5e-05	5e-05	5e-05
slr0889		hypothetical protein	Hypothetical		slr0889	NC_000911.1:1154856-1156083	44.9376	27.8387	53.999	25.0063	17.5523	39.3892	96.9904	135.26	120.593	42.7203	39.5488	47.0349	86.3534	66.997	68.4444	55.6506	48.6181	42.634	77.643	92.8972	73.2784	37.0767	39.3056	43.1922	56.6712	98.1714	62.8022	11.3504	10.1903	10.2559	64.722	124.951	101.631	14.9507	25.9071	16.7713	0.0286	5e-05	0.03095	5e-05	5e-05	5e-05	0.0286
ssr1499		hypothetical protein	Hypothetical		ssr1499	NC_000911.1:1156233-1156503	3.3446	0	0	0	3.55061	5.33968	14.2797	17.1519	6.17886	4.21687	0	2.88076	3.81352	0	0	2.8762	0	1.61207	0	4.61445	1.72422	2.82712	1.4637	6.33392	0	5.52002	4.94124	0	4.68436	0.742603	0	0	0	0	0	4.62567	1	0.2521	1	0.5578	1	1	1
slr0890		unknown protein	Unknown		slr0890	NC_000911.1:1156579-1156975	25.4866	12.1927	20.7292	35.1311	28.5157	47.9376	45.0552	58.1857	67.7544	49.0904	49.4442	50.4316	31.1673	64.2163	40.537	25.6076	23.6455	28.6905	20.503	46.8285	27.325	46.7616	63.1701	50.1821	26.4769	27.5625	15.388	7.28895	5.92404	9.10152	10.6006	40.9804	27.0571	42.3302	40.8676	27.7104	0.0164	0.3111	0.01575	0.0088	0.0035	0.2506	0.0164
slr0891		N-acetylmuramoyl-L-alanine amidase	Cell envelope	Murein sacculus and peptidoglycan	slr0891	NC_000911.1:1159028-1161260	5.2917	10.9756	4.77013	8.28035	5.81225	4.25748	5.66208	6.29811	8.54907	7.10506	9.2238	9.59299	4.10705	7.69388	6.06209	4.12686	6.34512	4.39199	7.28331	5.49371	7.19465	6.75184	5.46862	4.1768	11.1398	7.75745	8.63458	13.146	10.2231	12.2137	3.66422	3.89851	5.44599	12.9087	6.06822	6.45223	0.5592	0.0773	0.3752	0.23525	0.14125	0.0217	0.5592
smr0009	psbN	photosystem II PsbN protein	Photosynthesis and respiration	Photosystem II	smr0009	NC_000911.1:1167332-1167464	197.956	0	137.555	160.322	157.495	725.191	611.012	547.31	385.743	1062.09	811.115	1249.45	0	205.167	160.772	211.633	148.972	51.1435	459.398	148.365	284.666	169.266	55.9395	76.8833	225.336	191.839	386.845	229.969	248.564	166.124	356.528	397.521	0	404.346	178.028	119.682	0.03465	0.0044	0.82665	0.0855	0.64965	0.9124	0.03465
slr1403		unknown protein	Unknown		slr1403	NC_000911.1:1170570-1179621	5.32589	3.92734	6.11092	6.67486	8.95545	8.54162	3.88958	4.26145	3.98964	7.08645	6.97813	8.25638	94.4267	20.5177	21.0703	70.1953	110.372	85.9997	5.24976	4.71504	3.55792	11.4507	9.26922	8.08232	5.61258	4.4834	4.6266	26.0921	21.4924	27.8851	4.62896	6.72467	4.42795	7.18291	6.64953	4.18074	0.0193	5e-05	0.01575	5e-05	5e-05	0.43535	0.0193
slr1406		periplasmic protein, function unknown	Hypothetical		slr1406	NC_000911.1:1181063-1181609	22.7769	27.2526	30.2157	33.942	25.7944	18.825	47.933	36.7776	36.343	30.6265	27.9033	27.6702	81.4407	62.1986	48.6293	39.5319	46.2054	33.4945	31.4253	30.6745	35.0626	9.31154	9.90139	9.36725	28.073	40.9917	43.5399	10.9351	13.6312	7.28952	43.2904	32.0302	19.6452	11.9974	23.5645	16.8412	0.92355	0.0101	0.0184	5e-05	5e-05	0.03895	0.92355
slr1407		unknown protein	Unknown		slr1407	NC_000911.1:1181715-1182585	15.6963	11.2748	13.438	16.008	13.0508	8.87103	18.4718	17.4842	16.4243	13.4082	14.813	14.1982	49.3492	35.6095	22.6072	16.9514	32.1646	24.6171	11.6531	15.1066	14.5631	8.08326	6.90991	5.63218	16.28	10.9275	16.9915	2.88347	3.2867	2.45081	6.28547	7.59389	24.733	14.0313	14.0349	10.5196	0.7793	0.11405	0.05055	0.00065	5e-05	0.98435	0.7793
slr1409		periplasmic WD-repeat protein	Other categories	WD-repeat protein	slr1409	NC_000911.1:1182664-1183645	11.5386	16.5483	10.8762	18.8238	13.4937	9.2924	15.3062	20.2642	23.9005	8.5199	12.1188	12.442	41.1046	32.0448	27.9646	20.2546	28.753	19.0447	18.1124	12.6659	14.5261	9.09686	7.04775	7.7556	23.9158	19.7043	12.8306	4.89708	5.95864	5.45113	14.0824	18.6089	9.2738	9.74701	6.03714	10.9093	0.76905	5e-05	0.04125	0.0004	5e-05	0.10725	0.76905
slr1410		periplasmic WD-repeat protein	Other categories	WD-repeat protein	slr1410	NC_000911.1:1183659-1184664	19.8551	25.3223	20.0431	19.1219	9.2722	10.4888	36.1523	40.9003	37.1227	13.5485	20.2763	15.252	54.062	56.6429	44.162	15.8747	40.5947	26.8798	12.8588	29.7913	23.2777	5.18849	8.57929	6.6752	42.2284	17.6406	21.3625	3.8947	2.86268	4.02142	23.635	20.4873	21.4885	3.71162	7.51675	19.4299	0.01615	5e-05	0.0016	5e-05	5e-05	0.0045	0.01615
slr1852		unknown protein	Unknown		slr1852	NC_000911.1:1190866-1191433	55.6224	145.375	104.101	70.4576	121.786	52.1174	127.11	148.52	183.437	50.3764	83.6347	67.6574	310.194	276.174	359.493	202.943	207.767	233.885	89.3778	99.6961	118.02	30.8727	34.6894	21.3344	111.304	94.7611	127.444	9.42743	7.47984	5.49083	67.4542	84.5284	75.9893	79.4576	67.3229	68.7704	0.2651	5e-05	0.0442	5e-05	5e-05	0.75685	0.2651
slr1853		carboxymuconolactone decarboxylase	Other categories	Other	slr1853	NC_000911.1:1191444-1191786	37.3077	96.5024	61.9589	64.9772	72.5092	59.6642	113.193	188.243	195.616	29.4007	60.1389	55.9473	170.072	214.463	162.535	118.78	124.488	121.796	37.828	58.5345	59.1401	26.0666	11.1216	8.81957	74.8678	56.7255	60.707	4.09048	1.69079	1.81291	70.662	43.4471	31.7766	50.2374	15.2957	24.9852	0.98235	5e-05	0.0297	5e-05	0.04575	0.1222	0.98235
slr1854		unknown protein	Unknown		slr1854	NC_000911.1:1191855-1192452	67.5842	113.382	79.4216	87.9491	72.759	41.1141	108.289	128.997	155.781	38.2877	48.119	36.7881	171.675	173.531	209.979	141.134	173.659	142.253	61.704	69.1645	74.1853	15.4983	15.0931	13.2567	51.7271	68.9706	70.8515	0.451819	1.8346	2.27324	56.9758	82.9491	64.1278	29.8268	48.2856	53.7229	0.1956	5e-05	0.2219	5e-05	0.00265	0.02615	0.1956
slr1855		unknown protein	Unknown		slr1855	NC_000911.1:1192484-1194308	84.8946	156.735	85.0567	84.5731	81.9038	57.4331	90.195	112.511	130.341	32.8294	54.0302	35.5958	201.496	218.612	255.951	151.361	298.142	204.643	68.8606	69.6242	77.0211	19.3101	18.0324	18.0905	91.0743	74.3886	77.8503	10.0207	7.58334	10.6156	73.7651	95.0898	84.2742	57.656	43.4546	67.1325	0.08625	5e-05	0.84915	5e-05	5e-05	0.01345	0.08625
slr1856		phosphoprotein substrate of icfG gene cluster	Transcription	RNA synthesis, modification and DNA transcription	slr1856	NC_000911.1:1194313-1194643	75.8441	113.627	91.3259	62.1504	71.8001	119.781	171.883	196.586	202.532	69.7686	93.4005	66.8504	189.847	246.354	222.676	157.543	280.138	177.017	94.3995	50.0283	73.5229	27.6076	17.6146	15.7047	81.1857	89.8914	74.5892	22.9411	13.3169	26.6715	52.5875	115.029	95.1403	76.9412	26.1985	71.418	0.62265	5e-05	0.6375	5e-05	5e-05	0.095	0.62265
slr1857		isoamylase	Central intermediary metabolism	Polysaccharides and glycoproteins	slr1857	NC_000911.1:1194652-1196776	55.6034	85.4564	49.9376	41.5799	47.5796	53.5825	49.8698	67.2425	74.6177	23.0985	37.3893	30.3643	121.815	98.3512	118.624	85.3371	185.129	112.858	43.1166	42.8202	51.0035	22.376	21.5326	18.5862	69.7762	52.1426	49.4196	30.0856	25.9629	26.7737	42.8409	70.8596	68.7313	35.1401	22.7233	42.7077	0.14945	5e-05	0.47235	5e-05	5e-05	0.0005	0.14945
slr1859		anti-sigma f factor antagonist	Transcription	RNA synthesis, modification and DNA transcription	slr1859	NC_000911.1:1196835-1197162	20.5229	83.3643	38.2676	44.3783	43.6751	86.6094	97.8876	101.933	116.415	52.0923	72.7192	41.0275	132.969	199.202	73.284	100.507	168.196	122.587	47.2058	39.2951	30.1185	18.4181	16.9817	11.717	72.3438	67.7795	88.6839	0.643679	3.40995	3.45494	90.1747	59.1901	65.6972	19.0263	31.0896	45.4527	0.40315	0.00015	0.8076	0.0033	0.0447	0.0122	0.40315
slr1860	icfG	carbon metabolisms regulatory protein IcfG	Regulatory functions		slr1860	NC_000911.1:1197261-1199166	21.0677	23.2942	19.7925	12.2127	16.1434	17.1267	23.3801	26.1519	26.9823	13.8802	16.0212	12.4238	47.3489	39.4977	22.4626	36.433	85.2128	37.9001	18.0128	14.7069	14.3642	10.6845	8.0278	8.15594	26.6081	15.3116	14.5574	1.4205	1.33895	1.75848	20.3873	26.3229	24.2116	9.20569	14.358	15.0779	0.07655	5e-05	0.0521	0.0002	5e-05	0.00195	0.07655
slr1861		probable sigma regulatory factor	Transcription	RNA synthesis, modification and DNA transcription	slr1861	NC_000911.1:1199171-1199603	25.8264	20.8408	18.0092	19.2515	11.4845	19.0319	41.1088	36.1011	43.5452	17.3766	18.1455	18.6685	30.2554	29.2706	22.8412	28.9993	50.4804	27.6711	14.3006	18.9157	4.63879	7.73919	15.7141	5.95255	25.1484	31.5559	22.7436	3.28659	2.71238	2.12735	35.2709	40.132	40.6162	7.82919	11.963	9.22843	0.35975	0.00025	0.21945	0.41965	0.0072	0.0026	0.35975
slr1862		unknown protein	Unknown		slr1862	NC_000911.1:1199707-1201392	3.70659	1.66408	8.46242	5.59765	3.10362	8.12596	8.04993	6.98245	7.50725	10.0649	7.98363	9.75784	9.68917	1.7978	4.19556	7.50965	13.0083	6.12624	1.51905	7.0756	1.60076	13.084	18.8606	14.6461	0	7.52842	5.56	6.78077	7.40804	4.40712	10.8815	8.28786	11.7995	6.30477	1.09733	10.0653	0.58625	0.3365	0.1114	0.00065	0.4685	0.16535	0.58625
slr1863		unknown protein	Unknown		slr1863	NC_000911.1:1201493-1203014	5.18705	2.89003	2.71792	3.33601	3.06063	2.7902	4.19643	4.60311	4.49713	4.1298	5.33326	3.87081	8.58895	2.92624	5.07697	4.98786	8.04234	7.54287	4.30382	3.42456	2.45834	5.04855	3.47128	3.08122	2.14852	2.48774	1.09986	2.63447	0.818062	1.64499	1.46611	1.97481	3.87849	5.17798	1.9013	5.10955	0.5658	0.96365	0.2962	0.5769	1	0.2	0.5658
slr1864		hypothetical protein	Hypothetical		slr1864	NC_000911.1:1203027-1204098	4.55436	2.34767	6.42364	6.59842	5.45268	6.20755	8.2002	6.60996	7.48971	10.0738	9.04177	9.9244	11.0171	6.7414	4.41385	10.703	16.5231	6.7473	6.54867	5.41689	2.91629	8.27072	4.97154	4.59557	5.78287	6.98005	3.84926	10.55	6.83461	6.82392	1.35882	5.68402	4.50186	1.46848	1.23293	10.3732	0.28105	0.10675	0.09375	0.45585	0.12605	0.75845	0.28105
slr1865		unknown protein	Unknown		slr1865	NC_000911.1:1204275-1205538	17.008	9.1777	12.5712	12.0322	11.6887	9.29548	11.7181	8.35697	10.2185	10.1312	11.8433	10.3307	9.75581	11.1815	7.82172	20.7173	18.0117	14.2007	7.00006	9.5391	7.85887	7.88025	4.24631	4.6248	7.9667	6.84815	8.61127	2.41746	2.69858	2.25489	9.34524	8.90457	9.56653	6.55078	14.4345	10.3641	0.45425	0.6308	0.00955	0.06325	0.00025	0.6501	0.45425
slr1866		unknown protein	Unknown		slr1866	NC_000911.1:1205545-1206547	3.38548	6.48327	9.8743	4.58795	9.29155	7.56717	5.95867	6.20161	7.85221	10.4856	12.4951	8.78623	9.31178	4.41858	2.72727	10.3618	16.0658	12.1608	3.3842	7.36409	3.41193	9.33745	6.00942	5.61839	3.05742	3.11746	6.55098	3.0607	1.72712	2.75611	6.21558	6.31797	9.04332	4.89894	3.68682	7.0907	0.75635	0.0074	0.0082	0.10115	0.11055	0.36895	0.75635
slr1867	trpD	anthranilate phosphoribosyltransferase	Amino acid biosynthesis	Aromatic amino acid family	slr1867	NC_000911.1:1206946-1207993	37.1585	40.6714	43.4013	31.1216	22.262	24.2918	23.6377	39.4366	33.6503	16.6931	24.6279	20.1622	18.695	34.0373	42.7339	19.1912	23.4652	15.5371	46.353	31.4479	45.3996	17.8374	16.8411	14.7734	69.8977	30.0021	39.547	26.7219	26.5236	34.481	19.9698	29.3889	42.9303	29.0682	15.5491	22.9925	0.0203	5e-05	0.01345	5e-05	0.0032	0.11465	0.0203
slr1869		unknown protein	Unknown		slr1869	NC_000911.1:1212599-1213358	43.6111	32.7331	39.5395	38.4923	32.1681	44.9538	53.4149	58.1785	62.0117	45.0187	47.2262	47.484	66.2765	88.4122	86.9388	56.7495	53.853	59.5113	56.0069	46.5095	50.7811	25.7393	31.0477	27.2778	72.0213	47.4886	43.7626	37.7241	29.9779	28.2119	35.3992	63.8074	61.5166	61.2425	54.1591	47.4265	0.9919	0.0213	0.0581	0.0001	0.0011	0.941	0.9919
slr1870		hypothetical protein	Hypothetical		slr1870	NC_000911.1:1214187-1214937	19.9623	20.9799	23.9799	32.6527	11.5929	13.7087	18.8209	16.31	13.7758	29.6581	25.1886	25.4961	20.3207	11.0592	6.78848	34.2957	23.3753	27.0588	25.722	21.2575	25.9499	25.092	25.7992	22.4602	8.87075	21.8342	27.3493	25.0873	20.4036	16.9883	36.8613	42.218	21.8081	5.35114	38.86	21.1204	0.60615	0.00065	0.0033	0.9798	0.6675	0.0598	0.60615
slr1871		transcriptional regulator	Regulatory functions		slr1871	NC_000911.1:1216280-1219624	4.32618	0.57882	2.5368	0.991337	3.99431	2.11137	2.44368	3.58698	3.49819	5.40074	4.68385	5.12587	0.547708	0	1.57523	3.03842	1.97926	2.5546	2.04603	0	3.32647	4.61056	1.86685	4.2452	0	2.80649	2.07063	16.2416	9.87527	16.2768	0	0	4.02065	0	4.28154	0	0.95885	0.24225	0.233	0.3734	0.0476	1	0.95885
slr1874		D-alanine--D-alanine ligase	Cell envelope	Murein sacculus and peptidoglycan	slr1874	NC_000911.1:1224776-1225841	13.7029	9.17625	13.2726	8.34262	11.2832	7.62296	8.39202	14.0752	13.2315	11.3792	17.4884	15.2988	7.60837	1.83959	8.2511	6.80994	6.53351	9.05567	11.2669	6.40946	11.9854	17.5677	11.8637	15.6878	10.7116	5.9124	11.6253	14.6222	21.8435	25.7363	16.269	5.8869	12.3001	1.78458	8.92322	12.6407	0.2098	0.1023	0.3178	0.01995	0.00045	0.1686	0.2098
slr1875		hypothetical protein	Hypothetical		slr1875	NC_000911.1:1225927-1226566	10.8207	12.9859	17.9625	9.90216	11.5389	10.2662	14.9222	18.0367	12.5784	23.3377	25.3846	19.3038	12.5137	8.81361	13.1057	11.5472	14.3331	6.5737	24.6394	15.5967	16.7618	20.7451	10.6181	7.94417	7.86578	11.6444	11.6303	20.1277	28.5086	26.448	15.7367	7.44633	14.6349	11.0453	10.1239	16.673	0.2982	0.01215	0.81575	0.0576	0.00145	0.97865	0.2982
slr1876		hypothetical protein	Hypothetical		slr1876	NC_000911.1:1227089-1227563	58.7466	102.143	154.229	52.2706	73.3502	56.4731	80.1535	122.878	76.8969	122.739	151.186	154.043	49.4085	60.838	101.052	49.5212	48.2578	49.2448	118.979	112.968	181.894	51.5136	61.2761	55.1238	142.369	130.746	153.477	91.8824	183.48	114.05	118.366	105.119	126.102	21.0871	57.6108	75.0101	0.0071	5e-05	0.05905	5e-05	0.53345	5e-05	0.0071
slr1877		2-hydroxyhepta-2,4-diene-1,7-dioate isomerase	Energy metabolism	Amino acids and amines	slr1877	NC_000911.1:1228236-1229067	11.9843	16.4689	25.2225	22.3795	20.0169	15.9149	17.841	20.6791	23.8076	21.8863	25.9891	27.2834	12.6874	7.09581	16.2234	19.6501	18.5566	16.8956	32.6613	13.2774	22.9122	20.4847	15.4097	22.2045	23.6524	27.0794	25.4933	50.5751	42.0926	52.9719	19.0856	10.4501	19.1871	33.4234	13.277	11.8766	0.69675	0.10375	0.06795	0.2439	0.0002	0.45975	0.69675
slr1878	cpcE	phycocyanin alpha-subunit phycocyanobilin lyase	Photosynthesis and respiration	Phycobilisome	slr1878	NC_000911.1:1229119-1229938	22.0034	22.4466	24.7464	25.2392	17.8422	30.7434	20.2477	23.9244	25.5695	23.2758	28.3058	30.0623	22.263	27.9137	22.6007	24.6315	21.7882	21.7122	26.7249	24.5098	26.3144	31.1548	19.1419	26.1899	45.4946	24.0506	29.7837	50.0853	43.6378	42.8714	14.3356	27.3633	28.4144	16.7134	28.0544	27.2115	0.74835	0.1555	0.6691	0.91695	0.04245	0.9037	0.74835
slr1879	cobI	precorrin-2 methyltransferase	Biosynthesis of cofactors, prosthetic groups and carriers	Cobalamin, heme, phycobilin and porphyrin	slr1879	NC_000911.1:1232783-1235123	4.02042	4.51641	3.78324	3.54673	5.06958	9.75517	5.49651	7.40007	4.99289	4.65085	4.91159	7.48954	4.39481	4.46492	3.01548	7.07974	2.52402	5.87041	3.39294	6.39049	4.60691	19.4468	12.0859	15.628	4.1333	2.35094	7.09458	7.70667	8.39881	9.89886	6.96447	4.58972	7.19369	3.09694	11.1227	4.38096	0.77955	0.8886	0.76655	0.193	0.33555	0.98355	0.77955
slr1880		hypothetical protein	Hypothetical		slr1880	NC_000911.1:1236315-1237449	5.75312	6.20125	9.48812	9.22942	7.86054	8.04505	9.77044	11.6063	10.4118	16.1423	17.3102	18.0466	10.9307	13.8296	10.6208	10.7401	9.4176	8.99185	14.5583	9.75363	9.78836	29.6455	30.9935	30.098	6.12277	9.75715	13.876	25.4344	26.0187	31.6598	3.3548	5.55422	10.2281	1.94489	6.73301	2.55258	0.51285	0.00035	0.29635	5e-05	5e-05	0.15265	0.51285
ssr3184		4Fe-4S type iron-sulfur protein	Photosynthesis and respiration	Soluble electron carriers	ssr3184	NC_000911.1:1239155-1239383	84.3245	23.5566	54.6935	47.147	58.6475	254.487	289.18	260.774	241.896	481.102	440.591	490.343	24.5387	95.994	97.9507	93.6363	98.4015	74.0072	36.2703	56.1224	80.1392	144.618	140.419	191.207	79.7107	107.868	56.6713	423.525	364.222	375.622	21.3526	93.1014	64.6017	321.929	90.58	118.098	0.00685	5e-05	0.39655	0.0001	5e-05	0.00445	0.00685
slr1881	natE	ATP-binding subunit of the ABC-type Nat permease for neutral amino acids	Transport and binding proteins		slr1881	NC_000911.1:1239489-1240212	19.7288	18.2056	21.848	20.6812	29.5743	33.1466	20.5744	30.3872	23.9358	30.1021	37.7758	38.7001	15.0131	7.38299	8.12597	17.5625	24.7555	20.7632	22.0457	15.5301	20.5563	46.5905	48.7786	46.4126	18.1201	13.1474	11.654	35.3396	66.4299	79.5919	33.7024	10.7242	27.0027	49.036	44.8202	43.3938	0.1132	0.0013	0.01055	5e-05	5e-05	0.00525	0.1132
slr1882	ribF	riboflavin biosynthesis protein RibF	Biosynthesis of cofactors, prosthetic groups and carriers	Riboflavin	slr1882	NC_000911.1:1240360-1241302	21.9085	28.3845	33.4638	23.8746	19.5511	33.7986	23.8725	30.4717	24.3925	41.6013	55.4791	50.5284	17.8249	17.6325	16.8748	15.4233	17.8088	19.2737	21.97	18.3286	25.9503	72.2522	40.2708	52.3294	22.533	23.3916	28.8846	28.7887	108.573	92.6217	28.8356	22.5704	26.2084	32.3588	20.3254	39.4591	0.6742	5e-05	0.98375	5e-05	5e-05	0.3874	0.6742
ssr3188		hypothetical protein	Hypothetical		ssr3188	NC_000911.1:1242335-1242605	98.7633	184.834	111.839	246.739	219.766	703.058	315.213	334.403	287.317	595.661	529.76	616.483	236.886	136.073	153.103	226.917	214.347	206.345	113.585	130.156	124.144	599.057	416.142	459.209	50.7846	109.929	153.178	210.753	640.515	523.535	186.152	111.937	165.952	208.091	222.282	249.786	5e-05	5e-05	0.20715	5e-05	5e-05	0.06385	5e-05
slr1884	trpS	tryptophanyl-tRNA synthetase	Translation	Aminoacyl tRNA synthetases and tRNA modification	slr1884	NC_000911.1:1243273-1244287	8.20263	14.0647	11.5389	13.5206	20.8037	10.8583	10.2027	11.0602	11.1114	10.7692	14.1487	10.0986	8.03783	11.9703	10.0846	9.05768	8.60264	10.2469	7.7363	5.76685	12.684	11.337	11.1076	9.37516	14.5167	14.4935	12.9155	9.36605	10.4936	14.0724	8.20797	8.57042	9.60258	15.2723	18.2602	16.894	0.1873	0.5921	0.7058	0.27285	0.21895	0.02175	0.1873
ssr3189		hypothetical protein	Hypothetical		ssr3189	NC_000911.1:1244437-1244605	1839.39	1740.25	1639.53	1325.19	1768.09	7124.59	5823.21	4989.4	5173.54	6618.9	4890.82	6940.59	954.26	1959.14	1634.21	1194.73	1132.68	1305.23	1425.41	2201.05	1146.47	1022.32	892.607	1155.95	1075.37	2094.75	1999.41	1953.56	1558.91	1004.66	2112.94	2227.27	1836	1815.52	1255.47	1174.26	0.0013	0.1268	0.17395	0.00185	0.36555	0.04415	0.0013
slr1885		hypothetical protein	Hypothetical		slr1885	NC_000911.1:1244730-1245309	34.1031	36.5377	33.7121	51.1088	43.1719	73.2186	45.9948	51.179	35.2685	50.8928	60.6403	73.9944	33.9256	41.307	35.3437	52.6388	59.1473	39.7183	69.1435	52.3351	49.4211	95.747	79.3487	83.7839	43.7449	45.1153	47.2962	50.6001	45.501	45.0424	41.6603	62.6587	57.1124	48.6139	64.1374	118.064	0.01775	0.001	0.0898	0.0049	0.8119	0.06365	0.01775
slr1886		hypothetical protein	Hypothetical		slr1886	NC_000911.1:1245394-1245859	241.28	175.424	158.745	197.298	155.344	383.788	193.888	240.207	226.86	227.031	240.398	237.623	111.654	166.255	141.102	229.452	193.388	212.336	174.636	233.798	167.46	349.669	376.896	348.039	93.5404	238.262	156.49	181.212	192.661	114.963	214.383	286.663	208.041	184.774	312.397	304.069	0.22255	0.48305	0.028	0.00015	0.9952	0.45535	0.22255
slr1887	hemC	porphobilinogen deaminase (hydroxymethylbilane synthase, preuroporphyrinogen synthase)	Biosynthesis of cofactors, prosthetic groups and carriers	Cobalamin, heme, phycobilin and porphyrin	slr1887	NC_000911.1:1247191-1248154	74.5143	85.4607	77.4519	82.4834	83.3578	42.2028	67.1586	85.7197	80.158	44.7034	49.5943	50.1092	48.8795	41.0056	79.3271	44.2408	40.9105	47.5126	116.425	82.0372	117.648	66.8749	68.0871	70.6765	137.202	104.509	133.721	66.4054	74.965	43.3468	83.1636	73.4622	112.312	82.4112	46.6595	60.1127	0.5021	5e-05	0.13895	0.00205	5e-05	0.03715	0.5021
slr1888		4-hydroxybutyrate coenzyme A transferase.	Other categories	Other	slr1888	NC_000911.1:1248283-1250176	11.4948	8.33482	8.36321	15.713	16.6816	17.7146	7.50391	11.0693	10.8561	8.78975	13.1522	8.80251	6.2911	6.50416	7.65006	13.8174	14.7345	12.8284	15.0246	12.3798	11.7508	19.7734	14.7678	18.6355	8.50586	8.26698	9.19768	5.01575	5.94233	7.944	4.36422	12.3459	12.1895	14.4565	16.0713	18.3336	0.00345	0.6834	0.0018	0.0279	0.061	0.01675	0.00345
slr2132		phosphotransacetylase	Energy metabolism	Pyruvate and aceyl-CoA metabolism	slr2132	NC_000911.1:1250441-1252535	5.27283	6.46641	8.77083	10.7222	10.04	24.0923	4.69517	7.03006	7.11025	13.9499	15.2072	15.0018	13.8312	9.4113	8.94485	22.6941	28.3855	26.8633	6.3821	10.2052	5.09752	24.4192	21.1464	19.2513	3.62802	8.94812	6.43468	16.8503	16.4342	16.339	7.66553	5.19556	10.3176	25.3254	22.231	21.814	0.0004	5e-05	5e-05	5e-05	5e-05	5e-05	0.0004
slr2135	hupE	hydrogenase accessory protein HupE	Other categories	Hydrogenase	slr2135	NC_000911.1:1261216-1261993	41.3332	74.9011	65.3135	27.8247	25.6969	16.9578	74.7139	112.245	114.555	35.6149	53.5227	38.0167	48.4235	68.418	77.935	18.2561	11.6209	9.63184	180.209	71.7361	110.412	64.4026	52.2205	45.6181	267.154	160.47	167.403	40.1971	29.745	48.2015	43.008	148.338	186.777	53.1976	43.19	77.5324	5e-05	5e-05	5e-05	5e-05	5e-05	0.0001	5e-05
slr2136		GcpE protein homolog	Other categories	Other	slr2136	NC_000911.1:1262048-1263260	74.444	63.4095	63.2606	38.6024	55.2431	55.4711	72.0359	85.8443	86.4515	31.5305	44.3993	35.9331	92.0672	127.454	159.051	42.1264	40.094	37.9224	126.862	112.116	133.196	51.5783	44.3082	45.8831	116.192	112.706	135.021	34.3793	41.6548	47.2818	90.2092	123.867	137.62	56.7018	68.4285	69.4626	0.12765	5e-05	5e-05	5e-05	5e-05	0.00075	0.12765
slr2141		hypothetical protein	Hypothetical		slr2141	NC_000911.1:1268387-1270738	9.73941	11.0261	24.2651	20.4232	19.7017	11.7006	11.2687	13.6987	14.7451	29.8371	28.2348	33.0758	5.09039	3.95766	9.98028	21.7273	18.34	17.6924	10.9794	9.94695	11.53	33.4249	41.6519	43.0158	12.8168	14.0574	13.9408	68.6288	70.1108	70.7815	16.3531	10.3563	17.648	20.7364	25.199	15.5642	0.64375	5e-05	0.0085	5e-05	5e-05	0.23955	0.64375
slr2143		L-cysteine/cystine lyase	Amino acid biosynthesis	Glutamate family / Nitrogen assimilation	slr2143	NC_000911.1:1271068-1272274	13.0406	13.6574	11.782	11.7763	18.3044	11.2655	11.0462	14.6525	16.7118	13.3077	17.9104	14.841	9.16997	8.50205	14.2918	15.5808	13.7424	13.1882	12.175	10.4848	15.4961	21.0894	16.6733	18.9804	23.4196	10.7371	16.7363	73.1179	52.4674	61.2638	12.6114	9.4542	10.0864	9.63181	8.99984	14.7329	0.72145	0.45945	0.13535	0.01235	5e-05	0.8833	0.72145
slr2144		periplasmic protein, function unknown	Hypothetical		slr2144	NC_000911.1:1273407-1274313	149.768	152.339	99.8566	127.822	124.498	101.737	88.291	110.955	117.672	84.7502	112.344	139.69	67.2671	44.7499	75.3405	91.0378	75.6082	81.535	92.6757	106.134	117.828	100.366	109.289	102.854	90.6415	118.214	111.096	130.791	149.017	104.527	95.1106	105.516	105.164	78.0945	137.847	123.45	0.5272	0.517	0.1101	0.91075	0.2023	0.52305	0.5272
slr1803		adenine-specific DNA methylase	DNA replication, restriction, modification, recombination and repair		slr1803	NC_000911.1:1274351-1275281	25.1882	18.6982	27.5868	29.4452	12.62	33.4536	31.3785	30.398	25.8946	34.0764	36.3977	36.4379	9.36947	10.7927	2.23507	15.3175	11.2527	12.5647	12.7736	24.9417	15.4628	32.9468	29.6004	27.1605	15.0202	15.3802	11.7365	6.24676	7.7239	5.70406	10.2054	30.46	27.3757	18.9111	27.5653	10.3424	0.78655	0.031	0.0472	0.00235	0.00025	0.4367	0.78655
slr1805	hik16	two-component sensor histidine kinase	Regulatory functions		slr1805	NC_000911.1:1278292-1280542	45.4466	13.6198	33.5006	6.85382	11.3103	20.9722	34.1765	44.9503	40.7437	21.454	29.1116	26.6254	87.9772	45.6313	50.2278	24.2887	31.7804	27.3679	31.9491	30.6764	30.578	16.2691	16.1829	13.9745	29.7558	28.8921	30.2356	58.9363	91.6052	76.7909	51.5697	48.8241	31.1734	43.0156	29.5674	47.2519	0.00025	5e-05	0.00055	5e-05	5e-05	0.57385	0.00025
slr1807		hypothetical protein	Hypothetical		slr1807	NC_000911.1:1283740-1284526	17.491	13.8327	17.2002	20.8048	12.4453	26.3967	21.0006	29.6541	23.4962	22.8839	24.8755	29.5775	12.1977	10.2419	18.292	18.5722	23.9193	15.7255	20.6995	22.3801	23.4557	33.4622	36.1874	35.1033	17.9003	21.1418	24.9442	47.9841	60.4759	56.5087	17.4542	12.6693	22.4289	24.5329	13.8408	28.6542	0.3404	0.7115	0.09785	0.00345	5e-05	0.3053	0.3404
slr1808	hemA	transfer RNA-Gln reductase	Translation	Aminoacyl tRNA synthetases and tRNA modification	slr1808	NC_000911.1:1284659-1285943	85.2832	139.636	94.0339	52.3376	44.0645	23.212	88.3918	95.3644	81.6345	25.0994	28.84	31.176	80.2267	112.334	183.723	31.0639	25.3545	28.5372	127.943	98.2494	145.591	32.9423	32.8256	32.0954	133.116	115.658	161.862	26.4314	30.7465	27.7337	82.7863	83.813	111.094	38.5422	40.3761	28.741	5e-05	5e-05	5e-05	5e-05	5e-05	5e-05	5e-05
slr1809		unknown protein	Unknown		slr1809	NC_000911.1:1286104-1289112	58.7342	55.8629	36.6491	71.5165	70.8533	133.072	72.9074	95.77	75.7779	113.462	110.566	113.056	24.5286	25.4551	27.8248	74.8075	60.1184	73.9587	38.7222	35.5125	31.9649	100.437	94.7824	118.147	26.4202	37.717	38.6735	103.005	120.764	82.9767	48.3667	35.0058	43.1009	89.4149	93.2865	75.7468	0.0264	0.00955	0.00035	5e-05	5e-05	0.00225	0.0264
slr1811		hypothetical protein	Hypothetical		slr1811	NC_000911.1:1290477-1290957	137.061	93.9574	61.3095	133.186	121.081	118.106	72.5369	69.0998	83.4881	59.2655	62.5161	43.9347	60.3169	52.2467	61.9974	27.0373	36.8819	64.4502	68.9668	59.9792	47.8286	81.742	83.0264	87.3568	68.864	55.8238	51.2335	17.0724	10.0724	11.1143	111.237	70.504	58.2395	111.797	186.571	117.427	0.20835	0.00555	0.0967	0.0155	5e-05	0.0043	0.20835
slr1812		hypothetical protein	Hypothetical		slr1812	NC_000911.1:1291079-1291556	87.9213	52.6699	50.2819	112.761	73.3804	90.0361	43.944	54.683	79.8109	43.4133	53.9691	42.4702	41.9931	81.2631	64.3598	64.4905	43.2239	80.15	41.8492	55.9338	38.8706	53.8304	69.3839	55.1784	32.4894	50.8397	25.8678	4.44457	5.55454	3.91364	57.146	44.838	33.0669	78.8314	92.8721	74.2922	0.0577	0.0414	0.98675	0.0797	0.0001	0.0107	0.0577
slr1813		hypothetical protein	Hypothetical		slr1813	NC_000911.1:1291630-1292092	172.244	125.197	98.4181	266.776	174.46	211.963	128.998	150.026	179.092	144.942	171.412	117.516	94.9154	115.787	133.1	125.846	139.995	160.196	68.6536	116.759	80.6508	139.119	139.046	155.733	95.4933	97.4186	86.7011	24.3929	29.5467	21.632	151.069	104.766	80.9511	106.439	189.077	117.87	0.0083	0.55895	0.18075	0.0011	5e-05	0.25985	0.0083
slr1814		hypothetical protein	Hypothetical		slr1814	NC_000911.1:1292214-1292679	134.846	91.5789	42.198	195.343	154.137	158.149	89.8412	103.851	136.378	110.899	107.97	105.972	70.7674	122.834	96.5436	86.1114	94.1774	130.9	56.1404	72.4254	63.2319	97.4918	132.753	129.407	56.9454	64.9556	50.4806	12.4889	14.7586	13.0147	72.6782	58.6496	43.8985	107.627	151.481	87.1116	0.00185	0.86075	0.6327	5e-05	5e-05	0.0013	0.00185
slr1815		hypothetical protein	Hypothetical		slr1815	NC_000911.1:1292819-1293356	118.374	127.343	67.5633	164.922	70.8657	69.0523	80.1713	107.141	138.691	56.5561	64.3393	56.5193	129.882	131.726	91.9993	50.9595	65.4428	77.8694	64.2111	105.456	74.5569	77.3651	106.374	101.155	60.6716	87.6251	89.2202	3.97452	6.94316	3.29252	102.368	123.012	74.2542	58.6859	63.8082	42.4545	0.89095	5e-05	0.00285	0.23365	5e-05	0.003	0.89095
slr1816		hypothetical protein	Hypothetical		slr1816	NC_000911.1:1293397-1295551	71.2791	51.4793	44.3922	73.458	34.2326	34.9252	42.9797	49.9859	52.4448	27.5523	34.1093	25.9761	62.5901	63.9547	46.5644	23.5474	34.7677	25.4949	41.0084	40.8082	32.4844	34.4338	34.3663	32.6784	41.1556	41.9503	44.928	6.17964	6.15523	3.70194	53.2995	69.8292	35.9098	30.1758	29.9704	24.641	0.4298	5e-05	0.0006	0.33055	5e-05	0.0002	0.4298
slr1818		hypothetical protein	Hypothetical		slr1818	NC_000911.1:1299119-1299725	54.8827	63.9412	53.7215	105.358	94.6414	139.53	87.0747	94.2503	78.2712	98.6126	108.909	92.8173	64.1119	59.9188	54.9664	57.8947	58.3141	61.8256	61.3196	88.3156	52.3839	55.2422	65.3894	58.4637	61.9993	45.549	51.1866	28.0492	40.0819	25.4304	85.3564	56.5723	48.4409	67.9586	69.3169	76.1456	0.0003	0.124	0.9689	0.345	0.0015	0.5299	0.0003
slr1819		hypothetical protein	Hypothetical		slr1819	NC_000911.1:1300660-1301656	47.3103	44.746	51.5665	33.9349	48.6012	64.1455	31.81	63.6877	65.7394	31.6166	66.1027	69.7496	32.6141	38.2639	58.367	46.4007	49.4906	56.5612	44.3907	48.8866	54.9732	57.9161	80.3896	82.9187	32.4085	56.3552	56.3882	152.385	198.061	185.685	44.8123	56.7408	53.9473	65.8174	74.7026	75.5841	0.9098	0.6853	0.2742	0.0042	5e-05	0.04705	0.9098
slr1820		hypothetical protein	Hypothetical		slr1820	NC_000911.1:1304970-1309348	5.8069	4.82505	6.10373	5.15465	8.41254	8.27368	3.95242	4.66399	5.92389	8.55334	10.3619	12.554	3.5378	8.79384	6.57704	9.6431	7.40827	9.23877	4.33519	2.80757	5.43316	17.6692	14.4306	13.4681	5.3313	6.40596	2.66094	7.61449	6.62584	9.2832	4.48259	2.62714	8.03991	2.50201	10.0005	11.3504	0.69795	0.00785	0.53085	0.0183	0.28225	0.51475	0.69795
slr1822	(nth)	endonuclease III	DNA replication, restriction, modification, recombination and repair		slr1822,slr1821	NC_000911.1:1309481-1311234	187.647	141.349	106.749	131.363	103.763	144.796	90.6615	105.38	115.637	101.021	113.647	120.951	57.4329	39.1712	39.3717	80.5692	60.1575	70.3417	57.8314	71.5703	65.7639	134.432	140.638	139.757	74.222	70.6076	77.1712	77.1681	82.4067	81.843	100.108	69.7846	86.1017	103.563	99.0791	135.637	0.5296	0.44715	0.0266	5e-05	0.5667	0.10645	0.5296
slr1821		hypothetical protein	Hypothetical		slr1822,slr1821	NC_000911.1:1309481-1311234	187.647	141.349	106.749	131.363	103.763	144.796	90.6615	105.38	115.637	101.021	113.647	120.951	57.4329	39.1712	39.3717	80.5692	60.1575	70.3417	57.8314	71.5703	65.7639	134.432	140.638	139.757	74.222	70.6076	77.1712	77.1681	82.4067	81.843	100.108	69.7846	86.1017	103.563	99.0791	135.637	0.5296	0.44715	0.0266	5e-05	0.5667	0.10645	0.5296
slr1732		hypothetical protein	Hypothetical		slr1732	NC_000911.1:1311827-1312277	33.1501	33.0157	41.1944	78.7806	57.1025	71.6145	29.6781	29.6623	24.1187	53.4031	42.041	56.2241	25.2178	11.3638	5.85145	63.9051	69.4869	60.2134	33.2652	38.0184	32.7769	50.4038	46.8898	62.0984	31.481	27.6138	26.5964	42.9605	31.8498	29.0815	35.6393	32.6799	22.0699	83.4935	69.1671	84.7549	0.00205	0.0002	5e-05	0.0127	0.3063	0.0009	0.00205
slr1734	opcA	glucose 6-phosphate dehydrogenase assembly protein	Energy metabolism	Pentose phosphate pathway	slr1734	NC_000911.1:1316226-1317654	120.382	62.1614	38.4058	90.2688	113.1	118.698	25.2423	39.0603	42.8994	29.8295	40.9067	41.9976	72.4989	41.2329	59.4673	117.711	115.781	143.183	30.1712	45.1088	36.8999	65.1849	68.9112	80.3596	23.0519	39.9641	37.7991	27.3967	30.8195	32.7606	55.5322	55.9828	36.0732	129.013	82.5026	99.912	0.08465	0.59245	0.0002	5e-05	0.4792	5e-05	0.08465
slr1735	bgtA	ATP-binding subunit of the ABC-type Bgt permease for basic amino acids and glutamine	Transport and binding proteins		slr1735	NC_000911.1:1317711-1318470	61.316	54.3031	49.296	41.5191	64.9042	72.3992	38.8973	54.1117	52.5662	52.9084	70.9255	62.227	25.9482	26.781	28.6611	48.9901	55.7364	53.9321	51.6487	38.815	58.0877	50.1077	47.8984	49.1	58.155	54.7109	43.7626	78.0419	65.5771	55.7323	53.8935	66.1847	60.5402	56.6035	46.7129	53.2508	0.6605	0.01205	0.0017	0.93995	0.1048	0.41415	0.6605
slr1736		homogentisate phytyltransferase	Hypothetical		slr1736	NC_000911.1:1322686-1323613	13.0145	18.2251	9.63281	13.6395	11.9134	6.17375	11.7253	8.78971	12.4495	14.9577	15.6505	18.2211	14.1262	12.6836	17.9499	14.3057	15.8874	15.0391	11.779	10.5091	8.91058	11.7108	8.97302	9.95804	12.8233	16.4817	12.4376	23.9984	20.5638	21.933	11.7109	5.6223	14.5046	19.4095	10.6635	16.2235	0.28665	0.00655	0.9418	0.91775	0.0191	0.17265	0.28665
slr1737		hypothetical protein	Hypothetical		slr1737	NC_000911.1:1323671-1324763	11.5764	9.09786	9.25365	10.3799	9.6289	7.39105	7.65374	6.84118	8.46708	14.9745	13.4299	16.867	5.134	2.71177	8.6302	16.2041	13.6471	10.7938	6.08415	6.35964	5.22872	14.3751	12.6893	10.5477	5.14487	6.38404	7.52302	21.6109	26.0772	25.703	6.2135	3.85306	8.80148	3.97078	7.00739	8.53777	0.70365	5e-05	0.00315	0.001	5e-05	0.91795	0.70365
slr1738		transcription regulator Fur family	Regulatory functions		slr1738	NC_000911.1:1325714-1326134	85.982	39.9081	27.0723	93.0518	72.7007	126.023	100.293	95.8903	64.4606	231.085	243.603	318.27	47.7426	45.0658	43.3983	103.168	91.0418	71.9491	37.6657	64.7031	57.2369	536.381	418.576	418.289	36.1595	50.265	39.7314	249.009	461.616	234.593	47.8204	107.35	58.1164	99.9991	95.6893	123.652	0.00215	5e-05	0.00305	5e-05	5e-05	0.04755	0.00215
slr1739	psb28-2	photosystem II 13 kDa protein homolog	Photosynthesis and respiration	Photosystem II	slr1739	NC_000911.1:1326879-1327248	336.11	219.136	201.619	128.472	266.535	920.795	265.909	410.732	518.709	194.113	229.024	243.447	198.74	197.24	279.034	160.977	151.985	256.633	363.469	295.688	227.519	302.874	325.167	300.584	328.968	562.237	234.777	81.4005	170.541	107.846	717.556	412.68	443.688	594.027	516.558	458.216	0.01255	5e-05	0.2679	0.7116	5e-05	0.98655	0.01255
slr1740		oligopeptide binding protein of ABC transporter	Transport and binding proteins		slr1740	NC_000911.1:1327366-1329115	29.9237	25.9256	28.3302	33.3452	28.1126	56.3148	24.3369	48.9756	45.1881	36.6251	41.4224	48.4598	21.3749	22.2112	30.8233	21.7614	18.9892	21.7441	34.6263	40.9682	33.6223	73.1893	69.349	71.4051	48.1955	44.584	36.6975	59.1316	102.801	91.9576	43.5053	36.5607	44.3068	55.8054	47.1312	64.9961	0.0828	0.4862	0.257	5e-05	5e-05	0.07125	0.0828
slr1742		probable cobyric acid synthase	Biosynthesis of cofactors, prosthetic groups and carriers	Cobalamin, heme, phycobilin and porphyrin	slr1742	NC_000911.1:1330109-1330880	4.29585	6.19134	10.0691	9.45626	14.6915	7.17919	9.33889	12.3816	10.8533	11.4865	11.9267	18.9286	12.8288	9.21829	16.8626	16.5915	13.2994	11.2452	12.1713	7.03075	8.24306	17.3013	17.103	20.5053	13.3848	3.14263	11.5467	23.3857	29.5075	45.2845	12.8842	1.45983	10.5311	8.4549	7.89716	12.2341	0.11985	0.12285	0.77035	0.00195	5e-05	0.6667	0.11985
slr1743	ndbB	type 2 NADH dehydrogenase NdbB	Photosynthesis and respiration	NADH dehydrogenase	slr1743	NC_000911.1:1330929-1332144	48.3752	25.6754	22.1952	49.2424	70.3324	69.7172	13.4755	20.3786	19.1544	52.7044	70.7824	84.8907	15.6482	8.32352	10.3555	35.2964	46.4664	42.5862	13.2402	18.3844	15.7874	72.6359	85.9745	97.3766	8.16736	11.1545	10.9034	53.9722	76.7922	64.9064	14.6397	13.5568	19.4455	65.4722	91.9176	79.6305	0.00105	5e-05	5e-05	5e-05	5e-05	5e-05	0.00105
slr1744		N-acetylmuramoyl-L-alanine amidase, periplasmic protein	Cell envelope	Murein sacculus and peptidoglycan	slr1744	NC_000911.1:1332428-1334378	73.3446	62.6171	56.1638	57.8952	54.0074	53.5126	66.9299	99.8201	105.734	71.8393	87.501	129.915	111.004	124.162	186.794	126.227	139.848	142.06	73.1452	64.6806	78.1656	109.136	129.866	129.16	104.041	96.0461	94.5945	107.269	112.974	117.684	90.215	92.0454	79.0075	81.8808	46.7738	66.0027	0.4567	0.53725	0.83625	0.00025	0.38555	0.0796	0.4567
slr1746		glutamate racemase	Cell envelope	Murein sacculus and peptidoglycan	slr1746	NC_000911.1:1334521-1335361	53.6156	36.7639	49.3272	27.4271	26.9456	27.0437	61.1221	67.1186	75.4278	71.2187	71.3597	95.3925	93.9545	78.6957	84.2674	99.269	101.669	83.0958	53.4835	55.9285	55.5757	66.0173	72.6987	73.2201	46.0745	44.5197	65.0953	48.5402	47.512	51.1753	64.6309	63.7861	55.0814	64.5231	34.7658	36.6204	0.00625	0.09695	0.48195	0.0545	0.69615	0.09085	0.00625
slr1747		cell death suppressor protein Lls1 homolog	Cellular processes	Cell killing	slr1747	NC_000911.1:1335570-1336980	6.40484	3.46475	4.6848	10.3172	16.5785	14.0386	4.79239	6.0692	4.81678	44.065	41.6657	52.4002	0.95541	0.699363	0.920902	8.31932	9.35176	6.71696	6.16144	2.36589	1.96023	52.042	62.8669	80.0543	2.90796	2.18993	3.19568	38.5689	55.0065	34.6249	3.41484	0	3.28384	14.5246	21.2323	29.4128	0.0001	5e-05	0.00365	5e-05	5e-05	0.0002	0.0001
slr0851	ndbA	type 2 NADH dehydrogenase	Photosynthesis and respiration	NADH dehydrogenase	slr0851	NC_000911.1:1337298-1338636	5.26471	5.46482	8.10988	22.1314	30.5212	34.8374	4.34265	5.52703	5.2232	24.0441	23.8613	32.6879	8.806	5.77062	4.39592	24.8708	21.388	23.5934	6.25451	4.57658	4.7226	30.7619	25.4068	27.5359	1.0523	4.54893	6.78563	25.0132	23.797	29.9122	3.66029	6.06671	2.48861	7.23838	17.0111	10.5459	5e-05	5e-05	5e-05	5e-05	5e-05	0.00265	5e-05
slr0853	(rimI)	ribosomal-protein-alanine acetyltransferase	Translation	Ribosomal proteins: synthesis and modification	slr0853,slr0852	NC_000911.1:1338726-1339631	143.565	189.684	59.4002	229.551	220.444	529.062	124.629	132.654	118.636	280.027	325.516	351.683	68.4081	117.151	66.779	197.3	172.76	136.8	97.0699	97.7993	95.8796	1203.74	968.88	1069.82	33.6442	102.802	104.064	268.953	682.072	611.771	68.2436	90.9413	134.107	109.684	203.961	258.206	5e-05	5e-05	0.0013	5e-05	5e-05	0.00055	5e-05
slr0852		hypothetical protein	Hypothetical		slr0853,slr0852	NC_000911.1:1338726-1339631	143.565	189.684	59.4002	229.551	220.444	529.062	124.629	132.654	118.636	280.027	325.516	351.683	68.4081	117.151	66.779	197.3	172.76	136.8	97.0699	97.7993	95.8796	1203.74	968.88	1069.82	33.6442	102.802	104.064	268.953	682.072	611.771	68.2436	90.9413	134.107	109.684	203.961	258.206	5e-05	5e-05	0.0013	5e-05	5e-05	0.00055	5e-05
slr0854	phrA	DNA photolyase	DNA replication, restriction, modification, recombination and repair		slr0854	NC_000911.1:1339655-1341122	37.6091	29.0747	30.4226	39.5937	43.1363	44.8902	30.2605	38.4028	38.057	60.8747	57.7159	75.3458	23.6276	27.4137	24.6664	77.6964	63.8801	84.3857	31.1841	24.4122	35.8162	155.547	128.357	122.883	33.0674	27.6545	35.898	76.3757	134.413	141.092	36.9832	37.9746	40.8324	41.6176	33.4338	44.0902	0.15105	5e-05	5e-05	5e-05	5e-05	0.8628	0.15105
slr0856		putative transposase [ISY100l: 1346125 - 1347070]	Other categories	Transposon-related functions	slr0856,slr0857	NC_000911.1:1346196-1347044	11.6879	16.1687	12.8151	22.981	21.0291	10.5899	10.5478	9.20732	7.17665	24.2554	28.5659	32.5146	11.9702	8.59272	12.374	8.42358	13.5033	10.0565	6.97341	21.2901	5.23152	23.9811	20.9041	20.9745	21.3737	5.26474	17.0107	3.52342	6.9002	4.28595	11.3907	14.8109	3.47842	22.745	12.0688	11.0235	0.30025	0.00255	0.9312	0.0446	0.00535	0.29135	0.30025
slr0857		putative transposase [ISY100l: 1346125 - 1347070]	Other categories	Transposon-related functions	slr0856,slr0857	NC_000911.1:1346196-1347044	11.6879	16.1687	12.8151	22.981	21.0291	10.5899	10.5478	9.20732	7.17665	24.2554	28.5659	32.5146	11.9702	8.59272	12.374	8.42358	13.5033	10.0565	6.97341	21.2901	5.23152	23.9811	20.9041	20.9745	21.3737	5.26474	17.0107	3.52342	6.9002	4.28595	11.3907	14.8109	3.47842	22.745	12.0688	11.0235	0.30025	0.00255	0.9312	0.0446	0.00535	0.29135	0.30025
slr0861	purT	glycinamide ribonucleotide transformylase	Purines, pyrimidines, nucleosides and nucleotides	Purine ribonucleotide biosynthesis	slr0861	NC_000911.1:1352255-1353431	23.6698	20.6453	27.5936	15.8722	17.3627	22.0114	27.6595	34.7108	31.9946	25.2394	27.7588	34.642	25.4978	34.9114	42.4357	15.7907	20.7789	19.6293	47.2985	24.47	36.0387	39.7914	24.1293	27.7839	50.2997	30.8463	36.4415	64.4877	82.8164	84.0401	40.4239	29.2478	50.7629	23.5631	32.2042	37.1896	0.17555	0.4077	0.00255	0.2223	5e-05	0.1408	0.17555
slr0862		probable sugar kinase	Other categories	Other	slr0862	NC_000911.1:1354093-1355074	5.47208	7.37004	10.1262	7.58587	7.52962	4.56172	6.87734	6.96619	6.59829	6.96789	6.36454	8.20351	5.87324	2.2417	4.89381	5.11748	7.83949	5.89478	10.8353	4.5599	8.33908	8.71159	6.12059	5.98289	16.4784	5.06346	10.3867	20.7619	17.987	18.978	11.3735	6.38106	9.98717	5.01303	7.96214	4.84857	0.55325	0.7919	0.2048	0.52645	0.00685	0.18615	0.55325
slr0863		hypothetical protein	Hypothetical		slr0863	NC_000911.1:1355161-1357626	46.5948	38.0889	31.0203	38.532	34.6402	43.4169	24.7832	37.5005	36.4338	28.9434	38.7825	35.5822	17.5961	19.7277	21.0214	22.1632	20.7148	24.3813	24.8121	24.9805	27.6567	45.1316	52.6382	60.3599	28.6489	25.6003	23.1048	35.7425	47.516	42.6005	23.5106	22.4715	31.8892	21.9207	32.7486	37.1031	0.9791	0.73955	0.56865	0.00135	0.04905	0.5872	0.9791
slr0864		ATP-binding protein of ABC transporter	Transport and binding proteins		slr0864	NC_000911.1:1360433-1362158	30.2881	34.1741	33.4923	34.4686	33.5982	17.3423	14.8448	22.9862	28.2297	29.4985	33.0445	35.749	11.9438	10.5411	24.6671	16.2371	16.8881	23.9856	17.2857	25.0227	21.4212	39.6732	38.4848	41.2603	29.102	25.2995	32.1682	18.2249	24.015	17.2745	14.9626	18.8937	25.8664	11.5525	10.1298	18.7198	0.4706	5e-05	0.23315	5e-05	0.0102	0.04435	0.4706
slr0865		hypothetical protein	Hypothetical		slr0865	NC_000911.1:1362258-1364532	16.9907	14.0966	16.9477	11.9184	8.83455	9.88596	9.45215	10.8525	8.86102	14.8627	16.2091	13.5086	6.88372	5.37791	4.03386	8.8976	9.68943	9.37485	9.21296	12.6723	11.9074	20.172	14.2168	14.702	13.7525	9.12414	12.9155	13.9101	15.2239	15.8193	13.9437	14.5281	4.80129	10.7279	15.002	11.6511	0.3081	0.05205	0.13975	0.16835	0.4473	0.7688	0.3081
slr0867		unknown protein	Unknown		slr0867	NC_000911.1:1365570-1366215	5.56191	5.66155	8.87068	9.20543	4.55795	6.55236	5.86595	5.75713	5.68659	9.67164	9.63379	11.087	2.83436	9.14798	4.70756	6.75109	4.67044	5.7294	4.79428	0.991485	8.05766	9.10238	11.5559	11.5834	0	1.42115	2.08785	15.3067	15.1633	20.4875	9.89282	7.48708	3.61373	0	2.86637	5.14537	0.95825	0.0497	0.9552	0.0118	0.01645	0.0673	0.95825
slr0868		unknown protein	Unknown		slr0868	NC_000911.1:1366463-1366769	13.7864	20.8427	14.5464	10.5702	5.83207	5.0105	15.3599	10.2423	15.2196	15.3582	20.1469	17.2327	11.333	0	11.3622	5.74683	6.94888	6.1713	9.71132	23.5827	10.8456	20.428	18.3485	19.3966	17.894	27.3797	0	20.9232	13.6186	13.5265	0	11.6201	27.6059	0	4.77791	0	0.08115	0.4974	0.70885	0.3812	0.8579	0.23965	0.08115
slr0869		hypothetical protein	Hypothetical		slr0869	NC_000911.1:1367128-1369567	34.1702	29.9458	27.3414	4.64666	7.37322	5.1665	14.4199	14.253	16.203	4.73522	4.88261	6.17647	50.0929	38.1208	43.0367	10.972	10.0056	11.5675	24.6566	31.1755	27.3759	8.24724	5.75754	6.56919	32.0792	25.6794	27.0614	10.9936	9.73599	6.98796	15.4212	31.4727	27.046	2.73777	3.99526	3.70131	5e-05	5e-05	5e-05	5e-05	5e-05	5e-05	5e-05
slr0870		hypothetical protein	Hypothetical		slr0870	NC_000911.1:1369655-1370018	13.8766	18.9816	34.5839	2.02992	6.67345	8.25358	21.5658	23.1103	20.7728	6.21114	5.8179	5.34337	33.0408	26.9756	33.1173	6.1316	7.17042	5.3879	19.0329	33.431	9.10174	1.8397	3.6366	2.64323	26.6634	9.99064	18.0286	1.08018	0	0.406646	4.55684	4.64387	17.1229	5.14957	17.595	2.48417	0.0092	0.00935	0.00035	0.0623	0.14705	0.949	0.0092
slr0871		unknown protein	Unknown		slr0871	NC_000911.1:1370042-1370426	12.3901	7.11758	4.09273	2.10265	1.93199	2.9209	7.21021	5.82569	5.70366	6.94801	1.50436	2.95468	19.267	0	10.0343	1.81974	3.29531	0.815921	3.75093	8.89477	1.84926	0	0.873736	2.40068	0	12.3535	2.32199	0	0.517605	0	0	20.5717	10.3592	0	0	0	0.11185	0.2856	0.05705	0.2231	0.07685	5e-05	0.11185
slr0872		hypothetical protein	Hypothetical		slr0872	NC_000911.1:1371167-1372286	15.5965	23.7567	17.3451	24.9968	24.9123	19.9404	15.6234	19.7278	19.5467	26.3818	27.0576	27.8621	6.87527	2.55957	3.59524	27.9895	23.1355	24.8692	8.33279	10.0071	8.55146	20.7359	22.3399	23.3521	9.19031	5.88634	10.9632	21.9437	24.7951	20.399	11.8924	13.2818	15.2758	10.94	14.9883	25.408	0.28975	0.00015	5e-05	5e-05	5e-05	0.2951	0.28975
slr1243		unknown protein	Unknown		slr1243	NC_000911.1:1375350-1378545	10.234	5.93138	7.8281	3.9636	1.959	2.85143	8.53712	5.55794	7.50014	3.72077	3.71944	3.19503	7.7851	15.8608	15.5993	3.89738	4.22971	3.32867	6.06139	7.87546	2.89041	3.32707	3.01642	2.82878	12.0157	8.15537	5.07411	0.725167	1.24986	0.683321	8.32232	9.90223	4.06312	3.71667	3.30699	1.30741	5e-05	5e-05	5e-05	0.0004	5e-05	0.00065	5e-05
slr1245		transcriptional regulator	Regulatory functions		slr1245	NC_000911.1:1383827-1384736	2.45588	0.593837	2.4659	0.558948	3.3563	2.97953	2.87765	2.34318	3.07068	5.92198	5.14388	5.27447	6.46992	3.74061	2.29719	4.10046	2.67742	3.47692	4.3295	5.95067	1.17663	5.96558	6.57087	5.3407	1.94738	0	3.35287	5.69284	5.51626	5.53185	5.21743	0	0	5.93247	4.14534	1.99384	0.6024	0.0447	0.56705	0.1135	0.03395	0.2287	0.6024
ssr2078		putative transposase [ISY802b(partial copy): 1384736 - 1385513]	Other categories	Transposon-related functions	ssr2078	NC_000911.1:1384823-1385084	28.1798	9.0574	65.0131	27.068	60.2164	139.891	51.4715	84.6625	85.498	151.992	143.143	141.907	58.3647	129.959	53.3984	71.6746	68.9499	80.2205	80.8736	49.7146	27.7341	118.79	132.068	80.4989	24.2733	87.7736	27.0319	183.944	209.099	159.521	88.0495	100.413	78.7397	117.346	27.9309	60.4445	0.0097	0.00095	0.65695	0.00115	5e-05	0.3669	0.0097
slr1246		putative transposase [ISY802b(partial copy): 1384736 - 1385513]	Other categories	Transposon-related functions	slr1246	NC_000911.1:1385211-1385748	18.398	13.018	17.9083	17.2646	17.7359	27.2263	23.1727	30.0454	18.8346	48.9972	46.4826	60.3511	21.0401	31.9931	30.1637	31.8059	17.0401	26.4462	25.7344	30.7188	19.3506	46.7225	48.6662	40.2703	24.4437	28.9665	29.7401	74.8207	98.9506	83.8496	6.19803	18.7088	17.0166	26.6082	32.9862	37.1477	0.3467	5e-05	0.5841	0.0014	5e-05	0.01315	0.3467
slr1247		phosphate-binding periplasmic protein precursor (PBP)	Transport and binding proteins		slr1247	NC_000911.1:1388911-1389913	3.64354	5.51158	6.21715	93.0379	178.769	156.443	5.15747	2.60667	2.99812	4.92096	4.39085	5.32499	1995.43	1642.76	1978.63	737.839	1070.05	928.645	3.98086	8.43498	2.88702	2.06758	2.36914	1.94483	6.68126	2.32014	4.76435	32.8392	27.2703	29.136	3.65026	1.05761	3.4782	0.988154	3.45457	2.95446	5e-05	0.209	0.0028	0.01415	5e-05	0.83975	5e-05
slr1248		phosphate transport system permease protein PstC homolog	Transport and binding proteins		slr1248	NC_000911.1:1390058-1391045	6.8945	2.79954	2.97864	43.5262	57.0383	73.4338	3.2063	4.12289	2.47358	5.69343	5.91189	7.32654	669.815	593.182	594.136	381.613	587.798	430.595	4.67682	3.35409	3.73939	8.32979	5.33883	3.51984	4.77691	4.16382	3.63893	25.3797	23.6224	25.3545	5.76357	0	7.08212	10.054	5.29008	9.62649	5e-05	0.02315	0.14545	0.13625	5e-05	0.0996	5e-05
slr1249		phosphate transport system permease protein PstA homolog	Transport and binding proteins		slr1249	NC_000911.1:1391049-1391922	4.26987	3.62526	5.17999	24.6896	21.6536	44.5486	2.47509	2.05796	1.53287	5.83339	3.83032	5.71734	305.592	236.393	217.893	208.103	363.014	240.71	3.28693	3.29324	5.24597	7.4624	4.01692	5.09876	0	3.73706	0	17.801	14.7714	21.7322	5.25597	6.04014	5.74685	1.37717	3.91251	2.79335	5e-05	0.0286	0.67605	0.22165	0.0022	0.10505	5e-05
slr1250		phosphate transport ATP-binding protein PstB homolog	Transport and binding proteins		slr1250	NC_000911.1:1391975-1392791	1.71402	3.06021	7.50465	18.0416	26.2777	34.9706	4.77293	4.51539	4.0963	7.24953	7.16956	6.2503	135.037	93.5721	86.4461	124.508	195.448	141.911	8.64448	5.51337	3.3457	5.75297	7.09633	6.92337	3.74703	3.13495	9.20683	10.38	7.95215	7.07261	1.26529	10.5104	0.891992	4.22711	7.95047	6.83416	5e-05	0.0789	0.0481	0.62175	0.10115	0.3046	5e-05
slr1251		peptidyl-prolyl cis-trans isomerase	Translation	Protein modification and translation factors	slr1251	NC_000911.1:1392971-1393487	52.3036	100.374	129.258	63.8521	53.485	40.4341	64.3394	74.626	71.2796	59.7409	79.1476	74.9864	52.2268	105.846	108.495	35.1744	47.5149	49.2268	133.162	66.28	99.7401	50.3592	51.1252	55.2987	145.259	99.7118	121.895	37.7928	42.3915	30.6783	72.8253	100.648	117.897	54.8589	65.5297	61.8534	0.005	0.85075	0.001	5e-05	5e-05	0.01245	0.005
ssr2087		hypothetical protein	Hypothetical		ssr2087	NC_000911.1:1395921-1396176	4.55551	15.4504	15.638	28.011	66.1147	59.2418	22.9032	27.0762	25.7071	37.7098	74.731	53.0781	29.5695	0	5.64356	39.7276	38.4575	42.4081	7.7237	21.7843	23.3071	20.412	20.8958	16.2955	12.9971	20.2354	5.76446	16.5648	13.5818	13.6581	9.09573	0	23.8325	19.0616	19.0662	21.4082	0.00375	0.03395	0.0674	0.82175	0.82385	0.32925	0.00375
slr1253		unknown protein	Unknown		slr1253	NC_000911.1:1397210-1397525	165.395	127.932	166.625	125.244	89.0213	173.011	182.69	265.978	282.162	152.334	173.612	233.975	175.082	260.596	254.006	103.366	130.284	122.38	249.314	243.015	164.691	132.044	153.622	144.224	281.744	271.885	195.455	352.239	289.235	289.041	193.692	257.191	219.468	178.655	152.579	84.9966	0.3758	0.0085	0.00085	0.0033	0.14055	0.01255	0.3758
slr1254	pds, crtD, crtP	phytoene dehydrogenase (phytoene desaturase)	Biosynthesis of cofactors, prosthetic groups and carriers	Carotenoid	slr1254	NC_000911.1:1397818-1399237	41.2439	23.7617	34.5181	31.9745	41.6051	49.4729	27.6277	32.7646	34.6863	80.9534	86.4438	113.989	20.1729	24.6206	19.6586	20.2503	27.8079	28.6033	32.2918	28.6661	33.9743	63.4927	72.5667	78.4707	26.6176	36.1508	36.0887	41.291	53.784	42.017	24.4116	27.0123	26.0834	35.4259	83.6911	98.6551	0.2577	5e-05	0.26195	5e-05	0.02605	5e-05	0.2577
slr1255	pys, crtB	phytoene synthase	Biosynthesis of cofactors, prosthetic groups and carriers	Carotenoid	slr1255	NC_000911.1:1399297-1400311	35.5792	31.2113	40.3861	25.0385	35.8937	33.0612	33.5397	40.7848	37.2725	71.9631	78.0021	71.0839	19.4024	14.8926	22.8585	35.621	35.7428	32.2669	25.8998	19.3644	37.2754	73.2464	72.8406	72.8706	34.2561	33.3683	31.7017	97.162	90.079	97.0509	27.9923	30.7107	24.6924	33.3252	34.9496	54.1775	0.48235	5e-05	0.0043	5e-05	5e-05	0.0395	0.48235
slr1256	ureA	urease gamma subunit	Central intermediary metabolism	Other	slr1256	NC_000911.1:1401058-1401361	26.1953	33.4214	48.7703	25.6182	23.7077	32.1486	33.3039	56.2762	49.1054	60.1126	66.1074	64.5205	33.8984	16.8548	27.04	22.3868	20.0216	26.4386	22.2748	23.1069	35.8897	23.7043	33.2462	32.152	23.3335	35.4404	44.8422	76.4868	78.2833	64.4264	42.3833	29.7396	12.0732	17.437	53.4756	21.2892	0.3303	0.0932	0.66485	0.69775	0.00625	0.8095	0.3303
slr1257		unknown protein	Unknown		slr1257	NC_000911.1:1401808-1403002	4.63625	3.83177	2.9796	4.14745	7.13509	7.02688	3.27492	3.81964	6.21348	3.72145	5.95952	6.00839	2.97853	5.08624	1.66807	7.46531	7.0239	6.67019	2.69956	2.9746	3.22034	6.28342	4.71856	4.05132	3.47817	4.50033	3.87031	15.3747	13.3442	11.7053	3.84866	3.35016	3.40103	3.45004	4.71748	5.28868	0.08575	0.40815	0.02275	0.0459	0.00015	0.52555	0.08575
slr1258		unknown protein	Unknown		slr1258	NC_000911.1:1403198-1403954	103.599	86.1621	51.6075	43.9605	54.2625	93.4892	182.808	211.253	221.938	127.856	108.899	195.975	90.8188	59.0405	75.8501	64.8901	74.2832	51.086	53.4306	90.9412	65.3452	31.7812	71.8386	66.0983	36.5076	65.1646	62.5969	30.6112	28.0021	26.4078	104.753	92.7527	74.5822	38.975	34.7168	56.8655	0.2451	0.00015	0.2658	0.11675	5e-05	0.00015	0.2451
slr1259		hypothetical protein	Hypothetical		slr1259	NC_000911.1:1404084-1404783	32.0817	19.0909	24.5278	12.7393	24.888	50.6739	197.707	172.496	216.898	113.528	91.8748	155.658	122.802	116.923	121.949	24.2843	45.9867	40.9473	70.8166	65.7199	68.7612	26.445	52.2941	43.7502	62.4792	56.9878	59.9804	77.3014	153.057	142.748	80.2611	73.8689	107.371	170.249	124.039	118.436	0.45775	5e-05	5e-05	0.0003	5e-05	0.0079	0.45775
slr1260		hypothetical protein	Hypothetical		slr1260	NC_000911.1:1404838-1405372	17.5757	12.2899	18.8716	13.5037	16.6051	37.8269	150.815	188.646	193.171	73.9826	94.2587	117.612	108.703	114.944	98.8046	19.5393	42.5281	33.5658	44.0322	36.4337	45.8768	20.3409	32.6028	30.4421	60.6958	26.9768	53.1565	34.4741	69.8241	69.4748	63.5746	39.2093	42.1004	134.375	90.5409	105.658	0.18395	5e-05	5e-05	0.00805	0.1891	0.0001	0.18395
slr1261		hypothetical protein	Hypothetical		slr1261	NC_000911.1:1405435-1405975	32.7539	24.0972	13.7297	23.7108	21.9385	39.1056	107.347	151.239	185.644	56.9266	72.4162	89.2424	86.4036	110.683	110.74	24.0657	40.7706	34.0155	40.1751	41.888	40.6712	18.8796	29.4202	33.7725	25.5451	44.8242	67.0418	16.6186	28.5876	28.9639	63.4397	35.1215	67.5331	122.354	79.3709	61.8581	0.42295	5e-05	5e-05	0.01075	0.00065	0.02	0.42295
slr1262		hypothetical protein	Hypothetical		slr1262	NC_000911.1:1405980-1406847	9.75342	7.79571	11.3182	12.1024	6.33485	10.2974	47.1063	65.6349	63.2449	24.8208	30.22	38.7813	54.873	71.4373	51.8907	14.2268	18.9791	15.7792	19.5879	19.4219	19.9123	18.5155	18.2575	13.1115	14.1161	13.8962	23.464	24.643	23.5156	26.8387	37.9082	27.2914	20.6979	49.4487	27.0711	19.016	0.9765	5e-05	5e-05	0.27645	0.0422	0.59955	0.9765
slr1263		hypothetical protein	Hypothetical		slr1263	NC_000911.1:1407042-1408455	25.4228	23.5245	18.2025	7.2217	6.73604	5.10213	21.7741	25.6581	22.9878	16.3972	17.0623	22.3136	23.0803	28.4816	23.8864	21.7575	28.5599	25.0169	10.3408	16.0625	15.1115	9.61731	9.10113	7.27353	8.27386	16.6506	14.7443	12.6561	12.6626	18.1313	18.324	19.0282	23.4	12.2267	4.99032	11.1024	5e-05	0.01755	0.99155	0.0027	0.55665	0.0007	5e-05
slr2057		water channel protein	Transport and binding proteins		slr2057	NC_000911.1:1412922-1413666	116.591	198.179	78.4689	63.6005	66.5324	39.6379	69.2981	96.7112	105.945	30.6298	34.3699	34.8321	650.596	617.746	660.273	232.222	496.749	255.224	60.3334	83.6847	90.228	11.4546	15.1654	18.9594	71.73	91.6255	64.771	34.3125	30.8341	30.921	136.687	83.0246	57.0803	36.4655	19.4058	35.849	0.00015	5e-05	0.00265	5e-05	5e-05	5e-05	0.00015
slr2058	topA	DNA topoisomerase I	DNA replication, restriction, modification, recombination and repair		slr2058	NC_000911.1:1414125-1416822	51.8596	51.1963	51.559	38.9403	47.3096	39.2116	32.233	48.548	51.9365	35.784	50.4472	47.9601	22.3723	30.6283	52.5477	52.0185	54.0547	57.4976	42.5138	30.9688	40.5523	37.7655	47.7066	50.5299	52.3549	45.0219	45.656	21.0739	26.036	25.7971	30.5654	36.8401	43.5064	51.4819	42.6838	52.2122	0.3209	0.9059	0.0246	0.1695	5e-05	0.10005	0.3209
slr2059		iron-sulfur cluster binding protein homolog	Photosynthesis and respiration	Soluble electron carriers	slr2059	NC_000911.1:1416842-1417247	36.3042	31.5025	36.2047	29.0967	28.503	56.2639	45.8218	60.702	60.7532	50.2593	61.0455	57.1792	14.3509	47.6438	22.9925	35.9458	48.4154	43.3599	65.6538	28.3357	30.6584	42.3657	51.334	51.305	61.7315	40.6481	40.1624	30.5097	32.3997	34.0628	13.2753	48.7568	21.3342	56.5106	34.8386	36.9379	0.69215	0.9741	0.07795	0.3369	0.043	0.14195	0.69215
slr2060		hypothetical protein	Hypothetical		slr2060	NC_000911.1:1417283-1418681	13.3379	11.9856	16.6799	27.5935	25.8999	28.4693	13.4408	15.7759	19.5562	20.1835	25.0496	26.5969	23.0498	22.4554	23.2445	41.6003	43.3482	44.1569	14.0053	14.6723	13.1328	36.6927	31.6691	37.5428	11.3092	14.6137	12.5043	10.8671	11.9071	11.1846	13.6588	15.2366	14.6834	36.4515	38.7429	44.9494	0.00045	0.0001	0.0021	5e-05	0.4308	5e-05	0.00045
slr2062		putative transposase [ISY052a: 1420842 - 1422331]	Other categories	Transposon-related functions	slr2062	NC_000911.1:1420939-1422142	30.5344	21.7893	27.7671	35.966	31.5291	37.3141	23.0008	27.907	28.8489	38.0337	38.8035	46.8895	14.4784	34.3339	14.8839	30.0468	24.6258	33.4222	46.372	26.5098	26.1834	53.197	69.5787	56.9298	44.2772	39.6008	29.2538	45.6272	43.4777	34.4158	19.8146	38.7253	36.5275	17.8094	33.9775	31.4573	0.1422	0.0001	0.0853	5e-05	0.5344	0.46935	0.1422
slr2067	apcA	allophycocyanin alpha subunit	Photosynthesis and respiration	Phycobilisome	slr2067	NC_000911.1:1430418-1430904	5941.39	12709.3	6343.37	2087.12	2704.75	2412.44	8725.4	5714.6	6343.32	954.03	946.805	746.055	8624.62	19086.5	28023.5	3533.45	4849.93	3723.05	3993.83	2521.82	4792.84	177.673	198.554	208.065	5415.38	3808.82	5732.57	384.52	258.192	296.103	4100.69	3872.73	3209.08	1443.34	668.623	981.862	5e-05	5e-05	5e-05	5e-05	5e-05	5e-05	5e-05
slr1986	apcB	allophycocyanin beta subunit	Photosynthesis and respiration	Phycobilisome	slr1986	NC_000911.1:1430999-1431485	6063.16	12674.1	6923.63	2404.02	2840.85	2601.66	8178.16	6327.44	6302.87	962.034	975.288	767.177	9752.34	20592.3	29719.5	3661.28	5566.66	4215.2	4208.11	2623.49	4707.98	200.073	216.63	242.373	6074.67	3803.47	5859.79	353.747	250.817	261.342	4304.84	4141.79	3528.91	1489.86	653.294	889.669	5e-05	5e-05	5e-05	5e-05	5e-05	5e-05	5e-05
ssr3383	apcC	phycobilisome small core linker polypeptide	Photosynthesis and respiration	Phycobilisome	ssr3383	NC_000911.1:1431697-1431901	1871.17	3518.08	2041.36	489.981	712.718	2557.44	9067.77	7517.31	8031.82	1238.3	1200.85	1029.42	1834.79	5843.34	7270.85	1054.21	911.428	834.227	1748.13	861.601	1434.85	46.5322	62.4644	54.0971	2900.89	1223.84	2193.51	100.57	52.3881	50.8388	1588.47	1378.41	1059.94	345.945	262.816	205.071	0.0023	5e-05	5e-05	5e-05	5e-05	5e-05	0.0023
slr1990		hypothetical protein	Hypothetical		slr1990	NC_000911.1:1434900-1435623	16.0429	16.9665	15.2936	17.5153	17.3184	21.7603	22.0768	20.2902	21.5203	50.3351	57.7061	60.6097	8.03632	4.52193	13.2047	11.7749	16.6461	12.1943	20.5534	14.6968	17.0656	22.2723	26.5738	25.1402	15.6908	14.3121	17.0327	26.6121	33.982	30.4538	19.0121	13.9951	10.3857	32.8297	23.2686	33.6524	0.47755	5e-05	0.08975	0.03935	0.00205	0.00725	0.47755
slr1991	cya1	adenylate cyclase	Regulatory functions		slr1991	NC_000911.1:1435644-1436658	27.316	31.4634	32.0925	48.6989	37.1089	52.8332	23.3469	26.0058	27.9896	34.8802	46.9446	41.1815	17.572	17.2281	16.1354	25.828	23.7053	28.7786	16.1406	13.983	22.0028	41.5674	36.773	41.1229	21.5482	22.6309	25.831	41.4871	57.6457	49.6901	30.6719	29.0265	25.3783	73.7647	73.4708	78.0622	0.0231	5e-05	0.03105	5e-05	5e-05	5e-05	0.0231
slr1992	gpx2	glutathione peroxidase-like NADPH peroxidase	Biosynthesis of cofactors, prosthetic groups and carriers	Thioredoxin, glutaredoxin and glutathione	slr1992	NC_000911.1:1436698-1437163	103.297	111.66	83.3914	90.1407	159.11	146.061	58.6971	73.4313	84.3621	101.111	121.383	125.129	60.8754	168.706	135.532	74.6169	83.5677	80.8325	40.9848	23.5912	45.1657	52.3562	69.2085	62.0443	67.8513	39.7607	57.2113	154.031	165.212	148.313	81.3869	100.436	64.8935	308.748	202.759	184.085	0.13385	5e-05	0.02965	0.0023	5e-05	5e-05	0.13385
slr1993	phaA	PHA-specific beta-ketothiolase	Fatty acid, phospholipid and sterol metabolism		slr1993	NC_000911.1:1437372-1438602	13.7874	17.7396	14.1099	22.6003	29.1943	33.2613	9.61192	16.8504	15.4325	17.6823	21.6377	25.985	20.9012	13.8332	16.1229	56.9556	51.571	60.6364	14.1654	15.0445	12.6639	16.7305	17.7716	17.8756	13.8185	16.6224	14.9551	26.9213	23.3957	26.0328	11.6888	9.99433	10.4086	35.5911	23.447	35.771	0.0018	5e-05	5e-05	0.1187	0.00295	5e-05	0.0018
slr1994	phaB	PHA-specific acetoacetyl-CoA reductase	Fatty acid, phospholipid and sterol metabolism		slr1994	NC_000911.1:1438703-1439426	36.8837	32.9516	34.4105	35.083	42.9734	50.0994	20.9986	29.5582	35.1351	34.0784	44.6163	38.0858	43.16	55.1796	49.7716	82.7725	91.4838	100.85	23.8985	30.7368	27.9255	26.2489	20.7398	21.5948	39.1891	26.4449	29.5831	38.3068	40.3267	42.0763	44.2118	27.6703	36.3498	56.1325	48.5004	55.7921	0.27775	0.0041	0.00255	0.19195	0.1333	0.0433	0.27775
slr1998		hypothetical protein	Hypothetical		slr1998	NC_000911.1:1444114-1445392	8.70815	4.23733	8.54421	4.69082	6.91864	6.96585	4.85554	6.85723	6.04544	7.0922	7.66987	6.62609	5.44414	12.5635	5.65943	7.07761	5.59942	7.67278	8.3207	6.16884	10.3405	9.97208	10.6011	12.7112	2.97877	8.48224	7.15335	14.3024	13.5735	18.5388	4.69498	6.28087	7.34107	11.6487	10.1326	12.0028	0.5387	0.2526	0.4543	0.07915	0.0003	0.02875	0.5387
slr1999		hypothetical protein	Hypothetical		slr1999	NC_000911.1:1445424-1445835	25.9052	22.7023	34.1284	11.4439	16.4614	40.6582	27.3911	39.7253	38.5941	44.1251	55.128	62.2067	17.4828	48.205	22.4571	28.8855	19.1001	30.6647	26.4065	26.9045	25.8178	56.3763	55.3076	54.3953	26.8835	17.7877	28.8541	24.816	32.4952	28.972	28.2248	37.8894	23.1446	45.8668	48.1773	80.0937	0.4708	0.00595	0.5864	0.00045	0.4376	0.0129	0.4708
slr2000		hypothetical protein	Hypothetical		slr2000	NC_000911.1:1445873-1446839	8.80967	15.1179	13.3701	11.4905	17.9774	17.5727	14.6442	17.3431	18.8392	12.3351	15.8895	19.9368	14.167	22.1388	17.8005	15.2165	13.112	14.7784	20.6643	13.6638	19.1717	12.7322	17.2292	14.4441	22.0278	18.8869	14.9401	24.8283	23.5816	21.9013	9.02136	18.7021	17.4383	38.9775	14.8528	22.8438	0.28015	0.6611	0.2045	0.2039	0.15105	0.0257	0.28015
slr2001	cphB	cyanophycinase	Other categories	Adaptations and atypical conditions	slr2001	NC_000911.1:1447096-1447912	28.7338	33.1006	55.3468	48.2347	45.2155	55.1377	43.0193	60.0129	58.2792	43.5709	56.2906	48.4398	37.0993	47.0378	48.8988	49.9238	49.4973	47.5869	45.5295	43.752	59.5534	46.0093	59.4695	62.3104	67.4497	63.7838	46.0342	142.573	128.976	108.236	35.7533	49.1994	75.8193	77.6774	59.5899	56.9513	0.20105	0.3601	0.503	0.34325	5e-05	0.2815	0.20105
slr2002	cphA	cyanophycin synthetase	Other categories	Adaptations and atypical conditions	slr2002	NC_000911.1:1448059-1450681	33.2902	42.3261	68.9162	56.0763	64.8157	84.0037	27.1202	48.0816	48.226	44.3087	70.8945	60.2071	25.069	37.0293	38.6744	47.6459	60.1807	55.9031	41.1069	27.6024	41.1387	31.3379	28.9504	31.2991	36.2384	36.0052	42.0044	30.9318	34.7311	38.4083	31.3791	30.5706	38.8687	84.7696	64.8752	71.9416	0.09655	0.0001	0.0137	0.1594	0.50355	5e-05	0.09655
slr2003		hypothetical protein	Hypothetical		slr2003	NC_000911.1:1450713-1452518	23.9072	25.0238	42.4932	28.1592	41.488	75.542	32.677	44.2935	43.3503	40.5586	50.3431	40.6718	28.1167	55.4533	49.771	31.1515	39.8493	32.3083	26.8093	26.5389	29.0635	20.4572	24.5021	21.5862	34.9319	31.6597	48.5112	25.2874	24.3072	32.4145	29.778	24.3722	49.7112	72.6188	48.9483	53.1084	0.0534	0.4158	0.2261	0.2728	0.09035	0.03375	0.0534
ssr3402		unknown protein	Unknown		ssr3402	NC_000911.1:1452871-1453162	15.733	36.6513	16.1585	19.4919	13.8298	14.3577	23.6578	17.6076	33.6435	25.2501	28.9645	20.9141	15.4641	22.995	8.3934	4.91593	14.5027	15.0526	21.4687	12.4704	16.3747	8.81738	5.28177	12.0981	18.3581	15.4372	12.3102	3.82813	2.61997	10.6567	0	6.9745	21.9127	35.4288	23.3687	31.0264	0.33275	0.9484	0.44925	0.07455	0.09745	0.05985	0.33275
slr2004		periplasmic protein, function unknown	Unknown		slr2004	NC_000911.1:1453229-1454654	24.5118	29.1489	25.5833	31.6567	24.193	12.0387	18.956	14.3025	17.7243	17.4515	15.2415	18.0059	7.89921	23.6509	19.1108	18.5535	19.1094	17.9955	13.0092	14.5481	14.7944	15.8182	15.8924	16.1387	22.9306	14.1361	14.9979	6.71114	6.36046	7.14443	11.3532	15.5376	10.1986	3.23825	16.5215	8.64036	0.41435	0.9398	0.54115	0.37955	5e-05	0.27375	0.41435
slr1712		hypothetical protein	Hypothetical		slr1712	NC_000911.1:1454901-1455708	100.832	41.3068	50.8829	112.76	116.372	87.9704	40.0824	54.2928	75.7798	91.3975	85.8063	83.1726	42.9887	87.3327	84.0955	57.4938	69.6046	80.9794	65.6724	52.1188	45.4364	107.515	124.137	117.077	62.7154	71.0146	62.2472	57.2704	48.4269	47.1226	52.4156	57.7853	51.5476	84.5164	97.0995	100.866	0.01565	5e-05	0.83315	5e-05	0.08795	0.002	0.01565
slr1715		putative transposase [ISY100m: 1463383 - 1464328]	Other categories	Transposon-related functions	slr1715,slr1716	NC_000911.1:1463454-1464302	0	0	0	0	0	0	0	0	0	0	0	0	0	0	0	0	0	0	0	0	0	0	0	0	0	0	0	0	0	0	0	0	0	0	0	0	1	1	1	1	1	1	1
slr1716		putative transposase [ISY100m: 1463383 - 1464328]	Other categories	Transposon-related functions	slr1715,slr1716	NC_000911.1:1463454-1464302	0	0	0	0	0	0	0	0	0	0	0	0	0	0	0	0	0	0	0	0	0	0	0	0	0	0	0	0	0	0	0	0	0	0	0	0	1	1	1	1	1	1	1
slr1717		hypothetical protein	Hypothetical		slr1717	NC_000911.1:1468152-1468959	76.1934	50.6363	24.2526	51.2426	57.3714	59.0098	36.2313	51.7195	68.7876	30.7797	51.1714	41.9387	35.8777	58.0796	47.8017	48.1521	59.4081	71.2159	27.807	31.2344	25.7699	30.7565	35.0889	31.7259	26.1103	26.4741	24.1208	50.568	45.9764	43.153	44.6599	35.6899	26.226	46.532	26.3749	43.1185	0.58815	0.0124	0.1544	0.3042	0.0005	0.6542	0.58815
slr1718		hypothetical protein	Hypothetical		slr1718	NC_000911.1:1470609-1471335	23.7992	22.1093	41.292	25.0985	24.0914	24.9056	35.0575	39.6873	36.4613	30.9527	33.0491	32.3699	24.6001	36.721	40.417	26.5869	28.7233	28.5225	39.7209	18.6665	32.7991	32.6275	33.7017	33.0234	29.8398	39.5671	43.6891	83.645	54.3549	72.1464	37.3886	27.9097	33.0588	23.5934	21.2909	21.1408	0.4343	0.1678	0.23635	0.53265	0.00035	0.0774	0.4343
slr1719		DrgA protein homolog	Other categories	Drug and analog sensitivity	slr1719	NC_000911.1:1471413-1472019	88.4177	83.0458	69.5625	71.2947	79.0455	71.5621	63.4933	69.6208	57.0018	58.4088	54.1053	62.9359	115.693	155.483	158.508	90.738	102.266	102.904	68.0268	55.5812	73.2405	64.9617	58.3358	60.0877	54.0347	59.2832	63.6988	99.3858	80.8756	87.0572	53.202	63.7144	73.316	59.4878	60.4894	67.1873	0.65315	0.40445	0.03895	0.58275	0.00955	0.92645	0.65315
slr1720	aspS	aspartyl-tRNA synthetase	Translation	Aminoacyl tRNA synthetases and tRNA modification	slr1720	NC_000911.1:1472148-1473948	34.7063	49.4826	44.1839	33.6205	29.7141	24.6673	29.7959	31.0507	38.9625	29.7938	37.858	36.7301	33.1844	63.212	89.2547	44.5594	58.0557	56.3771	24.0838	21.1874	27.9537	62.3313	64.3214	66.4098	38.639	32.6878	34.941	42.3257	48.6181	59.4167	26.1476	15.8443	35.7763	29.5795	29.1876	27.2468	0.05565	0.6238	0.329	5e-05	0.01685	0.56105	0.05565
slr1721		hypothetical protein	Hypothetical		slr1721	NC_000911.1:1473973-1475452	18.7711	23.1322	23.603	13.1762	18.187	17.3959	14.7189	19.1345	21.5293	18.6762	22.3739	22.4076	15.7531	28.0252	30.9904	25.619	31.0599	29.4302	16.2162	12.6734	14.0292	26.706	21.3104	27.7816	28.6677	15.1776	19.2979	47.1478	37.2804	48.1538	18.451	11.6174	18.23	25.6181	17.8929	25.6102	0.12595	0.1286	0.3565	0.0001	5e-05	0.0641	0.12595
slr1722		inosine-5'-monophosphate dehydrogenase	Purines, pyrimidines, nucleosides and nucleotides	Purine ribonucleotide biosynthesis	slr1722	NC_000911.1:1475554-1476718	247.053	265.453	256.52	171.762	149.501	123.739	160.503	254.241	257.022	115.811	149.34	110.758	111.924	177.324	305.73	81.7348	95.0167	104.511	275.452	145.678	223.183	143.388	153.11	165.059	400.422	246.6	258.671	112.517	129.683	117.079	134.531	220.352	245.749	142.938	79.4484	101.517	0.01815	5e-05	0.0017	0.01825	5e-05	0.0005	0.01815
slr1723		permease protein of sugar ABC transporter	Transport and binding proteins		slr1723	NC_000911.1:1476844-1478891	13.8106	13.4508	20.7323	20.9983	22.3518	18.3261	14.18	13.4584	15.3433	24.8487	21.5969	26.6947	21.1816	13.4657	11.4031	27.0735	25.1221	22.4791	22.0913	10.2246	12.0981	36.612	32.6052	34.4966	25.8159	14.6788	11.5623	64.9632	46.4742	55.191	14.4968	3.96311	13.4411	23.9913	7.56946	21.36	0.36465	0.0005	0.07395	0.00015	5e-05	0.17945	0.36465
slr1724		hypothetical protein	Hypothetical		slr1724	NC_000911.1:1478987-1479782	43.5519	39.0728	35.3681	52.18	60.0732	25.55	41.0108	40.241	41.0702	30.6479	32.0568	33.4417	37.8043	28.1335	45.9903	25.986	28.0628	30.7166	51.7778	29.873	64.2223	41.9047	47.6861	44.3343	76.1575	44.1264	70.5814	40.4271	39.1475	33.2689	38.5344	53.3011	38.6969	39.8096	43.0146	50.9994	0.4212	0.01735	0.10705	0.52055	0.0006	0.89145	0.4212
ssr2898		putative transposase [ISY523m(partial copy): 1483390 - 1484062]	Other categories	Transposon-related functions	ssr2898	NC_000911.1:1483396-1483603	6.8012	0	0	0	7.09856	0	0	2.87086	0	0	0	3.40799	0	0	0	0	0	0	0	0	0	0	2.99213	0	0	0	0	0	3.83853	9.36785	0	0	0	0	0	0	1	1	1	1	1	1	1
slr1726		unknown protein	Unknown		slr1726	NC_000911.1:1486687-1487410	6.30894	8.93616	7.10059	11.5657	16.1198	17.2059	14.384	14.3505	14.4932	7.46621	12.0309	12.2857	12.2542	29.5043	30.4724	11.3465	6.45309	10.5464	20.037	10.4764	21.7198	5.92519	9.84961	8.38006	21.693	15.1804	12.5504	15.3773	11.0875	14.1235	16.775	14.3492	18.6942	23.1114	23.148	29.2244	0.0069	0.07385	0.0001	0.00015	0.29195	0.08245	0.0069
slr1727		Na+/H+ antiporter	Transport and binding proteins		slr1727	NC_000911.1:1488842-1490426	18.8966	21.9249	17.1027	17.9276	26.7086	19.1149	10.9958	12.5887	16.1766	14.1516	14.2609	11.5439	27.0859	23.3595	33.9738	36.2784	37.0805	28.9731	16.6398	8.94018	17.2418	12.5549	12.4834	13.7022	28.3271	18.1599	18.5646	19.9112	15.4758	21.3712	16.7896	18.56	14.0052	33.3276	25.246	21.6244	0.61335	0.9741	0.21135	0.4704	0.3666	0.0123	0.61335
slr1728	kdpA	potassium-transporting P-type ATPase A chain	Transport and binding proteins		slr1728	NC_000911.1:1493024-1494701	12.8352	9.5547	20.3238	663.976	653.235	758.803	9.79449	12.8667	12.4487	23.9329	25.0036	31.9396	53.1917	22.6195	18.6084	32.6277	32.1331	29.9116	15.714	9.79397	14.1374	26.8069	24.555	22.2428	15.9404	13.6935	11.5027	47.6655	42.694	38.3199	2625.23	350.5	399.475	4060.88	2566.4	2930.09	5e-05	5e-05	0.98135	0.0001	5e-05	0.00015	5e-05
slr1729	kdpB	potassium-transporting P-type ATPase B chain	Transport and binding proteins		slr1729	NC_000911.1:1494757-1496830	9.45937	11.1574	16.6055	645.029	657.879	830.521	8.75815	12.7737	13.8319	14.4546	16.4129	17.2158	27.8211	17.9017	24.4153	31.3478	35.9976	33.3117	14.4123	11.1257	10.8913	19.3071	18.4899	16.6	10.1702	12.3752	13.0114	23.7075	20.2866	27.7039	2545.26	140.334	697.018	2611.98	1634.78	2106.02	5e-05	0.001	0.04955	0.0057	5e-05	0.01115	5e-05
ssr2912		unknown protein	Unknown		ssr2912	NC_000911.1:1496858-1497116	9.88701	5.8269	12.1563	677.35	541.852	2175.72	35.8936	29.0873	44.2832	33.4694	45.3108	42.9439	44.762	45.1912	16.4631	62.3249	61.542	48.3991	24.1252	15.704	15.1559	29.2377	12.8466	15.8435	13.2962	0	27.9005	6.91497	11.8436	10.7769	2938.11	67.1787	804.336	2597.93	1813.36	1852.85	0.0002	0.70615	0.1142	0.88965	0.5259	0.0199	0.0002
slr1730	kdpC	potassium-transporting P-type ATPase C chain	Transport and binding proteins		slr1730	NC_000911.1:1497305-1497878	12.5832	8.2479	2.23038	473.871	488.796	717.762	9.86889	12.3502	12.0506	13.6866	9.54787	12.3891	23.1005	5.90239	16.5457	21.0489	33.7718	24.6201	9.04573	18.2656	10.4384	10.7937	9.86164	6.57121	5.38869	4.67797	11.0773	17.5789	18.6933	22.8475	1381.61	49.2944	568.058	1350.88	1050.73	1437.53	5e-05	0.8524	0.0391	0.16675	0.0034	0.0039	5e-05
slr1731	kdpD	potassium-transporting P-type ATPase D chain	Transport and binding proteins		slr1731	NC_000911.1:1498109-1499222	6.67334	4.49899	11.9592	85.1028	88.5331	179.494	5.77966	8.55276	9.27395	10.2693	11.4771	14.0231	10.0106	8.55417	5.42658	11.4235	10.5032	13.6855	5.51003	5.60216	6.97633	11.8357	11.7489	6.68653	4.80275	9.7511	11.033	67.2457	40.4492	52.2751	345.918	16.7313	114.98	397.128	277.208	367.875	5e-05	0.0065	0.0782	0.014	5e-05	0.00065	5e-05
slr0260	cobO	cob(I)alamin adenosyltransferase	Biosynthesis of cofactors, prosthetic groups and carriers	Cobalamin, heme, phycobilin and porphyrin	slr0260	NC_000911.1:1507480-1508092	43.1108	61.762	51.6528	29.5178	30.703	32.5175	51.3676	60.347	45.2653	27.0105	33.7467	36.7365	24.8842	21.221	32.8007	24.7934	16.1062	19.6559	97.7109	82.877	84.2834	23.3609	14.694	17.6292	114.311	85.9534	79.6627	30.4946	42.1527	34.0686	53.8658	78.064	93.0203	32.4089	48.4066	41.9826	0.0116	0.0001	0.1702	5e-05	5e-05	0.00195	0.0116
slr0261	ndhH	NADH dehydrogenase subunit 7	Photosynthesis and respiration	NADH dehydrogenase	slr0261	NC_000911.1:1509989-1511174	142.637	154.716	138.863	174.763	174.592	123.631	116.202	126.479	125.178	114.187	112.924	121.162	127.578	160.754	204.158	137.511	124.455	145.116	144.22	114.36	142.698	125.089	145.893	139.66	130.674	126.278	156.674	333.213	311.09	257.997	131.697	147.167	120.65	132.485	158.981	146.963	0.695	0.55905	0.2486	0.86	5e-05	0.56625	0.695
slr0262		unknown protein	Unknown		slr0262	NC_000911.1:1511216-1511621	48.2688	47.2029	42.4469	96.0537	75.1694	108.602	78.7424	89.3912	103.337	73.2898	86.8028	92.6516	35.7443	42.3044	45.9851	52.9112	69.8485	58.3116	30.7443	36.036	35.7681	40.1709	40.4017	34.4476	59.1873	34.2847	44.39	56.2148	55.0204	59.3569	23.3953	47.1317	52.1502	60.6712	59.222	34.8858	0.00075	0.4902	0.0737	0.4955	0.21875	0.3451	0.00075
slr0263		hypothetical protein	Hypothetical		slr0263	NC_000911.1:1511671-1511977	30.9732	42.4687	29.0927	37.8708	37.3779	63.8839	61.1732	64.8939	66.314	68.9569	69.4387	65.8898	5.61851	0	37.874	26.1926	19.4889	17.2796	9.96321	22.1889	12.2013	43.6901	36.2125	31.5195	18.1366	41.602	14.6198	43.2578	57.2271	47.3427	6.00732	21.8845	35.4933	38.8691	20.9009	24.3188	0.2532	0.7245	0.3075	0.0074	0.02445	0.47655	0.2532
slr0264		hypothetical protein	Hypothetical		slr0264	NC_000911.1:1512015-1513125	19.7236	13.3571	19.1302	22.2309	23.5212	30.4253	18.0013	23.3551	20.4954	24.1122	23.0333	22.5113	13.4448	7.07029	10.8872	18.1992	17.6727	16.6702	11.4368	13.8771	19.8274	29.0618	24.6991	32.9628	13.2996	14.6286	17.92	40.5288	46.5042	43.54	12.2804	11.1749	16.6537	43.2573	26.1576	22.5089	0.05295	0.2276	0.02765	0.0001	5e-05	0.0005	0.05295
slr0265		putative transposase [ISY523c: 1513158 - 1514023]	Other categories	Transposon-related functions	slr0265	NC_000911.1:1513224-1514010	3.23844	5.16214	7.37152	9.48608	9.47833	2.48174	2.41342	3.69187	2.15382	5.08179	4.19433	3.65154	2.60528	2.95276	4.573	7.44066	4.60518	6.23085	0	5.83733	5.25127	12.1038	12.6631	11.0242	8.00589	2.09076	8.85117	12.9878	15.3478	19.8508	4.00762	4.24896	3.73815	7.39566	19.2469	7.16356	0.3143	0.19985	0.11265	0.0008	0.0026	0.0235	0.3143
slr0267		hypothetical protein	Hypothetical		slr0267	NC_000911.1:1519113-1519953	8.45227	13.8375	15.839	11.7145	14.5133	20.6441	12.1468	13.3699	11.6456	16.0427	16.2286	20.2145	7.0423	8.19136	7.58406	11.3207	6.20489	7.10688	15.7874	7.04467	10.0165	8.07988	7.08342	7.21512	18.6978	8.5039	22.1916	39.9814	48.4149	47.3981	8.34239	9.24711	23.2375	14.6008	10.3562	16.113	0.36895	0.02295	0.748	0.0654	5e-05	0.9837	0.36895
slr0269		hypothetical protein	Hypothetical		slr0269	NC_000911.1:1522299-1522899	22.2647	19.8144	16.7539	37.8617	37.3057	39.807	17.9963	19.2399	17.2736	24.455	30.9744	31.6769	9.38654	10.3101	20.7274	25.3377	18.0154	18.0825	28.95	20.8461	23.5848	14.1429	20.6017	22.6312	18.6415	13.6072	18.4541	22.4483	30.0876	22.5778	23.8443	12.4762	14.5964	25.4122	26.1418	23.8388	0.004	0.00425	0.0899	0.15085	0.06145	0.154	0.004
slr0270		hypothetical protein	Hypothetical		slr0270	NC_000911.1:1522989-1523310	106.588	70.3578	100.107	109.035	122.857	468.036	262.495	222.035	163.246	540.059	432.931	582.912	71.0486	122.707	86.2492	97.6324	88.094	89.9	132.71	147.23	109.504	114.771	136.013	141.249	90.9444	135.205	65.8611	44.7849	80.1391	47.5934	113.739	207.836	100.353	270.195	168.519	154.114	0.0001	5e-05	0.91685	0.95865	0.0038	0.07915	0.0001
slr0271		unknown protein	Unknown		slr0271	NC_000911.1:1524567-1525086	6.30433	0	6.83653	5.69543	1.18167	25.0302	28.4689	57.5769	81.4611	12.0045	9.22681	17.2174	127.783	276.53	267.43	36.7889	41.3937	41.1132	181.483	72.3767	27.4206	63.6013	51.3308	38.7419	107.489	145.494	59.7117	14.3732	16.5699	11.9847	90.2982	19.6086	97.4334	87.4601	30.2554	23.6962	0.03345	5e-05	5e-05	0.0005	5e-05	0.07935	0.03345
slr0272		unknown protein	Unknown		slr0272	NC_000911.1:1525204-1526182	2.788	1.51084	5.2698	4.04886	6.72385	5.42746	4.13326	10.7826	9.27344	3.16873	5.00157	5.35296	21.1732	34.7151	37.1879	7.80871	11.0301	11.1499	25.2183	18.951	12.6883	16.2384	15.652	11.1198	36.5431	44.9623	12.265	7.61902	6.92416	10.5369	10.5953	5.4075	27.2071	8.09394	9.11211	12.7744	0.09655	0.0078	5e-05	0.06985	5e-05	0.18525	0.09655
slr0273		unknown protein	Unknown		slr0273	NC_000911.1:1526223-1528421	21.5115	13.7873	9.73063	19.8061	24.3777	30.2278	17.3936	23.0565	21.8106	35.7405	42.5299	54.8969	25.2978	23.5591	17.4098	23.8787	25.9973	23.9965	31.2994	27.4367	14.505	23.7478	22.9582	20.2351	29.4349	41.7377	24.7445	195.767	132.901	108.123	27.5904	23.4505	19.2484	29.2739	19.4781	23.279	0.14345	5e-05	0.7186	0.6419	5e-05	0.95005	0.14345
slr2079		putative glutaminase	Amino acid biosynthesis	Glutamate family / Nitrogen assimilation	slr2079	NC_000911.1:1537827-1538811	16.1304	23.143	13.0788	15.4143	16.9115	11.108	9.62913	12.6642	16.6513	15.2934	17.5309	14.7095	3.86805	6.16603	11.1455	11.663	11.1672	7.68069	17.5125	10.5716	16.0829	12.0865	13.5882	18.1045	18.5364	17.5632	10.9571	28.5706	20.4873	21.2223	24.708	9.88012	12.0833	31.4326	9.94733	16.908	0.3791	0.1362	0.1284	0.94285	0.0246	0.3436	0.3791
slr2080		hypothetical protein	Hypothetical		slr2080,ssr3532	NC_000911.1:1538915-1539597	37.8794	62.4589	57.9597	107.249	78.1943	104.646	151.219	103.793	146.985	145.807	140.163	164.381	90.3235	157.411	24.8739	36.7587	50.3165	61.4423	22.9813	32.6956	32.4212	50.6455	52.1602	70.514	41.8466	62.9341	40.5472	8.40425	12.7532	9.99804	103.222	44.9342	24.2306	59.3106	70.6304	91.1465	0.03215	0.49075	0.0368	0.01605	5e-05	0.4797	0.03215
ssr3532		unknown protein	Unknown		slr2080,ssr3532	NC_000911.1:1538915-1539597	37.8794	62.4589	57.9597	107.249	78.1943	104.646	151.219	103.793	146.985	145.807	140.163	164.381	90.3235	157.411	24.8739	36.7587	50.3165	61.4423	22.9813	32.6956	32.4212	50.6455	52.1602	70.514	41.8466	62.9341	40.5472	8.40425	12.7532	9.99804	103.222	44.9342	24.2306	59.3106	70.6304	91.1465	0.03215	0.49075	0.0368	0.01605	5e-05	0.4797	0.03215
slr2081	tyrA	prephenate dehydrogenase	Amino acid biosynthesis	Aromatic amino acid family	slr2081	NC_000911.1:1539676-1540516	10.1486	15.9313	15.839	8.80463	7.9417	10.5285	12.08	14.8945	17.7372	14.7379	17.4799	14.2003	7.83522	14.4083	10.9548	8.92014	13.4003	11.4803	22.0884	12.0211	14.8633	13.9254	14.8971	12.0252	16.8911	13.6766	19.2327	33.8358	21.0773	27.7809	30.1049	18.9188	18.0736	31.7979	14.9913	21.9722	0.08415	0.79635	0.9256	0.27385	0.0077	0.91295	0.08415
slr2082	ctaDII	cytochrome c oxidase subunit I	Photosynthesis and respiration	Respiratory terminal oxidases	slr2082	NC_000911.1:1540649-1542284	33.6003	24.0406	21.1106	16.8457	19.577	15.6822	16.4937	22.2003	25.2304	15.9882	19.6464	18.8507	30.268	49.0106	42.5676	28.7116	40.6701	24.684	33.2817	19.9736	24.8295	13.2427	15.2987	15.5792	53.8649	22.5956	35.1598	28.4942	23.9935	25.8612	28.7026	14.2174	22.2714	41.4036	21.5467	37.3727	0.0318	0.09435	0.1305	5e-05	0.0172	0.01565	0.0318
slr2083	ctaEII	cytochrome c oxidase subunit III	Photosynthesis and respiration	Respiratory terminal oxidases	slr2083	NC_000911.1:1542340-1542937	24.4692	30.5617	23.8968	31.0815	28.31	24.7353	22.243	25.1191	30.75	30.8193	27.2753	27.5911	26.5263	39.2216	29.9971	40.3698	43.3364	49.9579	43.4564	22.8876	22.7502	15.3618	15.512	9.94254	58.8322	29.6397	30.199	17.33	14.5286	15.5338	28.1934	7.90842	28.0559	49.5858	26.8036	28.576	0.7645	0.49335	0.0842	5e-05	5e-05	0.0614	0.7645
slr2084		hypothetical protein	Hypothetical		slr2084	NC_000911.1:1543035-1543701	101	65.6182	72.2859	110.756	93.8241	206.672	93.9082	123.77	155.433	124.041	129.613	121.699	120.101	173.441	103.839	145.341	171.841	162.631	75.7738	117.668	70.4885	127.599	146.068	141.166	106.808	114.315	101.964	55.0982	56.0092	42.2238	87.1588	108.694	123.572	152.355	135.026	123.257	0.00635	0.95015	0.22665	0.00195	5e-05	0.13665	0.00635
slr2087	ccs1, ycf44	c-type cytochrome biogenesis protein Ccs1	Other categories	Other	slr2087	NC_000911.1:1547181-1548558	34.2473	48.869	49.1289	42.8864	34.6204	30.3219	41.2586	44.4593	53.4077	29.8517	42.6921	37.124	27.7746	45.0727	50.1241	42.4248	46.6802	40.1631	55.6655	51.6388	56.8983	32.8358	39.8538	33.8452	87.4294	72.6134	71.818	42.3834	42.155	33.6553	53.9232	41.7985	68.417	41.8738	45.2371	35.5203	0.2793	0.01	0.72345	0.00195	5e-05	0.0858	0.2793
slr2088	ilvG	acetohydroxy acid synthase	Amino acid biosynthesis	Branched chain family	slr2088	NC_000911.1:1548872-1550738	365.993	299.334	296.977	258.995	249.118	360.364	290.408	417.661	456.789	215.705	236.664	234.054	260.834	436.277	611.179	176.258	178.9	200.498	508.595	326.335	436.592	289.362	292.513	317.419	656.805	449.283	462.829	292.096	309.86	228.332	479.046	435.486	539.995	408.929	296.686	327.382	0.6383	5e-05	0.00045	0.01975	0.0015	0.0647	0.6383
slr2089	shc	squalene-hopene-cyclase	Fatty acid, phospholipid and sterol metabolism		slr2089	NC_000911.1:1550951-1552895	43.2074	38.3407	39.2393	50.8012	65.4501	58.901	36.1482	55.3339	58.5799	65.4677	72.229	72.9328	31.9783	35.6966	31.9907	57.7592	60.9329	71.8443	36.3678	32.5027	34.0053	55.6	61.4776	66.1773	50.6849	35.9804	38.5241	118.089	167.429	215.659	38.2701	43.1373	55.2607	85.5465	72.9436	74.0163	0.05945	0.00055	0.0011	5e-05	5e-05	0.00205	0.05945
slr2092		hypothetical protein	Hypothetical		slr2092	NC_000911.1:1556036-1556438	64.3504	44.2142	32.8579	47.795	55.5618	284.246	102.879	165.4	146.976	86.9464	105.23	84.9163	73.4386	23.5271	46.5399	39.5267	33.9551	44.6417	36.5361	40.7809	49.9576	63.5466	41.1107	48.9616	33.21	27.6402	40.6835	16.3211	31.0823	31.4104	73.3665	76.8642	31.1934	49.9749	54.8241	49.8703	5e-05	0.0002	0.30265	0.23405	0.21595	0.48545	5e-05
slr2094	fbpI	fructose-1,6-/sedoheptulose-1,7-bisphosphatase	Other categories	Other	slr2094	NC_000911.1:1560386-1561424	368.23	504.74	383.38	240.127	231.891	159.602	342.767	286.414	333.17	102.703	134.228	101.39	330.886	579.119	882.996	136.879	128.329	155.893	418.968	300.284	482.476	36.129	51.2791	53.8923	494.532	366.199	508.03	43.8858	48.8909	47.6726	322.452	341.888	340.946	210.355	189.827	164.304	0.00515	5e-05	5e-05	5e-05	5e-05	0.00125	0.00515
slr2095		putative transposase [ISY120c: 1561629 - 1562430]	Other categories	Transposon-related functions	slr2095,slr2096	NC_000911.1:1561692-1562423	100.716	61.6348	54.3244	92.8277	68.3584	58.07	67.3263	81.5372	72.9886	82.199	64.8581	68.7528	44.7335	35.2763	57.878	62.8529	37.3045	55.0482	54.3913	75.8097	66.991	103.443	107.263	112.416	73.4257	60.5013	57.2489	43.8096	54.345	45.2227	53.722	50.5455	61.8717	127.502	97.2219	63.2389	0.95065	0.8086	0.4763	0.00155	0.07375	0.01295	0.95065
slr2096		putative transposase [ISY120c: 1561629 - 1562430]	Other categories	Transposon-related functions	slr2095,slr2096	NC_000911.1:1561692-1562423	100.716	61.6348	54.3244	92.8277	68.3584	58.07	67.3263	81.5372	72.9886	82.199	64.8581	68.7528	44.7335	35.2763	57.878	62.8529	37.3045	55.0482	54.3913	75.8097	66.991	103.443	107.263	112.416	73.4257	60.5013	57.2489	43.8096	54.345	45.2227	53.722	50.5455	61.8717	127.502	97.2219	63.2389	0.95065	0.8086	0.4763	0.00155	0.07375	0.01295	0.95065
slr2097	glbN	cyanoglobin	Other categories	Other	slr2097	NC_000911.1:1562467-1562842	48.0957	57.4599	39.7798	83.7013	42.7619	29.1949	44.1018	70.2031	60.6763	46.8844	50.1119	43.5216	28.8348	24.1782	39.1563	53.1123	51.0173	67.9346	19.9771	30.6249	48.9544	31.4181	27.3232	28.3218	44.8359	27.3573	31.5157	18.1801	21.1498	17.6674	29.9911	58.894	43.1476	45.4373	23.6539	37.492	0.7647	0.15065	0.01765	0.4873	0.0121	0.4531	0.7647
slr2098	hik21	two-component hybrid sensor and regulator	Regulatory functions		slr2098	NC_000911.1:1563114-1566900	37.7808	14.83	19.9995	15.2652	17.4012	30.0359	13.6798	21.2271	21.7121	10.1562	13.7648	12.7461	16.134	10.0287	14.1764	19.4523	20.2386	22.7088	17.2459	17.5028	14.3458	21.7016	31.1134	26.7568	17.1702	16.1369	15.6092	18.3924	18.2473	19.7218	20.3653	22.225	20.5705	19.3719	18.9281	18.8733	0.4769	5e-05	0.02675	0.00105	0.3122	0.54135	0.4769
slr2099	hik40	two-component hybrid sensor and regulator	Regulatory functions		slr2099	NC_000911.1:1566989-1568090	15.6097	12.0498	7.85603	6.82918	18.5557	14.6337	14.7511	15.1219	13.9701	9.25131	7.62015	9.11859	7.63182	3.41529	7.32706	16.0051	18.1204	15.6408	6.50517	10.9721	10.595	12.3261	15.9037	15.284	4.56761	3.41989	11.7075	7.12356	6.7179	7.66367	12.6983	5.93313	4.98147	5.58152	13.4814	15.3261	0.58245	0.0004	0.00125	0.01395	0.6715	0.17035	0.58245
slr2100		two-component response regulator	Regulatory functions		slr2100	NC_000911.1:1568316-1569423	7.87745	3.38054	6.18005	9.55335	12.1372	7.70429	5.83038	8.49533	6.93863	6.08476	9.47252	6.82288	6.86851	5.42842	5.46072	8.33065	11.0614	10.2304	4.77661	6.97409	7.95552	13.8446	13.2411	14.6109	5.26241	6.36379	7.93123	6.36151	3.85006	7.26504	3.70822	7.62298	6.18751	12.5982	11.688	14.7035	0.03805	0.76815	0.0543	0.00065	0.60945	0.0161	0.03805
slr2101		hypothetical protein	Hypothetical		slr2101	NC_000911.1:1569587-1570019	32.812	31.3004	29.2649	62.0815	61.0073	39.2172	22.9551	19.9299	30.0312	27.8708	21.4266	25.6692	27.4745	28.1597	16.6118	51.9613	48.2793	49.943	37.6918	26.9783	23.9671	34.0533	35.4029	23.1488	28.4988	14.3819	22.7436	36.1292	28.8466	34.6455	9.70704	32.9868	12.8262	14.4474	12.9062	7.38274	0.01435	0.88935	0.0077	0.81045	0.07115	0.22645	0.01435
slr2102	ftsY	cell division protein FtsY	Cellular processes	Cell division	slr2102	NC_000911.1:1570208-1571723	55.5111	47.1368	37.3091	44.035	51.14	52.656	34.0572	49.3538	50.9981	35.7052	54.5922	48.2017	16.0444	24.5842	40.7947	30.9077	32.3865	42.7018	31.4558	33.6453	34.896	29.4332	41.5141	41.8473	32.5979	30.5425	47.1368	31.7251	46.51	41.3067	26.647	32.3537	34.6278	51.3518	39.349	42.8908	0.77895	0.74595	0.1152	0.3331	0.56385	0.03945	0.77895
slr2103		hypothetical protein	Hypothetical		slr2103	NC_000911.1:1571730-1572615	22.0053	16.8814	17.8309	15.354	15.5878	18.5077	11.0808	17.7095	13.0506	12.2078	16.8005	12.4811	5.526	1.19072	4.74508	12.9016	14.0534	13.8515	9.95628	7.0593	5.16158	16.7717	14.3659	14.0417	5.08733	10.556	5.54488	39.6223	34.3884	38.4028	2.47309	3.57234	11.3042	10.6445	7.35334	4.80706	0.519	0.9705	0.00275	0.0017	5e-05	0.4318	0.519
slr2104	hik22	two-component hybrid sensor and regulator	Regulatory functions		slr2104	NC_000911.1:1572848-1575701	23.5275	22.7516	15.9243	13.1621	13.1872	15.9	14.6292	20.9245	24.3312	16.6451	19.4092	19.2806	18.2962	26.4239	27.0061	27.4445	27.3528	27.9204	11.6689	18.2427	14.5207	37.9993	29.9638	26.5844	17.4462	19.3593	16.056	47.1241	43.833	44.4482	18.0774	17.8457	17.6601	18.8403	12.7899	11.9735	0.04405	0.38825	0.3333	5e-05	5e-05	0.2261	0.04405
slr2105		hypothetical protein	Hypothetical		slr2105	NC_000911.1:1576764-1578552	22.4973	22.0237	18.7507	11.682	19.2264	14.0012	18.4054	23.2171	23.9429	14.1819	19.0596	20.2474	15.3782	31.0324	49.2027	19.2756	19.3405	21.3397	28.0874	24.198	26.3716	13.6128	11.6142	15.4638	34.8299	31.7826	33.9759	35.7407	36.4788	39.9369	30.9	19.4986	24.8672	30.1061	18.4915	18.6037	0.07215	0.0293	0.0227	5e-05	0.438	0.51615	0.07215
slr1503		hypothetical protein	Hypothetical		slr1503	NC_000911.1:1582205-1583198	24.6288	17.9431	25.1366	14.3736	12.7447	32.6107	30.6667	45.8641	43.4635	36.8805	42.7011	56.5506	33.4542	22.1518	34.4562	24.9808	17.5137	23.2418	25.8735	26.5893	27.0527	35.0818	37.6878	38.8777	31.6661	40.5971	30.1032	107.195	108.603	92.9278	25.168	40.7618	32.3439	12.582	10.2337	19.1137	0.54025	0.19045	0.0793	0.0158	5e-05	0.00035	0.54025
slr1505		unknown protein	Unknown		slr1505	NC_000911.1:1587230-1587827	48.5799	44.7042	36.548	17.0817	25.7763	45.4595	47.465	44.1514	36.2618	70.8528	59.4712	87.1012	65.4944	103.494	118.684	67.5173	55.8929	68.1629	70.7085	79.9694	90.506	48.3775	57.1401	48.8841	38.8974	57.5889	69.69	80.2013	93.1738	73.8803	57.6611	86.0156	64.1278	66.6343	92.5934	92.5863	0.066	5e-05	0.032	0.0017	0.0132	0.28385	0.066
slr1506		hypothetical protein	Hypothetical		slr1506	NC_000911.1:1590495-1592364	54.1157	82.5452	101.044	33.9697	37.8054	25.8516	43.7009	50.4795	55.1318	16.711	24.3425	21.0479	86.4275	100.105	131.87	48.6428	48.0235	47.222	97.1747	83.5147	128.302	12.4174	15.2977	14.7329	137.3	96.8916	121.26	15.8063	16.6261	13.442	81.4317	86.1012	111.243	24.3348	42.3877	38.0547	5e-05	5e-05	0.0003	5e-05	5e-05	5e-05	5e-05
slr1507		hypothetical protein	Hypothetical		slr1507	NC_000911.1:1592917-1594000	44.3903	40.4517	53.0586	43.2724	44.4499	23.147	43.6676	53.5793	54.8223	35.7532	49.0931	52.2071	105.513	160.213	178.632	41.4692	51.2068	41.7771	82.3915	66.9352	76.5393	40.2913	56.9932	54.4334	72.7975	69.942	79.7711	31.0451	33.222	30.6232	54.0121	64.9653	63.4788	26.8502	33.942	36.6407	0.2483	0.26645	5e-05	0.0031	5e-05	0.0006	0.2483
slr1509	ktrB, ntpJ	membrane subunit of a Ktr-like ion transport system	Transport and binding proteins		slr1509,slr1508	NC_000911.1:1594118-1596619	46.6859	34.7694	51.2903	43.4117	55.0927	45.8996	49.8965	71.6377	71.2263	41.6845	52.1075	46.1954	87.7386	100.762	81.8498	83.9832	96.6081	83.0817	67.4624	37.2347	52.7245	36.2258	35.7211	38.4616	47.0542	58.0506	58.1931	42.7939	35.7285	40.3549	58.5459	43.7735	54.0802	92.1067	62.8283	59.528	0.65425	0.00055	0.86345	0.0099	0.02645	0.05845	0.65425
slr1508		probable glycosyltransferase	Other categories	Other	slr1509,slr1508	NC_000911.1:1594118-1596619	46.6859	34.7694	51.2903	43.4117	55.0927	45.8996	49.8965	71.6377	71.2263	41.6845	52.1075	46.1954	87.7386	100.762	81.8498	83.9832	96.6081	83.0817	67.4624	37.2347	52.7245	36.2258	35.7211	38.4616	47.0542	58.0506	58.1931	42.7939	35.7285	40.3549	58.5459	43.7735	54.0802	92.1067	62.8283	59.528	0.65425	0.00055	0.86345	0.0099	0.02645	0.05845	0.65425
slr1510	plsX	fatty acid/phospholipid synthesis protein PlsX	Fatty acid, phospholipid and sterol metabolism		slr1510	NC_000911.1:1596794-1597841	22.7313	34.5415	37.1515	26.821	29.5997	18.0631	18.139	21.7637	21.0821	13.9192	20.6742	18.398	11.32	13.1828	15.5396	13.4993	15.3835	14.2773	32.0663	40.1836	40.6601	23.4977	23.5776	26.469	47.4214	29.808	44.0666	26.7272	29.8429	31.5842	23.3687	20.7925	28.4	14.8246	11.0371	15.1414	0.2148	0.1982	0.65605	0.00285	0.0321	0.0085	0.2148
slr1511	fabH	3-oxoacyl-[acyl-carrier-protein] synthase III	Fatty acid, phospholipid and sterol metabolism		slr1511	NC_000911.1:1597935-1598928	31.2858	36.251	41.4014	16.7891	20.1688	23.4598	37.3669	49.5247	36.0993	18.9429	30.0899	25.9863	25.2406	36.0077	37.2127	16.3437	17.0406	19.6661	49.5362	46.7316	52.7793	19.0795	17.518	21.4046	62.4527	35.3789	52.3795	57.1955	57.1337	58.5027	27.604	40.6425	54.8441	29.5308	32.951	29.8652	0.0028	5e-05	0.0026	5e-05	0.32895	0.1154	0.0028
slr1512	sbtA	sodium-dependent bicarbonate transporter	Hypothetical		slr1512	NC_000911.1:1600658-1601783	365.006	1282.07	467.009	10.6664	8.75696	8.40876	21.267	15.2908	16.5744	22.1027	19.7341	25.7198	201.991	68.899	91.1126	27.0747	41.2387	33.7907	64.3399	175.592	40.4297	15.6314	10.9745	9.43397	67.3536	92.4207	38.908	97.5196	77.982	76.3649	109.016	283.928	60.7244	29.3468	13.8624	22.673	5e-05	0.0225	5e-05	5e-05	0.10235	5e-05	5e-05
slr1513		periplasmic protein, function unknown	Hypothetical		slr1513	NC_000911.1:1601868-1602201	291.436	1597.7	568.545	19.8219	25.8779	14.1389	65.6057	56.1864	49.0828	94.4019	68.1642	68.6515	233.703	199.674	141.684	18.3194	55.6384	54.5224	86.3537	175.342	61.88	14.0516	17.4131	15.4408	98.1163	109.34	48.8104	118.889	98.3855	86.2654	79.6444	332.012	100.2	32.2168	13.3439	38.0019	5e-05	0.05265	5e-05	5e-05	0.29375	5e-05	5e-05
ssr2549		unknown protein	Unknown		ssr2549	NC_000911.1:1604292-1604463	37.735	24.2283	91.9916	68.4775	96.2342	269.913	58.2168	74.8622	51.2419	112.08	85.4743	156.994	18.2765	0	20.1893	76.5976	15.408	52.9056	0	74.7189	52.0694	10.818	40.3472	0	0	0	26.4522	55.2035	57.1945	71.8322	97.804	34.3726	46.8935	69.1402	32.485	163.075	0.0188	0.17125	0.1731	0.22425	0.1612	0.47005	0.0188
slr1515	ictB	putative membrane protein required for bicarbonate uptake	Hypothetical		slr1515	NC_000911.1:1604862-1606287	42.3765	29.0891	25.8269	39.8709	40.1607	36.976	27.5564	33.0802	33.6762	26.8409	28.9889	28.8791	25.3606	23.7067	30.0313	47.9446	51.3562	41.5961	37.1015	20.1417	25.3618	28.961	25.9683	30.5483	60.9739	30.0714	35.1267	82.3306	72.2025	75.1149	37.7984	19.7622	21.3242	43.9203	27.9907	34.9542	0.3269	0.2499	0.0039	0.78585	5e-05	0.08275	0.3269
ssr2551		hypothetical protein	Hypothetical		ssr2551	NC_000911.1:1606360-1606645	11.8218	24.3855	14.4897	11.4032	17.3322	59.3621	44.3064	62.8175	52.8395	35.4561	21.503	46.807	22.375	39.8758	21.9284	35.538	20.9691	15.7346	5.18974	14.183	12.3939	27.8585	14.5602	18.2671	27.284	5.05348	47.4519	19.5212	24.5894	34.7794	24.6899	0	27.5171	6.63593	20.2157	36.6018	0.11945	0.0656	0.6007	0.0745	0.96045	0.6901	0.11945
slr1516	sodB	superoxide dismutase	Cellular processes	Detoxification	sodB	NC_000911.1:1607352-1607952	629.903	630.524	205.235	612.743	629.81	698.613	141.571	175.047	109.975	600.849	508.566	475.96	1091.95	1156.52	954.754	1446.88	1636.09	1114.81	435.029	479.127	462.36	2027.85	1110.83	1176	368.05	326.828	328.714	202.213	759.041	425.779	582.306	557.408	436.566	2861.59	2086.19	1778.83	0.20885	5e-05	0.14335	5e-05	0.08965	5e-05	0.20885
slr1517	leuB	3-isopropylmalate dehydrogenase	Amino acid biosynthesis	Branched chain family	slr1517	NC_000911.1:1608231-1609320	13.7502	23.3102	22.8771	18.7932	22.3215	23.8799	12.0711	18.5968	20.3384	16.7989	24.8672	23.7659	14.9665	16.2639	20.4078	16.0932	17.4672	18.4484	21.7414	22.2093	31.9482	17.0683	11.2825	14.1088	25.9659	21.6591	27.4948	32.8059	48.5586	54.4271	27.0165	9.56711	25.8587	14.5267	10.8984	18.7369	0.6811	0.01725	0.9518	0.0001	0.00035	0.10225	0.6811
ssr2554		hypothetical protein	Hypothetical		ssr2554	NC_000911.1:1609538-1609805	50.5931	49.0672	33.5975	60.1571	55.4632	106.719	383.133	318.819	354.503	259.62	194.918	220.373	141.77	153.021	151.977	101.738	118.073	122.385	102.933	137.041	93.4887	23.6635	44.7591	32.489	66.3979	124.34	45.7895	130.792	71.0599	99.8939	116.747	76.2263	106.492	95.263	40.2732	52.3102	0.05205	5e-05	0.14175	5e-05	0.1963	0.1039	0.05205
slr1519	(hglK)	hypothetical protein	Hypothetical		slr1519,slr1518	NC_000911.1:1609825-1611464	67.0573	71.4352	77.7564	90.5778	73.4956	80.8276	96.9788	123.703	106.467	67.3847	86.8663	80.9005	111.13	90.9549	91.0193	106.814	119.736	90.243	60.2847	78.5608	85.4136	91.0251	93.9764	99.423	76.1558	64.8765	78.4914	80.1049	84.8004	93.1502	116.65	111.12	80.5675	90.0858	91.6148	80.6621	0.5039	0.0005	0.59935	0.07645	0.25955	0.3384	0.5039
slr1518	menA	phylloquinone biosynthesis protein, probable 1,4-dihydroxy-2-naphthoic acid phytyltransferase	Biosynthesis of cofactors, prosthetic groups and carriers	Menaquinone and ubiquinone	slr1519,slr1518	NC_000911.1:1609825-1611464	67.0573	71.4352	77.7564	90.5778	73.4956	80.8276	96.9788	123.703	106.467	67.3847	86.8663	80.9005	111.13	90.9549	91.0193	106.814	119.736	90.243	60.2847	78.5608	85.4136	91.0251	93.9764	99.423	76.1558	64.8765	78.4914	80.1049	84.8004	93.1502	116.65	111.12	80.5675	90.0858	91.6148	80.6621	0.5039	0.0005	0.59935	0.07645	0.25955	0.3384	0.5039
slr1520		oxidoreductase, aldo/keto reductase family	Other categories	Other	slr1520	NC_000911.1:1611573-1612629	8.43557	9.43993	6.5309	8.13228	7.06924	10.6309	8.79508	11.5768	8.55765	10.8284	14.0824	11.3461	4.64761	7.57239	3.84617	8.17394	7.20026	5.82022	4.53721	7.63617	5.928	16.2724	16.9718	14.4226	6.75302	3.69321	8.38819	17.615	18.0444	22.3867	4.61775	7.84126	7.84624	8.4672	9.09471	6.66164	0.8179	0.11525	0.26035	5e-05	5e-05	0.56965	0.8179
slr1521		GTP-binding protein	Other categories	Other	slr1521	NC_000911.1:1612796-1614401	13.6776	17.4086	18.5613	7.33437	9.54686	12.4585	13.1997	21.6506	17.3973	8.95875	12.9056	12.053	8.9823	14.4769	9.56638	6.47571	7.79334	7.23532	14.1321	12.0213	14.0593	10.423	11.6695	12.3679	20.9956	13.8607	16.9122	29.142	28.3832	29.2671	13.8413	14.3083	20.7031	8.10348	7.5212	14.779	0.0086	5e-05	0.0365	0.2698	0.0013	0.02415	0.0086
slr1522		putative transposase [ISY352d: 1614422 - 1615835]	Other categories	Transposon-related functions	slr1522	NC_000911.1:1614571-1615648	14.5169	10.4996	17.4657	42.049	37.8161	48.7174	9.21144	11.5722	15.7899	33.7091	33.2693	28.8384	22.1798	29.1412	23.8052	59.1529	51.6415	50.1741	26.4561	37.1519	10.8661	89.0654	86.6512	101.834	29.5473	26.3803	14.7488	22.7935	33.2747	17.1743	44.1642	23.6336	15.9732	52.759	83.0309	38.5085	5e-05	5e-05	0.0005	5e-05	0.8171	0.0004	5e-05
slr1523		putative transposase	Other categories	Transposon-related functions	slr1523	NC_000911.1:1615868-1616528	4.32203	3.5231	4.3029	24.8257	10.9433	7.20065	5.39728	5.37631	3.24959	23.0333	20.2787	17.4814	3.88638	6.04095	1.14205	5.01568	4.33373	5.55946	6.48952	9.5604	3.91283	21.3985	22.4858	18.4901	2.89645	5.43792	3.03574	6.35592	10.2944	4.6373	11.7202	3.58884	3.50596	2.2558	11.4116	11.9757	0.00075	5e-05	0.4624	0.0002	0.10275	0.47405	0.00075
slr1524		putative transposase [ISY100u(partial copy): 1616832 - 1617509]	Other categories	Transposon-related functions	slr1524	NC_000911.1:1616903-1618096	0	1.13816	0.86172	0	1.18002	0.421189	0	0.526533	0	0	0	0.681694	1.67726	2.59023	0	0	1.08611	1.03635	0	0	0	0.427369	1.43324	0.507328	0	0	1.43406	0.478318	0.298248	0.232411	0	0	0	5.02448	2.17755	1.40576	1	1	1	1	1	0.13155	1
ssr3570		unknown protein	Unknown		ssr3570	NC_000911.1:1620036-1620222	20.0642	13.4728	65.5971	26.7412	31.7053	55.5588	110.525	148.514	80.3628	83.8252	43.7336	64.9436	12.4718	0	14.4632	12.9718	0	9.49533	79.0107	52.9831	13.1307	17.2975	4.39448	13.9971	109.737	51.0871	17.721	85.3343	72.1637	80.3923	24.135	21.3524	0	0	0	0	0.77115	0.1704	0.4421	0.10205	0.4139	0.01055	0.77115
ssr3571		hypothetical protein	Hypothetical		ssr3571	NC_000911.1:1620275-1620539	50.7911	79.1561	69.0116	115.552	53.0668	133.236	149.245	96.3445	59.4675	183.86	111.387	124.765	109.118	145.998	25.9971	56.0068	76.5556	67.9099	70.5693	141.257	88.468	37.4354	37.4538	45.0221	126.128	103.489	104.851	51.6665	54.3333	27.424	92.4469	79.9575	71.1162	28.2761	91.8872	88.0633	0.08835	0.04965	0.13	0.0001	5e-05	0.61205	0.08835
slr2107		probable polysaccharide ABC transporter permease protein	Transport and binding proteins		slr2107	NC_000911.1:1620972-1621881	5.69414	7.68923	7.39769	11.0936	18.6666	6.89016	8.35123	9.12712	7.5959	11.4413	12.2017	11.3024	4.10863	0	5.3601	10.212	11.6465	6.45714	3.27552	6.14267	7.05979	8.65373	4.9068	4.36967	1.82691	11.6063	8.04689	9.14008	15.2239	13.1658	3.94892	8.18705	8.59841	5.37374	3.12258	3.32306	0.02605	0.05105	0.01115	0.7148	0.02985	0.1692	0.02605
slr2108		probable polysaccharide ABC transporter ATP binding subunit	Transport and binding proteins		slr2108	NC_000911.1:1621977-1623093	5.59695	4.37892	4.83317	6.43265	7.7597	4.89357	4.41077	3.2666	2.74805	2.81329	4.90638	4.77545	6.42851	0.932662	6.01074	4.94906	6.20678	5.652	4.80665	7.87109	8.57772	4.06678	3.4358	4.76118	4.03889	6.53434	7.8557	3.32798	3.28537	4.5955	9.01281	3.57218	5.51649	0.980891	7.12275	1.56049	0.33685	0.44435	0.3712	0.01565	0.05085	0.11415	0.33685
slr2110		unknown protein	Unknown		slr2110,slr2111	NC_000911.1:1625290-1626095	2.57433	13.3181	16.0472	6.40289	10.0846	6.16914	8.68279	7.35177	10.4241	7.34404	11.6076	8.55968	15.4776	7.32255	1.8045	11.2744	11.5617	13.437	9.11262	12.8738	3.82059	8.32539	8.2859	4.08827	27.7669	22.4248	2.89081	7.18092	4.84647	3.16073	20.1565	8.03395	0	5.5499	0	5.55227	0.43655	0.92525	0.3703	0.60065	0.00345	0.6181	0.43655
slr2111		unknown protein	Unknown		slr2110,slr2111	NC_000911.1:1625290-1626095	2.57433	13.3181	16.0472	6.40289	10.0846	6.16914	8.68279	7.35177	10.4241	7.34404	11.6076	8.55968	15.4776	7.32255	1.8045	11.2744	11.5617	13.437	9.11262	12.8738	3.82059	8.32539	8.2859	4.08827	27.7669	22.4248	2.89081	7.18092	4.84647	3.16073	20.1565	8.03395	0	5.5499	0	5.55227	0.43655	0.92525	0.3703	0.60065	0.00345	0.6181	0.43655
slr2112		putative transposase [ISY100o: 1626093 - 1627038]	Other categories	Transposon-related functions	slr2112,slr2113,slr2114	NC_000911.1:1626164-1628018	0.977218	0.958188	1.05228	6.42368	6.68099	2.20357	4.12974	4.97861	3.73502	5.12626	6.71854	4.71286	0.809392	4.22561	6.07017	4.80103	3.38319	5.00362	4.27733	2.57157	3.0406	5.12669	4.774	4.68983	1.48463	3.02013	1.71246	3.33239	2.89902	2.92644	5.00729	3.05141	4.67049	1.15916	1.43478	2.26626	0.00345	0.49315	0.64845	0.27865	0.31125	0.04875	0.00345
slr2114	(spsC)	perosamine synthetase	Cell envelope	Surface polysaccharides, lipopolysaccharides and antigens	slr2112,slr2113,slr2114	NC_000911.1:1626164-1628018	0.977218	0.958188	1.05228	6.42368	6.68099	2.20357	4.12974	4.97861	3.73502	5.12626	6.71854	4.71286	0.809392	4.22561	6.07017	4.80103	3.38319	5.00362	4.27733	2.57157	3.0406	5.12669	4.774	4.68983	1.48463	3.02013	1.71246	3.33239	2.89902	2.92644	5.00729	3.05141	4.67049	1.15916	1.43478	2.26626	0.00345	0.49315	0.64845	0.27865	0.31125	0.04875	0.00345
slr2113		putative transposase [ISY100o: 1626093 - 1627038]	Other categories	Transposon-related functions	slr2112,slr2113,slr2114	NC_000911.1:1626164-1628018	0.977218	0.958188	1.05228	6.42368	6.68099	2.20357	4.12974	4.97861	3.73502	5.12626	6.71854	4.71286	0.809392	4.22561	6.07017	4.80103	3.38319	5.00362	4.27733	2.57157	3.0406	5.12669	4.774	4.68983	1.48463	3.02013	1.71246	3.33239	2.89902	2.92644	5.00729	3.05141	4.67049	1.15916	1.43478	2.26626	0.00345	0.49315	0.64845	0.27865	0.31125	0.04875	0.00345
slr2115		unknown protein	Unknown		slr2115,slr2116	NC_000911.1:1628038-1630434	5.60153	9.68011	11.827	10.2917	4.94294	7.72836	12.3876	10.3769	11.445	13.0875	14.5145	10.3885	12.0395	17.1098	11.6266	15.6795	12.236	7.31042	7.68151	14.4486	4.99435	13.4252	8.89074	7.36688	20.1188	13.3276	5.03994	2.03459	1.8086	1.66517	2.25238	15.8997	10.6051	4.38276	5.46419	4.34187	0.52895	0.44685	0.4443	0.6154	5e-05	0.02985	0.52895
slr2116	(spsA)	probable glycosyltransferase	Cell envelope	Surface polysaccharides, lipopolysaccharides and antigens	slr2115,slr2116	NC_000911.1:1628038-1630434	5.60153	9.68011	11.827	10.2917	4.94294	7.72836	12.3876	10.3769	11.445	13.0875	14.5145	10.3885	12.0395	17.1098	11.6266	15.6795	12.236	7.31042	7.68151	14.4486	4.99435	13.4252	8.89074	7.36688	20.1188	13.3276	5.03994	2.03459	1.8086	1.66517	2.25238	15.8997	10.6051	4.38276	5.46419	4.34187	0.52895	0.44685	0.4443	0.6154	5e-05	0.02985	0.52895
slr2117		hypothetical protein	Hypothetical		slr2117	NC_000911.1:1630459-1631005	6.22741	8.58085	7.9515	10.0618	2.19748	3.84185	11.0894	6.19463	14.0037	7.17715	7.88807	5.28533	12.2552	34.3581	10.3153	5.53726	4.98797	4.78493	4.58826	8.61524	6.12205	0.552125	2.03839	2.81018	4.02272	1.9109	6.59696	1.25925	0.907755	0.214398	11.3525	4.69713	1.51117	3.25841	2.12175	2.59096	0.36475	0.1323	0.0015	0.0256	0.15605	0.24985	0.36475
slr2118		unknown protein	Unknown		slr2118	NC_000911.1:1631264-1632530	2.97592	3.36215	3.62185	0.806011	2.20277	1.48307	3.51708	2.5541	2.46697	3.65652	4.12415	3.20048	1.0384	4.64246	1.04008	0.373234	2.11942	1.5174	1.58568	1.64625	1.20584	2.09568	1.68075	1.48253	2.69062	0	0	0.220393	0.515507	0.599673	1.85088	1.59685	0	0	0.644409	2.24694	0.04145	0.3112	1	1	1	1	0.04145
slr2119		unknown protein	Unknown		slr2119	NC_000911.1:1632537-1633374	15.9021	21.9277	14.9999	16.6633	13.1769	19.4975	21.1933	16.2697	21.4216	19.1481	14.6739	16.114	33.7366	11.1769	21.1593	23.0659	21.5699	20.8652	13.49	18.1767	22.3907	19.1708	18.6955	14.4937	10.9515	13.7489	14.861	3.56518	4.40314	3.79394	12.7366	12.018	12.1022	5.71003	20.7427	26.4842	0.7579	0.21715	0.9515	0.83475	5e-05	0.1773	0.7579
slr2120		hypothetical protein	Hypothetical		slr2120,slr2121	NC_000911.1:1633421-1635058	6.75787	10.5407	3.47742	10.3762	9.41445	12.2019	5.84744	7.60574	6.35372	8.98523	6.84622	7.63021	14.6986	8.22826	4.61538	11.7025	10.3412	10.6784	5.93976	10.5823	10.8065	5.59216	3.47091	4.67421	2.37826	7.76174	6.1224	15.0247	10.9707	17.1571	7.39932	7.03735	5.91008	12.2818	13.41	24.6439	0.1233	0.4597	0.44855	0.01525	0.00285	0.01605	0.1233
slr2121		hypothetical protein	Hypothetical		slr2120,slr2121	NC_000911.1:1633421-1635058	6.75787	10.5407	3.47742	10.3762	9.41445	12.2019	5.84744	7.60574	6.35372	8.98523	6.84622	7.63021	14.6986	8.22826	4.61538	11.7025	10.3412	10.6784	5.93976	10.5823	10.8065	5.59216	3.47091	4.67421	2.37826	7.76174	6.1224	15.0247	10.9707	17.1571	7.39932	7.03735	5.91008	12.2818	13.41	24.6439	0.1233	0.4597	0.44855	0.01525	0.00285	0.01605	0.1233
slr2122		hypothetical protein	Hypothetical		slr2122,slr2123	NC_000911.1:1635071-1636702	63.4049	41.3267	39.3356	52.1607	62.2162	57.1745	43.862	59.8316	57.6176	55.1086	61.6155	48.6922	61.7698	62.5429	41.8512	79.3565	106.739	91.1375	35.1205	42.8066	39.6192	47.4621	57.3142	50.1972	29.8135	26.9978	27.2635	22.673	21.4456	20.1051	38.7229	58.6823	40.1756	64.3006	69.9623	95.2586	0.3669	0.78895	0.0098	0.04595	0.09355	0.00395	0.3669
slr2123		similar to D-3-phosphoglycerate dehydrogenase	Other categories	Other	slr2122,slr2123	NC_000911.1:1635071-1636702	63.4049	41.3267	39.3356	52.1607	62.2162	57.1745	43.862	59.8316	57.6176	55.1086	61.6155	48.6922	61.7698	62.5429	41.8512	79.3565	106.739	91.1375	35.1205	42.8066	39.6192	47.4621	57.3142	50.1972	29.8135	26.9978	27.2635	22.673	21.4456	20.1051	38.7229	58.6823	40.1756	64.3006	69.9623	95.2586	0.3669	0.78895	0.0098	0.04595	0.09355	0.00395	0.3669
slr2124		3-oxoacyl-[acyl-carrier protein] reductase	Fatty acid, phospholipid and sterol metabolism		slr2124	NC_000911.1:1636704-1637454	31.8488	19.9621	25.0225	23.4342	28.7726	44.2525	28.7094	44.285	48.6329	30.4291	40.893	33.8651	43.3064	42.85	34.9122	47.317	91.33	61.9835	14.6181	24.4819	21.5014	24.3021	35.4567	23.3832	23.7012	29.381	22.2213	24.7689	24.0287	23.5871	31.952	23.7425	22.7993	36.635	30.0558	68.4299	0.25395	0.14615	0.01135	0.0418	0.80075	0.0108	0.25395
slr2125		hypothetical protein	Hypothetical		slr2125	NC_000911.1:1637475-1638270	24.1517	14.8054	19.3798	26.3754	16.2964	20.44	32.5898	23.7774	24.8735	27.2488	25.7656	16.5411	22.5389	26.6811	14.4283	26.5004	31.85	24.2808	29.5342	38.4132	28.313	17.0742	13.7085	9.15288	29.0547	24.0448	18.2401	5.28554	5.90361	4.95772	23.0684	27.8066	26.7193	20.9356	27.0356	23.5382	0.7169	0.1968	0.1491	5e-05	5e-05	0.7232	0.7169
slr2126		probable glycosyltransferase	Other categories	Other	slr2126	NC_000911.1:1638380-1639247	16.5018	7.27359	24.8131	18.3996	18.5345	20.0007	23.7858	22.7035	23.7169	20.8196	17.3064	14.9036	68.5703	43.4809	22.7022	29.4671	31.2282	18.935	30.4643	39.7671	14.6231	14.2615	15.5766	10.7977	36.0881	30.2295	26.3081	4.55373	6.87236	3.16439	37.6885	27.4943	18.2142	21.728	18.3395	19.7203	0.4723	0.0285	0.0113	5e-05	5e-05	0.15195	0.4723
slr2127		hypothetical protein	Hypothetical		slr2127	NC_000911.1:1639943-1640519	6.27003	7.7729	6.64315	9.99957	6.43861	6.00368	5.36731	3.96726	3.06494	11.9481	6.4312	9.43116	4.88281	4.22193	1.36902	9.21746	6.78771	6.22236	7.07934	9.68682	4.66504	3.06329	2.70321	3.47965	9.49907	8.84615	9.77361	12.1441	11.7879	8.75492	2.17071	4.53725	4.20888	0	0	13.2137	0.79645	0.053	0.0957	0.0441	0.555	0.7403	0.79645
slr2128		hypothetical protein	Hypothetical		slr2128	NC_000911.1:1640785-1641238	13.7692	9.82244	16.7286	29.4877	28.8697	29.0391	14.396	11.5398	7.78975	31.2848	23.4656	33.7544	19.4824	7.02383	17.3786	28.3106	21.7318	28.8632	8.08072	21.6049	15.8712	27.3404	34.3887	28.2773	23.714	15.3382	10.5255	16.1374	9.62057	8.18392	19.1325	25.1796	9.93009	32.0841	62.3668	41.0823	0.0068	0.0005	0.05425	0.0057	0.1643	0.00755	0.0068
slr2130	aroB	3-dehydroquinate synthase	Amino acid biosynthesis	Aromatic amino acid family	slr2130	NC_000911.1:1643681-1644767	19.5627	19.4394	17.9617	14.8914	16.4269	18.0081	14.7306	19.0842	18.9869	9.79394	16.1259	13.6095	12.9047	7.09895	21.7143	11.9511	13.8433	16.2949	19.7498	13.6229	21.0474	13.5391	12.9423	16.1201	18.2114	11.5713	18.9308	20.4095	23.0884	22.1993	21.0248	11.5548	16.4512	10.0581	10.8281	10.7416	0.4725	0.0167	0.9476	0.0901	0.07385	0.076	0.4725
slr2131		RND multidrug efflux transporter	Transport and binding proteins		slr2131	NC_000911.1:1644904-1648090	18.8465	10.3795	8.6671	23.5319	26.6722	21.6043	6.1195	10.4289	11.0741	23.127	31.6465	27.9875	6.37093	6.5208	7.44118	29.6174	38.6179	39.0735	6.92867	4.98997	3.56794	11.3105	18.9489	20.0414	10.6731	8.95476	3.44756	33.7034	43.5346	50.2226	6.23376	4.40099	3.68708	44.0698	32.8097	41.3061	0.0018	5e-05	5e-05	5e-05	5e-05	5e-05	0.0018
slr1322	tldD	putative modulator of DNA gyrase; TldD	DNA replication, restriction, modification, recombination and repair		slr1322	NC_000911.1:1650888-1652358	172.871	95.8404	60.0003	68.0042	95.8794	89.8786	44.0263	52.6692	47.8633	60.8608	73.983	76.1739	29.95	30.3153	44.8258	31.5955	42.4479	45.7293	48.1431	50.525	55.9856	62.7433	65.5734	77.653	35.1914	39.7681	57.5327	40.3782	78.694	44.5601	47.5933	59.0232	38.9484	75.3016	60.599	72.4301	0.24625	5e-05	0.37315	0.03165	0.14805	0.0274	0.24625
slr1324	hik23	two-component hybrid sensor and regulator	Regulatory functions		slr1324	NC_000911.1:1653401-1654664	15.0048	12.9669	13.6886	23.4783	23.0848	25.6555	11.1257	11.8306	12.5849	21.4192	19.5501	22.7677	10.1771	15.8823	8.86462	33.6452	25.3073	28.5705	12.3032	9.37889	12.8966	26.4248	25.8788	28.5746	10.4969	18.2581	16.3161	58.4202	60.4973	63.0616	17.1467	15.4951	11.1609	32.1872	23.9344	36.9504	0.00545	5e-05	0.00015	5e-05	5e-05	0.0007	0.00545
ssr2194		unknown protein	Unknown		ssr2194	NC_000911.1:1654942-1655140	70.8194	66.6725	78.5392	49.2365	73.4008	113.303	1374.71	709.788	957.671	1711.72	547.994	1486.98	10.6232	156.713	57.9753	72.7678	336.705	45.67	30.6002	115.239	25.4079	23.5906	16.7948	26.1355	0	25.7727	0	838.592	689.836	2214.13	18.0087	454.333	0	111.336	26.5818	60.5215	0.78355	0.02855	0.04155	0.0567	0.04935	0.02725	0.78355
slr1325		GTP pyrophosphokinase	Regulatory functions		spoT	NC_000911.1:1656042-1658325	63.9126	44.3517	45.6206	41.4334	35.5602	34.0199	51.0232	70.6355	70.1147	46.9774	44.5776	62.2121	31.4122	74.2815	126.341	25.3583	25.4765	28.7047	95.8328	76.7289	94.7588	55.1542	56.6022	61.824	82.5054	75.3908	93.9766	28.9057	36.574	42.7411	57.7997	86.461	81.2857	51.7235	47.518	52.1262	0.10325	0.02075	5e-05	0.00275	5e-05	0.0175	0.10325
slr1327		hypothetical protein	Hypothetical		slr1327,ssr2201	NC_000911.1:1660068-1660711	78.6714	67.1895	73.7671	118.221	96.0778	381.583	135.461	107.54	106.374	242.675	197.995	224.476	83.7792	19.7967	6.16307	73.1157	79.4329	76.8216	91.1165	94.1794	39.5567	89.5389	105.891	100.152	18.238	58.2132	72.5422	21.2632	17.5272	19.3466	181.725	73.244	59.7482	109.737	488.737	223.904	0.00065	0.00045	0.01355	0.19	0.0044	0.01755	0.00065
ssr2201		unknown protein	Unknown		slr1327,ssr2201	NC_000911.1:1660068-1660711	78.6714	67.1895	73.7671	118.221	96.0778	381.583	135.461	107.54	106.374	242.675	197.995	224.476	83.7792	19.7967	6.16307	73.1157	79.4329	76.8216	91.1165	94.1794	39.5567	89.5389	105.891	100.152	18.238	58.2132	72.5422	21.2632	17.5272	19.3466	181.725	73.244	59.7482	109.737	488.737	223.904	0.00065	0.00045	0.01355	0.19	0.0044	0.01755	0.00065
slr1329	atpB	ATP synthase beta subunit	Photosynthesis and respiration	ATP synthase	slr1329	NC_000911.1:1666931-1668383	424.142	631.489	525.326	211.607	262.386	227.465	493.007	507.138	591.409	167.311	192.942	136.76	596.975	1405.62	2005.91	250.236	331.698	300.858	393.761	230.741	437.982	60.6044	60.5477	61.6585	671.348	366.123	523.91	94.2001	90.0057	94.3397	296.476	324.659	387.181	303.414	174.478	224.556	0.00135	5e-05	5e-05	5e-05	5e-05	0.04595	0.00135
slr1330	atpE	ATP synthase epsilon chain of CF(1)	Photosynthesis and respiration	ATP synthase	slr1330	NC_000911.1:1668530-1668941	297.861	501.298	355.911	143.482	164.46	245.22	413.431	471.602	481.875	126.038	155.887	120.815	320.299	762.634	1021.8	143.938	166.295	174.497	233.747	167.706	229.029	33.6821	37.4125	25.7662	543.14	200.676	294.724	94.7488	72.9846	83.953	208.661	133.127	210.616	73.065	97.7871	118.138	0.00075	5e-05	5e-05	5e-05	5e-05	0.00065	0.00075
slr1331		periplasmic processing protease	Translation	Degradation of proteins, peptides and glycopeptides	slr1331	NC_000911.1:1669100-1670642	35.2526	57.8711	53.9799	20.1228	30.007	23.0501	33.6072	42.9044	44.7759	16.9648	26.277	19.4471	27.5999	67.5182	69.586	28.0854	37.1513	28.7694	33.5127	20.7871	31.48	13.1777	9.75635	11.2146	46.3334	25.7341	33.5734	24.2517	20.3104	28.2602	33.7198	27.0954	25.8889	23.1383	13.9931	22.6427	0.00125	5e-05	0.0073	5e-05	0.0109	0.03985	0.00125
slr1332		beta ketoacyl-acyl carrier protein synthase	Fatty acid, phospholipid and sterol metabolism		slr1332	NC_000911.1:1670649-1671864	10.0207	5.75928	14.018	8.07681	13.4613	15.4494	7.28881	11.9679	9.80255	16.6224	15.0316	22.7986	5.51194	7.03615	8.17536	8.28212	10.0813	10.249	6.11792	7.1586	7.99897	11.7132	15.7096	16.0568	9.58688	8.73312	7.11089	64.3804	54.0948	62.4704	13.7764	11.8567	7.22263	20.7281	11.9398	13.1932	0.3162	5e-05	0.1381	0.0005	5e-05	0.14535	0.3162
ssr2227		putative transposase	Other categories	Transposon-related functions	ssr2227	NC_000911.1:1679516-1679804	38.5317	30.3541	84.9777	125.564	81.7985	223.16	88.4611	131.818	97.4782	59.2094	58.095	58.6029	246.641	150.015	167.277	208.288	212.158	116.096	200.407	117.145	94.1362	107.402	142.296	137.405	120.62	181.098	92.5342	32.8401	26.5913	44.8851	59.1434	96.2904	147.909	17.0348	106.835	59.5562	0.0002	0.00135	0.747	0.66345	5e-05	0.07355	0.0002
slr1334		phosphoglucomutase/phosphomannomutase	Central intermediary metabolism	Polysaccharides and glycoproteins	slr1334	NC_000911.1:1680661-1682327	8.22184	15.506	14.3203	11.0684	13.0037	10.3421	8.48445	13.6844	13.9122	16.5995	19.9876	25.0244	13.7865	8.92814	15.7849	13.7782	13.1215	13.5028	12.4591	13.4812	11.5455	24.2538	18.0477	13.8846	12.8172	6.70262	11.0239	89.3658	67.7596	99.7786	10.6588	6.70399	15.1865	4.23894	8.55996	10.2154	0.6705	5e-05	0.78085	0.02715	5e-05	0.22255	0.6705
ssr1375		hypothetical protein	Hypothetical		ssr1375	NC_000911.1:1684496-1684691	49.6029	65.3043	75.9301	29.751	29.0559	234.113	673.144	577.03	523.751	271.143	226.27	235.767	112.413	38.8301	122.149	310.099	229.018	160.398	173.764	109.065	155.558	30.6538	3.51631	15.7398	166.144	154.656	86.7206	92.6168	44.1035	46.1274	93.2386	76.1769	189.787	40.1991	25.3423	38.5903	0.22115	5e-05	0.0047	0.0074	0.0089	0.0263	0.22115
slr0804		probable D-alanyl-D-alanine carboxypeptidase	Cell envelope	Murein sacculus and peptidoglycan	slr0804	NC_000911.1:1684927-1685872	40.927	54.663	63.9272	51.6188	52.7538	38.9767	63.2982	82.4309	65.5007	27.9121	39.1558	41.0045	87.7171	58.7414	76.7453	81.6361	77.5676	77.0395	89.4944	69.9977	93.5792	59.5961	44.7654	54.2158	63.6981	77.9526	84.3997	67.3941	45.6855	58.0635	56.1411	64.9854	73.1042	57.6335	53.1691	48.8175	0.56435	5e-05	0.6876	0.001	0.0506	0.2473	0.56435
slr0806		hypothetical protein	Hypothetical		slr0806	NC_000911.1:1685898-1687218	16.4396	19.8981	19.6589	15.7733	15.0882	15.4065	19.9137	24.6761	23.4754	12.3048	15.3543	13.5146	20.8872	11.5427	14.8791	13.1492	16.2849	15.1143	15.6059	19.5622	17.6441	20.0862	16.6213	14.9233	28.9694	19.0034	15.9375	20.1838	20.0666	22.8713	22.8883	16.9998	26.7875	16.9513	13.0891	12.4237	0.323	5e-05	0.69385	0.86845	0.9309	0.0257	0.323
slr0807		probable o-sialoglycoprotein endopeptidase	Translation	Degradation of proteins, peptides and glycopeptides	slr0807	NC_000911.1:1688212-1689259	14.0466	15.1523	11.4579	14.6913	16.2624	18.8417	13.9302	21.3969	22.5687	13.1849	15.5069	17.768	13.0686	20.4792	22.6619	15.7777	15.7612	13.6474	23.1633	15.8741	18.7086	15.1642	16.939	16.8252	20.9828	16.95	16.3838	30.3191	30.0122	37.9385	9.63459	20.8932	15.1907	24.1479	12.4251	12.8982	0.3254	0.05295	0.19675	0.23425	0.00105	0.72605	0.3254
slr0808		16S rRNA processing protein RimM homolog	Translation	Ribosomal proteins: synthesis and modification	slr0808	NC_000911.1:1689312-1689870	7.05526	14.5037	15.4263	7.28835	10.5026	13.3611	16.345	19.0942	16.4272	10.8072	15.4694	12.6146	7.67366	10.378	8.5795	9.00316	11.4955	9.28541	6.25922	12.3575	14.5964	16.0339	11.3711	13.6321	2.83504	17.7582	17.899	13.7645	17.4287	22.0427	3.78141	2.18271	11.7275	4.35562	11.3455	11.3046	0.5385	0.13395	0.6798	0.3337	0.1648	0.3223	0.5385
slr0809	rfbB	dTDP-glucose 4,6-dehydratase	Cell envelope	Surface polysaccharides, lipopolysaccharides and antigens	slr0809	NC_000911.1:1689947-1690934	40.324	43.998	34.2543	35.8837	42.4319	21.2925	24.8233	24.5083	28.2279	33.5835	34.2433	39.0749	19.8909	14.1701	13.8817	27.4632	30.0997	36.4644	28.6541	25.0977	34.4558	47.1542	38.2177	49.2777	24.5689	36.4066	22.4401	42.0121	44.8162	47.7025	33.8366	29.2719	45.3256	26.7624	40.0247	23.4646	0.3597	0.00055	0.00265	0.0035	0.00375	0.3276	0.3597
slr0810		hypothetical protein	Hypothetical		slr0810	NC_000911.1:1691082-1691442	34.3414	29.3292	24.4146	28.9281	45.4877	77.3632	26.081	35.24	38.6791	45.1663	49.7984	54.4402	33.9896	19.2956	8.39945	36.3479	38.6651	40.0871	18.8058	35.3604	26.6507	57.4253	47.9811	67.9418	11.5627	16.2053	20.9305	23.5075	24.0193	28.4769	26.5837	35.4555	20.2719	49.315	21.3417	17.6546	0.02745	0.0244	0.03855	0.00065	0.1121	0.82395	0.02745
slr0812		hypothetical protein	Hypothetical		slr0812	NC_000911.1:1697992-1698766	3.063	3.54279	8.01605	5.62255	6.23531	8.2932	6.13327	9.39639	7.39734	7.53092	10.23	8.3891	6.39911	1.41747	7.45826	4.74451	7.13678	6.9564	8.8254	5.52388	6.77731	10.6885	8.25746	8.57639	9.66028	5.3456	4.1033	34.6702	29.2824	40.4763	17.1425	2.85487	3.81086	7.12719	4.91055	1.6232	0.3042	0.51675	0.46155	0.2371	5e-05	0.1924	0.3042
slr0813		hypothetical protein	Hypothetical		slr0813	NC_000911.1:1698810-1700431	3.61099	2.97727	7.93062	6.90025	4.59489	4.75575	3.77143	4.27388	4.00944	7.62389	8.18153	11.2159	2.77989	4.32659	2.84574	7.42877	7.42349	6.64326	8.11371	3.45519	5.71187	15.0861	9.22836	11.5399	10.16	4.6071	5.44951	31.0673	20.6474	27.0853	8.09183	6.12641	4.64215	4.94323	7.90606	7.87607	0.7324	0.0001	0.0727	0.01185	0.00025	0.78515	0.7324
ssr1386	ndhL	NADH dehydrogenase subunit NdhL	Photosynthesis and respiration	NADH dehydrogenase	ssr1386	NC_000911.1:1700892-1701135	98.1858	85.3262	74.2496	88.4787	71.718	123.086	130.177	97.5408	113.232	117.421	114.31	197.222	86.2934	243.202	82.6845	117.764	132.744	89.4318	196.301	213.253	97.1522	69.1846	112.907	73.498	49.0528	118.614	159.079	145.185	114.703	97.7188	22.0711	105.81	121.552	47.7405	133.21	97.7191	0.71045	0.1546	0.3433	0.00015	0.61195	0.71785	0.71045
slr0815		hypothetical protein	Hypothetical		slr0815	NC_000911.1:1701191-1701557	13.19	37.2986	20.7483	49.4431	18.1753	28.3622	49.3445	41.572	34.4605	45.6141	45.7983	51.1504	75.136	53.5208	51.6963	37.6181	43.1684	38.0664	36.3615	31.1624	50.8951	54.9285	44.0748	35.6104	72.1935	58.9232	48.1835	25.3716	41.0055	27.6524	54.4971	48.7207	16.8771	16.165	39.6625	39.1581	0.28665	0.41755	0.0481	0.46745	0.00105	0.44315	0.28665
slr0816		hypothetical protein	Hypothetical		slr0816	NC_000911.1:1701614-1702118	17.2345	12.842	23.181	20.1195	27.7315	20.5891	27.5351	26.6496	26.6129	36.9642	37.8778	35.805	26.6068	16.3057	24.7518	22.2529	12.9248	19.8304	22.6727	17.728	14.2738	64.838	62.5858	78.7187	22.9943	19.9085	26.7429	30.3333	45.5134	41.1244	13.3671	10.3632	25.4114	12.0096	29.8207	18.9191	0.2976	0.0279	0.33945	5e-05	0.01555	0.4941	0.2976
slr0817	menF	salicylate biosynthesis isochorismate synthase	Transport and binding proteins		slr0817	NC_000911.1:1704374-1705799	9.7252	10.6257	16.8119	10.6125	11.2836	9.3515	14.4908	17.4954	13.713	19.7661	23.8076	31.4016	7.3403	11.8711	4.5502	8.50737	8.45011	8.55522	14.1845	13.8374	9.68681	33.2002	26.5152	25.3608	9.53786	12.8283	9.07769	139.822	132.042	93.9919	11.3192	8.51728	14.3707	3.73508	5.96018	12.5678	0.40345	5e-05	0.68685	5e-05	5e-05	0.0854	0.40345
slr0818		hypothetical protein	Hypothetical		slr0818	NC_000911.1:1705867-1707223	16.2493	17.7942	14.9454	9.52329	22.5194	21.5327	13.4339	23.5588	25.7077	13.3259	18.6175	19.7303	30.8146	75.2987	99.1118	31.319	30.9689	37.1216	29.1891	19.8968	21.7749	27.2576	26.42	28.0374	39.4803	43.7066	35.9188	15.4237	22.3424	23.9166	32.5232	19.8202	39.7102	48.3586	35.1952	41.547	0.65215	0.0496	0.0007	0.2695	5e-05	0.07865	0.65215
slr0819	(lnt)	apolipoprotein N-acyltransferase	Cell envelope	Membranes, lipoproteins and porins	slr0819,ssr1391	NC_000911.1:1707265-1709154	8.18546	5.22526	18.521	16.2651	10.187	17.8822	24.5387	26.2515	23.4889	31.8329	43.2768	26.7672	8.60427	9.37966	13.6165	15.0822	21.947	12.1912	10.6507	30.6262	16.1731	34.5553	30.7286	33.3792	13.6319	17.1997	19.8524	43.1559	24.2509	31.5112	10.842	19.2002	13.1847	14.8038	13.3879	22.4904	0.45375	0.26535	0.08055	0.0947	0.01065	0.7862	0.45375
ssr1391		hypothetical protein	Hypothetical		slr0819,ssr1391	NC_000911.1:1707265-1709154	8.18546	5.22526	18.521	16.2651	10.187	17.8822	24.5387	26.2515	23.4889	31.8329	43.2768	26.7672	8.60427	9.37966	13.6165	15.0822	21.947	12.1912	10.6507	30.6262	16.1731	34.5553	30.7286	33.3792	13.6319	17.1997	19.8524	43.1559	24.2509	31.5112	10.842	19.2002	13.1847	14.8038	13.3879	22.4904	0.45375	0.26535	0.08055	0.0947	0.01065	0.7862	0.45375
slr0820		probable glycosyltransferase	Central intermediary metabolism	Polysaccharides and glycoproteins	slr0820	NC_000911.1:1709231-1710668	6.48763	7.14969	8.68913	4.60496	2.33056	4.25768	5.17897	5.96251	5.91217	4.62018	6.06748	5.8574	9.82399	6.2124	6.76149	6.018	5.9029	5.84496	7.22356	4.07316	4.53688	4.31586	4.80585	4.28239	5.10188	4.88944	8.60072	9.09783	5.81643	7.402	3.65972	8.94065	2.75535	8.02265	4.13129	3.50138	0.01035	0.84775	0.25225	0.4254	0.3303	0.94135	0.01035
slr0821		hypothetical protein	Hypothetical		slr0821	NC_000911.1:1712079-1712409	194.617	245.762	211.303	416.942	300.521	260.215	330.185	249	216.871	236.501	243.643	239.826	174.745	115.444	157.183	144.864	119.576	186.614	359.999	346.795	340.34	157.783	213.504	196.833	307.626	336.491	298.357	167.766	190.277	153.725	224.63	274.147	329.593	521.454	818.021	511.829	0.0306	0.26185	0.9562	5e-05	5e-05	5e-05	0.0306
slr0822		cation-transporting P-type ATPase PacL	Transport and binding proteins		slr0822	NC_000911.1:1713408-1716270	36.9203	23.4818	38.8219	24.3159	25.1719	39.1465	33.8945	56.9194	55.7808	23.842	28.9228	30.6007	44.168	44.2574	45.7152	39.7412	39.3175	37.5188	58.3382	45.3351	49.407	43.8665	37.7108	42.1773	48.9488	57.5978	48.3748	44.731	45.2898	51.6375	56.2924	60.7159	56.9328	50.7378	43.8638	60.4024	0.5684	5e-05	0.36445	0.09935	0.5449	0.48665	0.5684
slr0823	ycf3	photosystem I assembly related protein	Photosynthesis and respiration	Photosystem I	slr0823	NC_000911.1:1716378-1716900	70.5895	71.0955	61.0221	132.02	106.056	60.7446	51.7477	53.4239	65.2703	82.9347	89.7089	85.9422	22.5033	46.6297	18.8346	35.2325	39.8104	49.4431	67.0389	80.5198	70.3801	69.269	84.3102	76.8498	86.7709	46.4511	73.2973	51.8532	57.8046	47.0855	66.4366	57.0933	51.5374	83.7719	104.442	59.4357	0.04495	5e-05	0.09375	0.66375	0.07865	0.0793	0.04495
slr1336		H+/Ca2+ exchanger	Transport and binding proteins		slr1336	NC_000911.1:1723451-1724570	48.6634	43.4243	35.975	40.6708	57.4281	37.4421	31.0576	32.652	37.7239	47.0356	54.6778	57.2335	31.0561	25.3412	37.1508	46.2758	42.6571	45.464	29.4417	25.1302	35.8237	45.6656	38.2665	41.1984	43.5704	36.0312	27.1469	82.6553	87.4617	78.1387	51.9891	27.4802	28.7185	89.7859	50.2771	39.9269	0.77	5e-05	0.04915	0.0185	5e-05	0.00575	0.77
slr1338		hypothetical protein	Hypothetical		slr1338,slr1339	NC_000911.1:1726696-1727741	58.1578	53.8946	39.5776	139.831	97.515	73.7929	80.8622	56.8594	62.6361	78.8035	75.2104	73.1891	56.0236	25.3265	31.1925	59.5101	44.9003	52.8112	86.9965	91.0823	57.6786	49.8869	56.7976	62.0461	29.5168	57.3948	58.9824	18.1632	17.5225	8.8654	55.2026	52.4674	51.6657	70.1906	124.593	86.008	0.0006	0.1968	0.12095	0.0196	5e-05	0.00705	0.0006
slr1339		hypothetical protein	Hypothetical		slr1338,slr1339	NC_000911.1:1726696-1727741	58.1578	53.8946	39.5776	139.831	97.515	73.7929	80.8622	56.8594	62.6361	78.8035	75.2104	73.1891	56.0236	25.3265	31.1925	59.5101	44.9003	52.8112	86.9965	91.0823	57.6786	49.8869	56.7976	62.0461	29.5168	57.3948	58.9824	18.1632	17.5225	8.8654	55.2026	52.4674	51.6657	70.1906	124.593	86.008	0.0006	0.1968	0.12095	0.0196	5e-05	0.00705	0.0006
slr1340		unknown protein	Unknown		slr1340	NC_000911.1:1727769-1728306	17.9075	20.2043	8.95417	47.2726	33.7459	38.2747	29.9086	27.5009	28.4232	28.1399	38.1808	30.6545	18.811	8.22801	10.5573	25.5129	35.6017	25.9565	24.9834	20.2776	14.7976	32.5059	34.9405	23.9704	24.8203	16.959	6.75911	1.77174	1.71568	2.19501	14.6183	13.9101	18.5636	51.9439	44.9503	25.2073	0.00045	0.3933	0.0108	0.03085	0.00725	0.00595	0.00045
slr1342		hypothetical protein	Hypothetical		slr1342	NC_000911.1:1731310-1732648	16.5954	20.0876	25.1145	17.1491	20.8962	12.6155	11.6803	18.3538	20.491	14.1796	23.8029	22.7598	13.2228	17.106	23.4449	13.9413	12.8334	12.6676	28.3417	18.3238	27.7689	18.9018	20.0124	19.9558	36.6621	21.2181	35.6245	40.3527	32.5436	33.924	13.3253	25.1264	17.4202	22.9541	9.8075	14.3425	0.307	0.05135	0.0834	0.08275	0.3565	0.41655	0.307
slr1343		hypothetical protein	Hypothetical		slr1343	NC_000911.1:1732808-1734323	3.28852	4.50393	4.77739	4.85396	4.6219	2.80298	3.59191	5.28068	5.29963	3.09607	3.6715	3.56449	5.07548	7.1413	8.4989	2.07846	5.23571	3.30595	6.90221	3.75236	3.12747	7.38836	4.27474	3.7676	3.78641	3.00982	3.3143	4.31332	3.49827	5.62995	2.63602	3.23171	3.89562	8.2382	4.53384	3.29929	0.9229	0.1056	0.00665	0.5766	0.23825	0.15365	0.9229
slr1344		hypothetical protein	Hypothetical		slr1344	NC_000911.1:1738183-1739035	8.98279	5.73968	11.118	13.3074	16.5796	11.9543	5.96868	9.77898	7.91293	10.7618	13.2329	13.7731	7.29079	7.61752	8.282	9.19382	7.30736	11.5515	8.82213	8.94971	8.57725	21.5028	18.7114	19.9594	5.53282	10.9254	11.627	21.944	14.0742	22.1512	5.26916	5.04624	4.22893	7.2225	13.0207	9.35534	0.0521	0.01045	0.42525	0.00035	0.00475	0.06245	0.0521
slr1347		beta-type carbonic anhydrase localized in the carboxysome	Photosynthesis and respiration	CO2 fixation	slr1347	NC_000911.1:1742433-1743369	44.9418	67.4813	48.7973	51.4982	37.3111	36.9454	48.3723	47.4638	39.535	65.3445	71.4919	66.0371	38.7329	24.7943	38.4442	32.5072	21.3082	23.9774	84.6199	126.055	120.497	90.4443	99.062	88.3547	46.5582	77.2583	95.0961	81.1728	112.701	93.2301	55.3515	103.953	92.8133	57.5337	63.0983	87.8691	0.1868	5e-05	0.11295	0.16855	0.06605	0.26055	0.1868
slr1348	cysE	serine acetyltransferase	Amino acid biosynthesis	Serine family / Sulfur assimilation	slr1348	NC_000911.1:1743442-1744192	21.6405	21.652	27.629	17.8528	19.775	32.4679	20.4076	24.4877	23.1684	17.9622	29.2452	22.966	12.4878	13.1657	9.69782	12.7197	14.0131	15.7319	18.24	23.806	27.0621	28.7137	24.0544	30.1521	32.3882	22.7087	28.204	10.4465	18.6819	21.0599	15.7859	23.916	48.5725	31.1596	23.2134	17.7411	0.9576	0.7973	0.3737	0.2176	0.00405	0.36625	0.9576
slr1349		glucose-6-phosphate isomerase	Energy metabolism	Glycolysis	slr1349	NC_000911.1:1744497-1746093	46.8239	46.4482	37.9989	39.1883	52.3252	35.1661	28.7848	42.9101	49.0931	29.2547	36.7032	37.6136	32.4547	53.5015	72.5965	34.557	35.9857	48.6233	28.9792	28.9476	35.7541	32.1203	31.4493	31.3669	42.8864	34.2716	33.3433	40.8908	39.374	46.4276	31.7886	42.9601	33.4955	43.1727	30.1844	40.4654	0.8538	0.095	0.10915	0.91435	0.34315	0.76335	0.8538
slr1350	desA	acyl-lipid desaturase (delta 12)	Fatty acid, phospholipid and sterol metabolism		slr1350	NC_000911.1:1746307-1747363	196.903	218.821	148.148	53.257	54.5759	35.5904	49.2332	52.4298	45.0614	58.319	59.0998	49.1247	40.3964	56.3435	97.4362	20.5554	29.9541	25.9831	71.0547	40.0376	58.786	49.3313	45.8324	42.8615	87.2151	52.2222	69.9016	35.2102	41.4095	38.6679	66.2223	40.0247	56.8852	132.011	80.8613	129.902	5e-05	0.1808	0.0002	0.1109	5e-05	5e-05	5e-05
slr1351	murF	UDP-N-acetylmuramoylalanyl-D-glutamyl-2 6-diaminopimelate--D-alanyl-D-alanine ligase	Cell envelope	Murein sacculus and peptidoglycan	slr1351	NC_000911.1:1749145-1750510	9.25401	20.2001	27.6219	13.4228	14.8555	12.0959	14.4189	16.3175	12.9504	23.3473	24.7379	25.4321	13.0288	18.1617	20.0572	13.3201	12.3831	10.9918	21.3763	15.4446	21.0608	34.9176	31.3161	29.9462	34.4203	16.5934	23.2127	80.6011	74.4672	78.3701	18.8218	22.926	20.9236	35.7131	23.4339	21.4426	0.08805	5e-05	0.07555	0.00065	5e-05	0.17625	0.08805
slr1353		hypothetical protein	Hypothetical		slr1353	NC_000911.1:1751950-1752826	12.9359	17.2118	27.5112	23.7839	25.7072	26.9614	13.7453	13.6145	16.9558	26.5714	28.298	33.5183	14.6907	2.16323	9.60834	12.8727	14.4657	12.4659	15.6361	11.9885	22.7424	35.1516	45.7333	47.9826	15.4811	18.4594	17.5489	81.485	65.9517	77.8854	8.51646	14.3192	17.1686	8.62982	17.3327	18.7757	0.15705	5e-05	0.08785	5e-05	5e-05	0.65775	0.15705
slr1956		unknown protein	Unknown		slr1956	NC_000911.1:1754633-1755152	1.84823	4.38626	0	5.44232	10.4372	9.17775	4.42612	7.85113	6.51689	12.5375	15.905	20.2557	2.82484	4.56093	6.32971	6.45955	6.39821	7.70873	1.74046	8.12615	3.5766	13.4367	21.5943	20.1257	3.00629	3.60823	4.26512	26.9647	20.2356	34.8017	4.06665	4.77849	6.49556	9.18886	2.80961	4.18168	0.01115	0.0047	0.3088	0.00085	0.001	0.92625	0.01115
slr1957		hypothetical protein	Hypothetical		slr1957	NC_000911.1:1755591-1755912	275.597	271.357	304.098	547.044	284.711	331.94	392.736	571.003	493.578	273.67	274.868	226.539	348.177	175.166	131.099	430.766	384.952	401.179	223.556	261.635	199.098	515.906	596.753	552.858	180.822	342.673	243.686	73.5229	37.0345	74.7165	270.128	434.645	272.386	200.613	423.077	276.775	0.1024	5e-05	0.00485	5e-05	5e-05	0.6332	0.1024
slr1958		unknown protein	Unknown		slr1958	NC_000911.1:1755981-1756584	101.794	123.278	131.048	202.697	130.45	137.288	134.051	198.092	157.149	121.89	127.326	103.64	188.297	81.8954	60.4804	168.565	180.177	154.971	129.636	196.182	151.333	225.541	264.749	280.381	122.362	127.036	92.7754	31.2936	31.3602	39.4311	115.329	146.347	147.618	64.224	169.033	127.4	0.15205	0.0003	0.05295	0.00055	5e-05	0.45865	0.15205
slr1959		unknown protein	Unknown		slr1959	NC_000911.1:1759940-1762424	5.97176	2.87764	3.98206	4.43147	4.77384	3.45307	3.28152	3.6721	4.0457	4.98991	4.52147	4.70391	1.42616	5.62369	0.496538	4.96085	5.4341	4.5859	1.33852	3.15333	2.5112	7.37748	5.67002	5.02809	4.11533	2.66722	3.20988	3.25344	3.08544	3.78327	3.55753	2.29508	2.7786	8.41081	3.68418	4.69704	0.9476	0.0767	0.02345	0.00015	0.95605	0.0297	0.9476
slr1962		probable extracellular solute-binding protein	Cell envelope	Surface structures	slr1962	NC_000911.1:1763725-1766925	9.93099	16.9712	17.1308	9.47353	17.9713	8.80864	9.73226	15.598	11.6551	11.3745	17.3994	15.4254	14.3066	11.0355	15.0738	12.5504	13.2509	16.6181	10.7513	11.9402	10.697	13.9779	17.1412	14.9014	29.4014	10.9389	13.6599	16.371	19.3411	15.6564	13.0143	8.46857	12.2973	15.2785	10.6411	12.5234	0.64815	0.335	0.8918	0.18405	0.8522	0.7159	0.64815
slr1963		water-soluble carotenoid protein	Hypothetical		slr1963	NC_000911.1:1767269-1768223	445.448	486.618	314.86	281.712	494.565	601.435	59.5422	55.0601	51.6498	125.478	132.167	120.403	723.918	792.583	800.02	440.468	601.734	404.066	390.001	493.571	493.577	399.139	268.985	292.994	145.582	365.504	359.633	187.832	328.122	275.237	610.708	442.398	380.569	447.768	447.472	617.373	0.6552	5e-05	0.03	0.0137	0.561	0.76895	0.6552
slr1964		hypothetical protein	Hypothetical		slr1964	NC_000911.1:1768290-1768695	92.1139	57.8859	41.1985	196.204	124.321	85.0501	306.352	242.28	262.886	292.596	214.457	247.247	114.742	254.905	206.933	133.257	93.7757	118.118	302.873	217.827	152.44	157.793	193.945	150.983	183.099	190.915	215.609	49.9546	33.9122	38.7844	250.079	115.593	229.935	349.003	272.894	162.116	0.00015	0.4396	0.012	0.0304	5e-05	0.1098	0.00015
slr1966		hypothetical protein	Hypothetical		slr1966	NC_000911.1:1770689-1771421	21.4336	5.87318	13.9786	8.15448	12.6634	15.1713	40.702	48.2283	47.4865	22.1701	29.6846	28.9827	43.4349	39.9073	28.9985	19.9964	24.5235	19.7909	24.2856	28.2698	33.6131	13.0918	11.3189	16.1812	11.7012	26.351	26.4624	35.14	27.8239	33.3062	17.329	37.0761	26.58	10.4094	19.0596	15.6882	0.58145	5e-05	0.0062	5e-05	0.02365	0.02225	0.58145
slr1968		unknown protein	Unknown		slr1968	NC_000911.1:1773345-1776839	42.0545	39.0383	26.5941	28.9965	38.0327	47.3194	58.0574	83.1063	95.4874	24.4926	30.1382	37.436	32.8402	37.5088	48.6618	37.0956	41.2455	37.9013	27.5612	23.8533	29.9892	16.7951	21.3973	23.1994	27.2274	29.9554	23.8652	20.4704	21.8623	22.0157	28.6673	22.1871	31.077	26.7538	31.0489	34.5103	0.8844	5e-05	0.93765	0.3264	0.2633	0.6937	0.8844
slr1969	hik24	two-component sensor histidine kinase	Regulatory functions		slr1969	NC_000911.1:1777728-1779981	33.1188	18.3905	34.1895	22.5927	30.8066	116.939	14.7094	17.5539	16.7849	17.5664	22.3366	21.2484	25.4356	23.0897	17.6373	67.2962	93.9647	74.2164	55.9287	43.509	28.2847	28.1193	32.2718	27.1241	46.6872	44.9543	37.324	30.0802	31.0477	22.1523	50.0373	51.3564	40.1028	33.352	41.4419	50.7407	0.002	0.02115	5e-05	0.00845	0.00145	0.46685	0.002
ssr3341		hypothetical protein	Hypothetical		ssr3341	NC_000911.1:1780085-1780298	122.474	116.227	92.7279	95.0449	42.0445	343.259	298.381	260.679	201.913	389.302	235.098	336.426	46.745	76.5813	55.0717	112.409	66.5804	93.2862	109.801	129.145	151.531	84.285	116.572	115.102	76.9525	95.5557	112.695	356.657	200.568	216.198	12.7416	82.2685	59.7882	97.1223	104.343	110.838	0.15475	0.10905	0.13415	0.2539	0.0002	0.0705	0.15475
slr1970		hypothetical protein	Hypothetical		slr1970	NC_000911.1:1780483-1781005	36.4489	37.9721	51.6993	61.8489	39.1873	63.2239	58.3348	56.845	60.2495	57.756	61.3337	48.1544	32.2392	21.3333	15.6955	46.4954	38.4234	33.6417	73.9369	68.7697	78.6602	54.3076	53.1975	51.3995	45.1422	52.7317	63.4303	55.7015	62.853	56.914	59.955	65.1753	59.5901	33.7636	44.6004	70.4935	0.1864	0.64905	0.02725	0.0183	0.57585	0.28795	0.1864
slr1971		hypothetical protein	Hypothetical		slr1971	NC_000911.1:1781208-1783355	92.4815	104.039	49.8088	42.9434	38.4532	85.3007	189.93	237.657	228.42	113.821	113.1	199.547	42.5834	71.1774	64.5996	55.7592	68.8161	38.1469	49.4254	78.0391	60.6761	38.6705	74.3926	62.2417	35.6672	51.1924	55.955	34.0437	37.1888	35.4419	71.2679	74.8626	97.2653	27.2108	34.0458	60.4499	0.2412	0.00105	0.7276	0.7698	0.2275	0.03085	0.2412
slr1972	ycf81	hypothetical protein YCF81	Hypothetical		slr1972	NC_000911.1:1783854-1784934	139.983	87.8876	67.2922	192.522	173.252	177.419	57.5005	78.9164	81.6699	80.3362	106.543	108.895	47.978	22.9558	36.2167	91.2453	74.0858	83.0151	65.2909	74.1808	81.1159	151.509	151.607	169.568	79.2182	67.724	59.8896	35.1098	34.7437	38.3811	104.796	89.9034	75.1484	208.04	216.869	224.889	0.0055	0.00075	5e-05	5e-05	5e-05	5e-05	0.0055
slr1974		GTP binding protein	Other categories	Other	slr1974	NC_000911.1:1788549-1789908	35.4158	38.4043	61.9457	87.0625	80.6212	73.0664	24.1999	36.6379	33.6291	85.1095	109.839	104.464	23.9906	21.6176	19.6771	52.2556	64.5089	68.1461	49.0563	48.2018	48.6409	84.3641	97.6239	85.8784	52.0999	49.3016	44.5768	37.9123	58.3784	35.3357	37.187	45.8434	66.9965	57.9822	42.6854	58.8487	0.00505	5e-05	5e-05	5e-05	0.46575	0.71205	0.00505
slr1975		N-acylglucosamine 2-epimerase	Regulatory functions		slr1975	NC_000911.1:1793851-1795027	8.21679	9.65722	17.5871	17.6975	17.9301	20.2559	11.1372	15.7555	14.7667	12.084	18.3941	16.1735	17.8999	14.1673	16.9743	16.2329	19.1852	16.8775	12.6351	8.5819	13.5418	12.6181	12.7304	10.0381	13.3814	10.3842	16.2509	32.5083	23.0939	25.2936	16.2073	14.2745	17.3055	14.5414	9.17344	11.2548	0.0307	0.3279	0.6729	0.8977	5e-05	0.1727	0.0307
slr1977		hypothetical protein	Hypothetical		slr1977	NC_000911.1:1798803-1799538	17.8012	22.3879	17.1151	35.9228	44.9472	30.9129	14.4786	16.9866	20.3895	8.44375	12.5631	14.8096	11.9344	11.5477	13.9271	4.11071	8.10395	7.10081	10.3616	9.5043	9.88114	11.3334	15.1945	14.2037	7.80753	10.3577	17.5478	19.2285	28.3496	20.744	6.42434	13.7025	9.15302	8.52523	11.1479	2.60097	0.0014	0.0207	0.0111	0.11365	0.0059	0.42275	0.0014
slr1978		hypothetical protein	Hypothetical		slr1978,slr1980,slr1979	NC_000911.1:1799607-1802680	44.8075	36.5975	28.0131	37.4903	22.1101	24.7601	23.3004	18.8572	24.1521	20.966	30.1	27.7079	24.4925	7.95412	19.2048	29.1891	27.8905	27.7434	34.9883	18.3623	24.1254	31.4265	29.6193	26.357	32.0782	29.3623	29.8972	19.2993	16.2178	19.8004	23.8378	16.7884	11.664	26.3147	21.8621	24.2924	0.19845	0.09985	0.03805	0.39335	0.0032	0.16745	0.19845
slr1979	trpE	anthranilate synthase component I	Amino acid biosynthesis	Aromatic amino acid family	slr1978,slr1980,slr1979	NC_000911.1:1799607-1802680	44.8075	36.5975	28.0131	37.4903	22.1101	24.7601	23.3004	18.8572	24.1521	20.966	30.1	27.7079	24.4925	7.95412	19.2048	29.1891	27.8905	27.7434	34.9883	18.3623	24.1254	31.4265	29.6193	26.357	32.0782	29.3623	29.8972	19.2993	16.2178	19.8004	23.8378	16.7884	11.664	26.3147	21.8621	24.2924	0.19845	0.09985	0.03805	0.39335	0.0032	0.16745	0.19845
slr1980		unknown protein	Unknown		slr1978,slr1980,slr1979	NC_000911.1:1799607-1802680	44.8075	36.5975	28.0131	37.4903	22.1101	24.7601	23.3004	18.8572	24.1521	20.966	30.1	27.7079	24.4925	7.95412	19.2048	29.1891	27.8905	27.7434	34.9883	18.3623	24.1254	31.4265	29.6193	26.357	32.0782	29.3623	29.8972	19.2993	16.2178	19.8004	23.8378	16.7884	11.664	26.3147	21.8621	24.2924	0.19845	0.09985	0.03805	0.39335	0.0032	0.16745	0.19845
slr1982		two-component response regulator CheY subfamily	Regulatory functions		slr1982	NC_000911.1:1811129-1811501	176.901	175.977	125.33	146.293	119.78	207.186	218.706	189.314	194.06	169.075	176.26	155.012	130.307	115.412	105.849	129.565	74.9088	130.854	182.642	177.44	116.67	99.9973	130.923	145.257	140.782	220.75	206.674	155.648	111.527	89.5804	169.231	177.039	155.858	103.244	170.804	118.848	0.95615	0.04865	0.75025	0.0785	0.00225	0.18115	0.95615
slr1983		two-component hybrid sensor and regulator	Regulatory functions		slr1983	NC_000911.1:1811745-1815304	27.5249	19.1247	19.9719	24.4078	15.9705	19.7497	19.955	20.152	18.6984	19.79	23.1763	18.0298	20.0174	24.6512	16.3961	17.8402	23.8623	17.7518	24.3097	24.0871	14.6212	18.4271	16.2142	18.3319	24.1259	18.9087	23.8275	3.17946	1.74979	1.25501	12.2589	18.801	24.8618	13.2287	16.1493	11.1199	0.6613	0.75525	0.8802	0.32145	5e-05	0.2284	0.6613
slr1984	nbp1,rps1b	nucleic acid-binding protein, 30S ribosomal protein S1 homolog	Translation	Ribosomal proteins: synthesis and modification	slr1984	NC_000911.1:1815453-1816371	114.403	143.434	126.709	117.181	123.451	70.6066	64.0753	95.0431	94.7883	67.3791	102.964	114.426	31.0848	40.4947	67.3477	36.9591	35.9524	46.3853	91.2149	101.54	126.48	73.8083	106.065	118.748	124.377	106.376	129.187	54.3389	58.0368	45.6979	57.7035	113.354	114.319	79.5415	92.5969	85.3689	0.2992	0.2146	0.3202	0.5896	5e-05	0.52975	0.2992
smr0010	petG	cytochrome b6-f complex subunit 5	Photosynthesis and respiration	Cytochrome b6/f complex	smr0010	NC_000911.1:1823569-1823686	125.075	279.051	907.604	0	124.377	2143.4	1585.97	1187.43	1623.44	2098.24	1677.36	1356.1	464.398	0	196.631	251.867	0	246.087	0	0	217.856	87.7775	65.7527	0	0	0	342.769	189.036	161.765	103.145	0	321.462	0	0	0	0	0.238	0.3998	0.7884	0.68995	0.51435	0.11485	0.238
slr1467		precorrin isomerase	Biosynthesis of cofactors, prosthetic groups and carriers	Cobalamin, heme, phycobilin and porphyrin	slr1467	NC_000911.1:1825557-1826226	40.048	29.5337	40.46	44.1759	41.8496	56.7714	28.659	35.3893	22.3064	45.2703	41.8352	44.7994	25.8322	25.8364	29.175	44.4757	42.6529	36.0509	47.5812	38.4512	40.1733	87.4652	66.4128	81.5692	34.2223	36.4897	47.6943	114.477	86.9901	98.5936	43.8055	42.4124	39.0357	47.1821	55.1793	56.852	0.1805	0.00055	0.03435	5e-05	5e-05	0.2118	0.1805
slr1468		hypothetical protein	Hypothetical		slr1468	NC_000911.1:1826258-1826708	14.1931	19.751	17.9565	12.7913	5.98216	28.3251	24.3741	24.6614	20.8719	29.5865	30.8963	31.1395	24.6374	11.5952	17.5543	31.6918	21.0457	21.5501	19.1465	24.4275	32.7769	25.5679	28.9453	27.3233	26.4035	13.0588	30.1426	109.391	70.7779	112.905	18.3876	33.0455	22.0699	22.8711	33.6122	20.7563	0.74055	0.11615	0.1761	0.69305	5e-05	0.869	0.74055
smr0011	rpl34	50S ribosomal protein L34	Translation	Ribosomal proteins: synthesis and modification	smr0011	NC_000911.1:1826763-1826901	244.534	456.952	518.227	371.089	382.588	1111.75	1969.58	1903.81	1388.03	5795.96	3118.36	3267.27	296.763	0	242.187	281.844	278.447	194.141	509.272	722.68	595.387	350.474	441.744	466.252	901.613	508.82	1130.79	1344.47	807.988	763.7	583.731	418.2	550.928	487.394	203.337	604.486	0.1601	5e-05	0.43785	0.10265	0.49385	0.65605	0.1601
slr1469	rnpA	protein subunit of ribonuclease P (RNase P)	Transcription	RNA synthesis, modification and DNA transcription	slr1469,slr1470	NC_000911.1:1826910-1827652	483.345	600.39	606.364	457.079	442.957	483.539	853.247	760.291	726.202	1271.94	1103.75	1281.49	479.426	721.234	809.684	376.89	404.251	309.489	746.764	628.403	779.631	591.618	698.396	586.805	839.751	737.63	851.046	1015.11	1062.35	702.864	666.312	713.861	722.322	608.782	445.197	464.352	0.3336	5e-05	0.0041	0.2827	0.39695	0.04985	0.3336
slr1470		hypothetical protein	Hypothetical		slr1469,slr1470	NC_000911.1:1826910-1827652	483.345	600.39	606.364	457.079	442.957	483.539	853.247	760.291	726.202	1271.94	1103.75	1281.49	479.426	721.234	809.684	376.89	404.251	309.489	746.764	628.403	779.631	591.618	698.396	586.805	839.751	737.63	851.046	1015.11	1062.35	702.864	666.312	713.861	722.322	608.782	445.197	464.352	0.3336	5e-05	0.0041	0.2827	0.39695	0.04985	0.3336
slr1471		hypothetical protein	Hypothetical		slr1471	NC_000911.1:1827752-1828907	244.271	212.67	157.592	130.042	127.083	107.244	154.605	159.17	163.747	141.849	161.002	177.148	183.644	255.528	347.758	121.941	159.887	120.247	222.941	212.84	294.715	140.141	139.41	148.976	282.674	190.831	277.634	51.8394	103.944	80.5632	186.55	172.809	214.981	219.316	149.266	171.398	0.0151	0.95825	0.00225	0.0002	5e-05	0.7125	0.0151
slr1472		hypothetical protein	Hypothetical		slr1472	NC_000911.1:1828996-1829491	49.9769	51.9405	65.9062	38.9579	25.6577	60.5197	99.1458	93.4227	59.1865	82.6725	92.2563	82.6007	55.8664	24.3583	27.0974	30.2557	29.8557	17.6037	86.5201	70.7724	73.8099	85.834	79.5188	70.5696	35.3338	59.3734	56.4977	20.8602	39.2689	32.3484	49.8793	73.3741	71.3076	44.9143	48.7849	43.3502	0.1572	0.81335	0.1195	0.86935	0.0049	0.09465	0.1572
slr1474		hypothetical protein	Hypothetical		slr1474	NC_000911.1:1832359-1833169	16.1663	24.4308	20.3542	32.4703	35.2281	32.2838	25.8746	33.377	30.2746	28.4287	38.3535	33.4899	8.64627	6.51839	11.4552	13.9926	20.1458	18.5801	26.6626	21.3935	21.2664	78.7322	83.7578	104.802	27.2456	17.3001	24.782	14.9764	23.8933	21.4134	22.0734	31.4734	32.4068	20.24	30.812	39.8527	0.0127	0.2444	0.01315	5e-05	0.38665	0.7826	0.0127
slr1476	pyrB	aspartate carbamoyltransferase	Purines, pyrimidines, nucleosides and nucleotides	Pyrimidine ribonucleotide biosynthesis	slr1476	NC_000911.1:1834507-1835503	15.6597	23.6415	43.4632	26.4245	29.1288	33.1501	52.1579	43.343	34.8117	61.4091	52.4322	59.6896	19.5762	10.0006	16.4801	28.0816	21.1558	18.928	38.6987	29.9833	40.9656	52.821	47.8505	55.7144	48.8424	33.6679	39.5917	227.626	182.574	153.763	34.1181	35.1139	44.8394	42.8123	34.3334	31.543	0.72045	0.0028	0.05955	0.01065	5e-05	0.785	0.72045
slr1478		hypothetical protein	Hypothetical		slr1478	NC_000911.1:1838298-1839252	10.2235	10.178	12.796	7.1352	11.2192	8.22685	7.87822	9.72523	8.65894	10.3753	11.1105	20.5394	5.32678	5.42144	7.22692	9.18612	6.45571	11.4845	1.77009	4.82376	6.39205	18.7252	16.329	12.1413	14.9889	6.70772	6.95249	23.4261	22.2042	26.9287	13.7734	5.56041	6.63784	9.39193	8.015	11.2819	0.35415	0.0025	0.1184	5e-05	0.00025	0.7316	0.35415
slr1265	rpoC1	RNA polymerase gamma-subunit	Transcription	RNA synthesis, modification and DNA transcription	slr1265	NC_000911.1:1854101-1855982	224.093	287.093	353.88	345.587	353.608	311.285	196.708	233.89	242.107	287.585	331.845	265.649	144.876	249.013	336.931	189.746	194.067	209.068	456.073	314.332	468.718	292.609	367.794	375.302	571.522	444.47	486.556	208.465	232.093	153.482	371.387	353.632	475.289	739.399	386.715	463.562	0.4843	0.0081	0.2467	0.2107	5e-05	0.1573	0.4843
slr1266		hypothetical protein	Hypothetical		slr1266	NC_000911.1:1858046-1858604	7.28026	20.4028	16.1976	25.002	19.5795	16.7014	21.5006	24.4223	22.5472	15.5501	21.3092	21.9253	13.4523	15.0062	25.7385	40.5633	37.3901	29.249	18.0699	24.973	31.3553	15.7026	19.3297	15.4497	26.7908	18.5716	30.684	40.3104	39.2376	35.1436	25.996	15.5191	16.1254	32.9225	24.7584	27.6334	0.18575	0.3175	0.0085	0.03595	0.0338	0.1384	0.18575
slr1267	ftsW	cell division protein FtsW	Cellular processes	Cell division	slr1267	NC_000911.1:1858608-1859790	32.4281	26.1029	28.9392	39.9659	35.6469	23.2184	28.3746	30.899	33.1959	24.2338	29.3909	23.0253	35.914	19.3151	21.9378	55.0503	69.0783	62.7389	23.1164	17.4759	26.0592	36.69	33.3362	31.542	42.5633	32.1231	27.9032	34.6119	26.6333	29.3632	39.7413	19.4702	20.6451	70.3748	37.2467	59.3474	0.5134	0.0517	0.0001	0.0043	0.4017	0.00015	0.5134
slr1269	ggt	gamma-glutamyltranspeptidase	Biosynthesis of cofactors, prosthetic groups and carriers	Thioredoxin, glutaredoxin and glutathione	slr1269	NC_000911.1:1859815-1861372	13.9295	16.1811	17.6533	20.8328	19.7066	16.4896	19.5529	28.9321	32.7465	16.3703	20.6592	20.3303	27.6247	26.4648	21.4359	26.2241	35.1678	32.7377	17.4036	17.7348	17.5701	19.4664	19.7053	28.1934	24.0489	25.8461	22.4972	33.6171	24.8865	34.3675	40.1121	15.6767	21.8328	20.1725	17.2078	16.7103	0.3526	0.0002	0.17875	0.0668	0.0918	0.05835	0.3526
slr1270		periplasmic protein, function unknown	Hypothetical		slr1270	NC_000911.1:1861468-1863049	38.2027	41.3334	47.2942	36.1953	60.0342	34.3103	48.3891	57.6955	70.2237	36.2214	46.1593	46.9702	84.8671	93.2286	120.374	64.6585	75.0845	87.3648	43.4092	46.8253	50.4193	27.5525	35.6636	39.7816	46.1403	45.9196	55.8123	63.2789	64.4982	70.6678	48.9528	42.904	51.5981	65.0307	61.2573	50.6802	0.87845	0.0007	0.1168	0.02185	0.04195	0.20355	0.87845
slr1271		probable UDP-N-acetyl-D-mannosaminuronic acid transferase	Cell envelope	Surface polysaccharides, lipopolysaccharides and antigens	slr1271	NC_000911.1:1863246-1863987	11.8324	20.7076	12.7043	17.4399	14.53	23.7201	26.3554	34.1453	30.1361	22.2758	28.4566	26.3196	24.9003	35.7656	42.3393	18.9434	24.2117	20.7651	37.6963	19.5394	25.2091	24.363	25.8686	29.6783	23.2806	21.1039	24.3084	21.9478	28.0795	33.2189	24.1853	30.3078	34.2228	19.9899	34.6873	17.1596	0.3489	0.15065	0.01635	0.81845	0.2409	0.32695	0.3489
slr1272		probable porin; major outer membrane protein	Cell envelope	Membranes, lipoproteins and porins	slr1272	NC_000911.1:1864238-1865003	198.372	168.042	170.323	258.502	248.852	202.935	205.664	361.689	392.464	162.2	227.806	225.786	660.443	523.889	642.334	349.893	438.028	447.474	251.284	327.706	312.621	348.775	527.206	610.711	211.361	338.897	330.737	105.886	121.858	121.863	378.743	300.168	350.955	160.17	183.129	248.771	0.16795	5e-05	0.06135	0.0005	5e-05	0.00155	0.16795
slr1273		hypothetical protein	Hypothetical		slr1273	NC_000911.1:1865032-1865473	203.447	166.642	220.143	257.345	205.55	256.862	325.623	409.466	402.512	196.852	248.041	218.64	634.508	436.962	533.049	414.817	528.975	473.947	273.104	297.263	246.028	339.476	480.87	519.488	231.259	288.692	260.167	68.4825	80.2944	61.7842	340.679	322.421	376.73	127.95	186.592	232.155	0.2974	5e-05	0.43165	0.00035	5e-05	0.00045	0.2974
slr1274	pilM	probable fimbrial assembly protein PilM, required for motility	Cellular processes	Chemotaxis	slr1274	NC_000911.1:1865657-1866761	92.2119	64.2358	77.9849	144.933	122.765	109.97	123.433	174.779	171.766	89.879	101.337	91.944	313.244	166.873	181.381	175.556	206.861	201.306	98.4703	154.717	109.846	184.747	251.181	279.063	107.466	116.482	110.333	52.4486	62.6553	62.6075	157.654	153.838	147.108	92.384	112.532	111.155	0.01685	5e-05	0.45305	5e-05	5e-05	0.0227	0.01685
slr1275		hypothetical protein	Hypothetical		slr1275	NC_000911.1:1866842-1867697	39.7397	29.7527	40.2956	78.6486	73.4697	77.0418	79.3203	106.992	105.369	37.2629	50.1799	43.7402	136.483	93.4104	101.433	101.407	113.954	115.556	61.8196	68.0073	59.7891	86.0961	128.063	151.668	48.9789	50.6184	44.8571	19.371	21.6932	25.6323	82.9692	73.2914	54.7398	55.7828	50.3528	66.6362	5e-05	5e-05	0.99135	5e-05	5e-05	0.2495	5e-05
slr1276		hypothetical protein	Hypothetical		slr1276	NC_000911.1:1867736-1868564	49.0528	44.7433	47.907	95.1229	67.8088	68.8054	76.0335	119.417	126.733	37.2846	70.4522	57.043	204.215	180.825	141.514	115.331	168.173	164.7	74.8441	89.0936	74.9533	91.9096	145.9	156.397	34.2144	70.8975	64.7775	29.9634	29.6357	29.0233	88.0158	92.3359	88.4799	45.964	63.223	50.7033	0.01035	5e-05	0.30825	0.0004	5e-05	0.0026	0.01035
slr1277		pilus assembly protein homologous to general secretion pathway protein D	Cellular processes	Protein and peptide secretion	slr1277	NC_000911.1:1868644-1871002	69.5925	53.9152	71.5715	94.759	86.4819	58.7864	128.561	137.787	157.656	101.18	103.492	93.519	379.773	306.887	322.298	144.623	188.496	170.449	112.007	112.595	91.8622	172.49	237.875	225.586	99.6678	95.6284	86.0014	52.5236	45.0414	41.3211	187.295	119.247	135.667	66.1322	64.7764	78.1132	0.3275	0.0005	0.0023	5e-05	5e-05	5e-05	0.3275
slr1278	ycf62	hypothetical protein YCF62	Hypothetical		slr1278	NC_000911.1:1872655-1873648	18.8986	17.2145	30.6814	8.93416	9.94795	10.3156	11.6204	13.8526	10.9742	12.6129	13.5043	11.8487	16.2018	36.1181	17.9172	7.95097	8.19549	6.48088	25.8638	15.4485	23.6048	15.7467	15.3779	15.9442	23.5221	32.9496	18.0619	21.2005	23.7	27.4605	16.2492	22.0775	26.7189	8.53431	8.61345	6.57033	0.00055	0.7735	5e-05	0.0283	0.8449	0.00055	0.00055
slr1279	ndhC	NADH dehydrogenase subunit 3	Photosynthesis and respiration	NADH dehydrogenase	slr1279	NC_000911.1:1875128-1875491	141.669	181.538	102.248	47.1793	55.7731	81.7104	92.881	72.5953	78.7933	52.1424	69.0111	52.7658	76.1366	39.1952	68.9944	39.9766	41.7135	44.8992	87.2539	78.6775	92.0288	33.4937	45.9616	34.362	49.3898	96.6722	90.1432	277.116	191.134	231.382	46.3013	90.0434	71.3454	140.971	96.5009	94.3986	0.00015	0.0147	0.0699	5e-05	5e-05	0.0298	0.00015
slr1281	ndhJ	NADH dehydrogenase subunit I	Photosynthesis and respiration	NADH dehydrogenase	slr1281,slr1280	NC_000911.1:1875562-1876841	515.995	620.17	342.855	245.123	223.884	182.75	177.402	179.781	164.382	136.436	140.833	123.503	234.4	186.158	179.46	135.56	123.143	134.694	168.744	179.338	204.787	75.6856	93.4446	103.776	168.488	191.733	179.562	57.1826	87.1803	82.4642	196.371	267.093	171.257	587.921	336.478	362.836	0.0012	0.00535	0.0314	5e-05	5e-05	0.0002	0.0012
slr1280	ndhK	NADH dehydrogenase subunit NdhK	Photosynthesis and respiration	NADH dehydrogenase	slr1281,slr1280	NC_000911.1:1875562-1876841	515.995	620.17	342.855	245.123	223.884	182.75	177.402	179.781	164.382	136.436	140.833	123.503	234.4	186.158	179.46	135.56	123.143	134.694	168.744	179.338	204.787	75.6856	93.4446	103.776	168.488	191.733	179.562	57.1826	87.1803	82.4642	196.371	267.093	171.257	587.921	336.478	362.836	0.0012	0.00535	0.0314	5e-05	5e-05	0.0002	0.0012
slr1282		putative transposase [ISY508b: 1877114 - 1878081]	Other categories	Transposon-related functions	slr1282	NC_000911.1:1877207-1877567	8.04898	23.1205	13.7332	12.1153	22.3295	18.4999	19.4247	34.1533	30.6514	48.0507	54.1713	37.4276	8.71766	40.7526	47.5969	13.5966	10.4836	17.3103	10.0636	11.7217	11.2753	24.0349	17.836	30.395	23.599	25.9509	20.9305	1.86754	7.54711	6.60334	27.646	12.6374	5.79198	22.3125	20.0614	10.0883	0.60145	0.0091	0.00505	0.01525	0.00925	0.7582	0.60145
slr1283		putative transposase [ISY508b: 1877114 - 1878081]	Other categories	Transposon-related functions	slr1283	NC_000911.1:1877581-1878055	4.52104	17.5408	16.5942	11.5725	13.1021	12.1709	10.1214	12.1517	10.9853	28.9985	38.6358	27.9721	7.66627	0	10.827	14.926	10.7264	12.8974	8.90294	9.79361	2.70474	24.6193	23.0145	25.2651	4.0178	4.36793	13.0619	4.11101	7.9264	4.74109	2.62836	16.4135	11.1266	6.02964	6.90903	12.7677	0.8744	5e-05	0.0599	0.00075	0.55675	0.71085	0.8744
slr1285	hik34	two-component sensor histidine kinase	Regulatory functions		slr1285	NC_000911.1:1881916-1883311	41.3989	42.3964	11.4796	29.3493	34.4378	134.992	11.092	13.7555	11.0939	38.0186	44.3011	54.0414	88.0456	62.0583	36.8151	110.566	181.237	70.3988	37.7036	47.7898	38.5908	202.554	117.964	133.71	23.7016	33.964	29.1135	40.1278	125.249	108.492	38.1226	22.4154	43.2072	44.1249	53.0334	78.0484	0.0008	5e-05	0.00275	5e-05	5e-05	0.0032	0.0008
ssr2130		hypothetical protein	Hypothetical		ssr2130	NC_000911.1:1884738-1884927	69.2833	143.713	131.33	200.345	233.856	407.655	502.091	653.966	545.849	994.026	866.217	994.397	52.6923	0	27.2809	46.0338	60.1204	67.1742	16.9137	169.954	108.315	91.288	116.758	101.161	119.437	94.3206	82.564	350.345	258.906	291.496	230.885	142.214	91.6769	0	103.261	204.954	0.00125	5e-05	0.119	0.84835	0.00045	0.2887	0.00125
slr1287		hypothetical protein	Hypothetical		slr1287	NC_000911.1:1885135-1886146	16.2508	11.0159	16.2836	8.39023	10.4821	9.5974	11.184	14.6976	11.4351	18.2054	24.3377	24.3532	8.99588	3.93342	0	5.73213	4.50261	5.68836	6.76966	6.42845	8.31192	17.9743	9.8575	12.4015	10.036	3.93603	6.48081	36.4425	58.2667	52.8842	11.3016	7.24535	8.94801	5.52498	2.48201	16.3692	0.06465	5e-05	0.45265	0.0024	5e-05	0.69085	0.06465
slr1288		hypothetical protein	Hypothetical		slr1288	NC_000911.1:1886152-1886737	55.4985	59.6391	34.684	36.9639	27.7406	39.6524	37.4428	52.4488	55.0609	40.125	45.9961	51.621	29.0674	36.52	21.4476	42.5183	33.0404	38.2947	28.2608	25.1365	27.9332	33.66	29.9648	24.2731	38.4255	27.8716	33.4643	176.89	142.118	135.561	24.9138	35.5123	27.4691	42.5853	37.1011	47.0236	0.0778	0.6208	0.1507	0.6195	5e-05	0.11575	0.0778
slr1529		nitrogen assimilation regulatory protein	Amino acid biosynthesis	Glutamate family / Nitrogen assimilation	slr1529	NC_000911.1:1892917-1895425	10.1286	13.0356	16.948	12.0358	12.7937	7.2898	5.70283	7.09619	7.85882	4.30672	6.51183	5.4384	10.4308	13.1339	12.2869	8.65042	10.6719	9.55609	10.3748	9.24625	13.8629	5.62058	5.52225	5.75442	10.2505	10.8876	12.4959	6.46921	7.28502	6.42943	11.4424	9.39583	11.251	7.06583	10.1336	6.76212	0.2494	0.04005	0.1867	5e-05	0.00215	0.14265	0.2494
slr1530		hypothetical protein	Hypothetical		slr1530	NC_000911.1:1897569-1898412	17.8526	7.34353	13.5169	11.8945	13.6896	23.2182	12.6383	10.2333	14.0874	15.438	15.3173	14.965	7.79329	8.48703	5.87306	12.4843	10.3056	11.9746	5.76967	7.91962	6.43475	25.0625	19.0509	23.4133	9.54534	6.85565	8.83701	20.3459	28.2265	22.564	6.79844	6.67116	7.71194	15.4407	22.9623	13.1251	0.32045	0.15905	0.0761	5e-05	0.00015	0.0099	0.32045
slr1531	ffh	signal recognition particle protein	Cellular processes	Protein and peptide secretion	slr1531	NC_000911.1:1899699-1901148	42.2294	42.4144	39.216	34.4245	42.1162	48.1749	35.5202	49.1805	56.8133	27.6549	33.8998	29.687	14.3521	29.2492	46.4455	31.4267	33.3759	37.9296	48.3679	38.5618	49.1028	25.7016	28.7039	36.6284	69.1973	59.1192	51.5071	21.68	31.4047	21.3562	38.0248	48.7527	52.7753	36.9881	36.0866	37.3848	0.97065	5e-05	0.383	0.00405	5e-05	0.16515	0.97065
slr1533		hypothetical protein	Hypothetical		slr1533	NC_000911.1:1908803-1909151	27.4262	37.9164	35.6823	24.4594	27.7482	59.9946	28.59	39.886	33.1338	37.6532	40.0692	47.815	4.09929	4.60775	8.91684	25.9938	18.1542	19.349	42.2521	34.7625	23.8446	20.9264	19.1877	28.4858	6.67451	32.0508	33.518	43.5731	40.8806	50.4701	42.9317	33.546	27.701	13.9929	48.3783	37.6037	0.68085	0.24945	0.03475	0.0787	0.024	0.89525	0.68085
slr1534		hypothetical protein	Hypothetical		slr1534	NC_000911.1:1909189-1910095	28.9947	22.6433	25.1705	40.6338	32.1049	34.0371	19.0415	25.7683	20.2883	14.164	16.6746	19.0693	11.667	16.4342	16.1444	17.1542	20.2142	20.4461	21.4328	18.2726	18.8997	23.0919	20.9	28.5164	19.2975	13.3927	18.1794	38.3851	37.2316	39.656	15.2911	15.48	16.4809	37.6308	23.2057	29.3611	0.08615	0.02515	0.1509	0.14205	5e-05	0.00755	0.08615
slr1152		hypothetical protein	Hypothetical		slr1152	NC_000911.1:1910498-1911494	72.3621	76.2333	99.0814	39.5754	61.5747	38.2884	214.689	370.968	474.273	75.1608	74.1264	94.5644	252.317	356.36	408.569	102.82	96.0777	109.114	110.338	108.687	103.075	105.739	138.878	124.705	127.516	138.206	101.379	185.089	224.954	306.237	126.2	137.507	136.62	234.578	254.858	259.486	0.00395	5e-05	5e-05	0.2733	5e-05	0.00025	0.00395
slr1159	purD	glycinamide ribonucleotide synthetase	Purines, pyrimidines, nucleosides and nucleotides	Purine ribonucleotide biosynthesis	slr1159	NC_000911.1:1920659-1921919	6.107	13.1628	14.2861	12.1967	16.7724	8.07898	7.12313	13.5084	10.4633	9.47165	11.2742	13.4782	7.70219	10.9064	16.2087	8.3162	8.27131	8.47575	18.3576	14.1364	20.609	16.736	17.372	21.1993	14.3286	15.2781	24.0871	26.1824	30.0278	38.2114	9.04461	10.3963	23.9814	8.37749	11.4175	13.1036	0.63555	0.46045	0.09665	0.7615	0.0013	0.22865	0.63555
slr1160		periplasmic protein, function unknown	Hypothetical		slr1160	NC_000911.1:1922123-1922738	19.7761	37.7305	30.3833	15.7828	19.6596	11.1861	38.6768	26.8236	26.0731	28.4606	26.379	42.934	13.6135	12.4621	17.5472	18.7059	12.5305	19.9347	26.2316	32.1462	42.8278	14.795	10.9932	13.1356	35.189	16.7939	46.8061	38.1879	36.8221	51.4946	24.9892	24.4032	38.5046	12.7582	19.288	12.0721	0.0078	0.5969	0.4419	5e-05	0.13325	0.0136	0.0078
slr1161		hypothetical protein	Hypothetical		slr1161	NC_000911.1:1924250-1924850	26.969	27.8643	31.4136	37.9763	12.4122	15.9228	21.7831	21.0448	21.0162	9.28795	11.7728	10.2011	21.0498	15.2362	31.091	27.5549	21.6501	18.503	16.3968	14.8684	29.9723	4.98745	7.68818	6.99511	31.3927	13.9028	27.6812	5.10116	2.62345	2.44593	25.7636	22.069	11.9425	11.3867	12.9987	13.6222	0.2499	0.001	0.9783	5e-05	0.0001	0.1516	0.2499
slr1162		unknown protein	Unknown		slr1162	NC_000911.1:1924998-1925943	6.87645	13.3401	8.23602	18.451	5.26854	3.54334	10.5522	6.56182	7.53412	5.02985	4.18619	4.1578	9.18545	12.872	3.65454	12.0571	7.38409	8.5336	5.53496	12.2829	7.5875	3.71769	3.34785	3.47537	11.5474	9.84624	12.7878	0.619169	1.4981	0.63342	9.19533	6.70435	2.98385	1.52346	0.878881	8.24192	0.8726	0.01095	0.70445	0.0042	0.00365	0.17535	0.8726
slr1163		unknown protein	Unknown		slr1163	NC_000911.1:1926029-1927700	16.6847	8.93707	12.6507	13.5543	11.1909	9.48247	6.73762	11.0049	9.62701	7.31445	11.1162	12.0897	8.78425	13.2596	11.4379	11.3103	8.71864	10.7515	17.6402	15.6348	13.8971	6.13581	7.24543	10.5015	6.34349	12.949	15.5082	14.952	19.585	17.6719	9.45678	19.5787	12.0356	9.97887	3.80486	8.54491	0.57255	0.33925	0.57795	5e-05	0.0176	0.00915	0.57255
slr1164		ribonucleotide reductase subunit alpha	Purines, pyrimidines, nucleosides and nucleotides	Purine ribonucleotide biosynthesis	slr1164	NC_000911.1:1928322-1930626	32.7404	34.1919	35.3913	17.0201	18.0341	11.3724	20.5925	29.7934	28.5245	10.1214	12.8965	12.7933	43.0446	95.767	153.357	47.9478	52.1395	56.151	81.9427	81.8899	105.347	24.0291	23.5577	34.2286	84.1411	93.3295	99.3168	29.3645	27.8311	31.2197	43.0714	79.5263	91.168	5.69019	10.308	11.5728	0.0001	5e-05	0.0053	5e-05	5e-05	5e-05	0.0001
slr1165		sulfate adenylyltransferase	Amino acid biosynthesis	Serine family / Sulfur assimilation	slr1165	NC_000911.1:1931138-1932311	27.2205	66.0868	56.5668	26.0997	31.8522	24.5178	42.0751	59.4093	53.4895	24.4326	31.2593	31.3511	45.3366	58.9352	90.2283	26.4071	24.9513	31.6466	51.5679	41.4418	63.9626	19.796	18.7885	17.0791	81.5201	40.5453	67.668	61.5783	65.299	53.2738	38.3562	30.5101	63.641	36.1637	21.7256	28.9567	0.0033	5e-05	0.0001	5e-05	0.7142	0.02135	0.0033
slr1166		UDP-glucose:tetrahydrobiopterin glucosyltransferase	Energy metabolism	Sugars	slr1166	NC_000911.1:1932353-1933418	10.6124	23.6974	32.3306	13.2494	7.01524	10.8246	21.7377	28.2476	23.949	8.27569	11.5809	9.87022	9.91381	24.7591	33.0044	9.35698	12.1321	9.26148	19.2209	11.8105	21.5247	5.91282	4.86267	4.42476	39.9119	17.9301	23.8041	14.294	9.22572	13.0055	10.7646	13.7095	10.358	4.95561	4.24545	15.3886	0.001	5e-05	0.00045	5e-05	5e-05	0.21415	0.001
[truncated: 2,675 more rows]
[truncated: 60 more columns]
